# Supplementary material for: The Schwann cell-specific G-protein Gαo (Gnao1) is a cell-intrinsic controller contributing to the regulation of myelination in peripheral nerve system
Source: Acta Neuropathol Commun. 2024 Feb 8;12:24. doi: 10.1186/s40478-024-01720-3 (PMC10854112; doi:10.1186/s40478-024-01720-3)
Supplement: Supplementary file 2 — Additional file 2: Table S1. The analysis of microarray data (GSE163132). [file 40478_2024_1720_MOESM2_ESM.xlsx]

## Sheet: Summary
	Supplementary table 1
	Table. S1.1： The differentially expression genes (DEG) from the transcriptomic data (GSE163132) of SCs at various stages of myelination
	Table. S1.2： G proteins and GPCRs with differentially expression from the transcriptomic data (GSE163132) of SCs at various stages of myelination

## Sheet: Table.S1.1
Table. S1.1： The differentially expression genes (DEG) from the transcriptomic data (GSE163132) of SCs at various stages of myelination
Probset annotation				log2(FC_max vs control )	P value	Foldchange(Compare to 0d)
Probset	GeneSymbol	EntrezGeneID	Description	LFC_max vs 0 day	adj.P.Val_anova	FC0_1d	FC0_3d	FC0_7d	FC0_14d	FC0_21d
A_43_P15247	Tac1	24806	Rattus norvegicus tachykinin 1 (Tac1), transcript variant 1, mRNA [NM_012666]	10.5325	6.02e-08	186.938	793.712	1481.18	193.03	343.079
A_42_P704429	Fgf13	84488	Rattus norvegicus fibroblast growth factor 13 (Fgf13), mRNA [NM_053428]	9.15772	8.15e-07	124.968	285.277	571.147	52.2941	88.1052
A_44_P496061	Stmn2	84510	Rattus norvegicus stathmin-like 2 (Stmn2), mRNA [NM_053440]	8.79307	5.66e-07	79.6014	154.147	443.587	46.2252	70.1307
A_44_P1042234	Stmn3	29246	Rattus norvegicus stathmin-like 3 (Stmn3), mRNA [NM_024346]	8.11102	1.01e-07	55.9012	116.291	276.478	38.7486	50.7791
A_42_P841193	Ddit4l	140582	Rattus norvegicus DNA-damage-inducible transcript 4-like (Ddit4l), mRNA [NM_080399]	7.94816	9.74e-08	5.47065	5.60576	246.964	10.3713	12.9729
A_44_P384017	Sncg	64347	Rattus norvegicus synuclein, gamma (breast cancer-specific protein 1) (Sncg), mRNA [NM_031688]	7.76721	7.76e-06	21.3103	67.1609	217.853	34.3575	48.4886
A_43_P11494	Prph	24688	Rattus norvegicus peripherin (Prph), mRNA [NM_012633]	7.71824	2.06e-06	43.3512	112.612	210.583	24.7348	46.2813
A_42_P588944	Mgp	25333	Rattus norvegicus matrix Gla protein (Mgp), mRNA [NM_012862]	7.62975	0.0242	40.8323	198.054	29.4438	42.2874	26.5408
A_44_P171440	Apoe	25728	Rattus norvegicus apolipoprotein E (Apoe), mRNA [NM_138828]	7.3512	0.000308	11.3251	49.6107	163.279	25.1271	31.0834
A_43_P17789	Ttc9b	361528	Rattus norvegicus tetratricopeptide repeat domain 9B (Ttc9b), mRNA [NM_001108478]	6.91065	1.22e-06	20.3732	47.789	120.313	11.0974	10.0013
A_42_P777761	2017-09-04	287606	Rattus norvegicus septin 4 (Sept4), nuclear gene encoding mitochondrial protein, mRNA [NM_001011893]	6.84608	1.79e-08	0.856337	6.40626	115.047	5.29216	5.98654
A_44_P271658	Reg3b	24618	Rattus norvegicus regenerating islet-derived 3 beta (Reg3b), mRNA [NM_053289]	6.6094	0.000679	21.0702	87.2765	97.64	23.4841	48.6124
A_42_P647599	Dcn	29139	Rattus norvegicus decorin (Dcn), mRNA [NM_024129]	6.57545	0.000808	3.10422	20.6546	95.3691	2.29874	3.20348
A_44_P1013314	Isg15	298693	Rattus norvegicus ISG15 ubiquitin-like modifier (Isg15), mRNA [NM_001106700]	6.4451	0.0256	8.84865	87.1299	23.5425	7.57324	7.97138
A_44_P1038178	Eef1a2	24799	Rattus norvegicus eukaryotic translation elongation factor 1 alpha 2 (Eef1a2), mRNA [NM_012660]	6.39815	4.98e-05	14.8807	28.6654	84.3405	9.15666	16.5527
A_44_P430547	Ntrk1	59109	Rattus norvegicus neurotrophic tyrosine kinase, receptor, type 1 (Ntrk1), mRNA [NM_021589]	6.39305	0.000171	20.5791	48.7528	84.0429	9.39097	25.6361
A_44_P1008888	Mt3	117038	Rattus norvegicus metallothionein 3 (Mt3), mRNA [NM_053968]	6.35493	7.81e-05	11.7566	32.8867	81.8512	12.3433	14.1505
A_43_P11875	Grik1	29559	Rattus norvegicus glutamate receptor, ionotropic, kainate 1 (Grik1), transcript variant 2, mRNA [NM_017241]	6.26165	0.000467	1.1823	5.72883	11.1854	36.069	76.7262
A_42_P569832	Rab6b	363123	Rattus norvegicus RAB6B, member RAS oncogene family (Rab6b), mRNA [NM_001108775]	6.13286	0.00014	21.3551	34.3994	70.174	7.86547	16.8056
A_44_P172825	Nrxn2	116595	Rattus norvegicus neurexin 2 (Nrxn2), mRNA [NM_053846]	6.09199	4.19e-05	23.0822	29.2995	68.2136	6.08928	11.4077
A_44_P108588	Fst	24373	Rattus norvegicus follistatin (Fst), mRNA [NM_012561]	6.08547	0.000715	12.8073	43.6385	55.5558	67.9062	46.6764
A_42_P540711	Rasd2	171099	Rattus norvegicus RASD family, member 2 (Rasd2), mRNA [NM_133568]	6.0768	5.37e-05	2.8435	4.14758	67.4993	1.17918	1.66822
A_44_P371172	Snap25	25012	Rattus norvegicus synaptosomal-associated protein 25 (Snap25), mRNA [NM_030991]	5.99684	0.000238	10.202	18.3298	63.8602	8.99124	22.3324
A_44_P404591	Hopx	171160	Rattus norvegicus HOP homeobox (Hopx), mRNA [NM_133621]	5.97977	8.84e-06	2.53048	6.334	63.1088	23.6617	51.0625
A_42_P624195	Gsta3	24421	Rattus norvegicus glutathione S-transferase A3 (Gsta3), mRNA [NM_031509]	5.94959	6.95e-07	11.578	35.2645	61.8024	17.0552	30.3506
A_43_P15072	Rit2	291713	Rattus norvegicus Ras-like without CAAX 2 (Rit2), mRNA [NM_001013060]	5.87162	0.000502	7.67088	17.7139	58.5511	11.4832	22.5979
A_44_P484889	Ifitm3	361673	Rattus norvegicus interferon induced transmembrane protein 3 (Ifitm3), mRNA [NM_001136124]	5.79498	0.0019	6.96474	55.5216	15.3902	13.5597	22.1433
A_44_P1039994	Irf7	293624	Rattus norvegicus interferon regulatory factor 7 (Irf7), mRNA [NM_001033691]	5.62431	0.0049	3.48382	49.3272	17.7353	5.68452	4.4186
A_44_P237994	Abcg1	85264	Rattus norvegicus ATP-binding cassette, subfamily G (WHITE), member 1 (Abcg1), mRNA [NM_053502]	5.59453	0.000144	21.0201	22.6116	48.3195	2.30689	9.38368
A_43_P12955	LOC498276	498276	Rattus norvegicus Fc gamma receptor II beta (LOC498276), mRNA [NM_001135992]	5.5835	0.0174	6.86083	19.3602	47.9514	3.18097	4.3454
A_44_P761376		NA	RVL7702 Wackym-Soares normalized rat vestibular cDNA library Rattus norvegicus cDNA 5', mRNA sequence [DV717235]	5.58047	9.12e-05	12.0892	14.239	47.8509	4.74703	12.2545
A_44_P313810	Dync1i1	29564	Rattus norvegicus dynein cytoplasmic 1 intermediate chain 1 (Dync1i1), mRNA [NM_019234]	5.48909	3.06e-05	12.3742	19.5588	44.914	3.60742	13.4261
A_43_P11086	Upk1b	303924	Rattus norvegicus uroplakin 1B (Upk1b), mRNA [NM_001024253]	5.48511	0.0166	28.7536	44.7901	21.5696	4.57365	4.93595
A_43_P11509	Syp	24804	Synaptophysin [Source:UniProtKB/Swiss-Prot;Acc:P07825] [ENSRNOT00000013724]	5.41448	9.39e-05	10.9278	22.5406	42.6501	3.34082	11.5679
A_44_P500013	Anpep	81641	Rattus norvegicus alanyl (membrane) aminopeptidase (Anpep), mRNA [NM_031012]	5.41426	3.72e-05	1.07386	1.22949	2.44391	20.5596	42.6437
A_44_P205869	Gpr149	192251	Rattus norvegicus G protein-coupled receptor 149 (Gpr149), mRNA [NM_138891]	5.3879	0.000322	13.8908	19.441	41.8717	2.85561	5.90691
A_44_P463980		NA	Uncharacterized protein [Source:UniProtKB/TrEMBL;Acc:D3ZAG8] [ENSRNOT00000037316]	5.34919	0.00114	5.1387	40.7631	12.1715	10.2498	18.0501
A_44_P477224	Ttc9b	361528	Rattus norvegicus tetratricopeptide repeat domain 9B (Ttc9b), mRNA [NM_001108478]	5.25661	4.39e-05	7.00473	13.1068	38.2295	5.53959	3.09292
A_42_P510386	Serping1	295703	Rattus norvegicus serine (or cysteine) peptidase inhibitor, clade G, member 1 (Serping1), mRNA [NM_199093]	5.2533	0.000142	3.20835	18.5899	38.1417	24.0375	37.7777
A_43_P17925		NA	Uncharacterized protein [Source:UniProtKB/TrEMBL;Acc:D3ZAE9] [ENSRNOT00000005489]	5.20429	0.000755	4.60428	28.8639	23.9892	36.8678	29.4532
A_44_P281481	Rarres2	297073	Rattus norvegicus retinoic acid receptor responder (tazarotene induced) 2 (Rarres2), mRNA [NM_001013427]	5.19217	0.000242	1.5623	13.9736	7.9872	26.9095	36.5594
A_44_P637581		NA	Rattus norvegicus TL0AAA52YG04 mRNA sequence. [FQ212606]	5.16125	0.000519	10.1061	11.4499	35.7842	2.86637	8.10073
A_44_P886246		NA	Q7ZXT5_XENLA (Q7ZXT5) Alg5-prov protein, partial (6%) [TC613751]	5.15741	0.000659	2.12132	8.27864	35.6892	15.696	10.3762
A_42_P596050	Cdhr1	93662	Rattus norvegicus cadherin-related family member 1 (Cdhr1), mRNA [NM_053572]	5.15297	0.029	1.35245	5.79601	35.5793	10.1203	21.2626
A_42_P510565	Cdhr4	363144	Uncharacterized protein [Source:UniProtKB/TrEMBL;Acc:D4AAX3] [ENSRNOT00000046259]	5.12109	0.00108	1.99356	2.81389	34.8018	1.65265	1.56898
A_43_P11152	Tm4sf1	295061	Rattus norvegicus transmembrane 4 L six family member 1 (Tm4sf1), mRNA [NM_001106434]	5.0876	1.48e-05	4.94696	4.40625	2.82483	20.1214	34.0032
A_44_P768438		NA	AW142868 EST293122 Normalized rat brain, Bento Soares Rattus sp. cDNA clone RGIAX39 5' end, mRNA sequence [AW142868]	5.05877	0.000135	6.42821	7.05687	33.3305	6.74571	6.20715
A_44_P402750	Gda	83585	Rattus norvegicus guanine deaminase (Gda), mRNA [NM_031776]	5.05506	9.61e-05	5.0833	11.0273	33.2448	8.39556	10.0828
A_42_P750488	Nap1l5	688843	Rattus norvegicus nucleosome assembly protein 1-like 5 (Nap1l5), mRNA [NM_001044293]	5.04426	0.000539	4.64517	6.04228	32.9969	2.66842	6.18232
A_44_P118666	Hs3st1	84406	Rattus norvegicus heparan sulfate (glucosamine) 3-O-sulfotransferase 1 (Hs3st1), mRNA [NM_053391]	5.00295	8.21e-07	1.10812	6.47792	32.0656	0.824009	0.950495
A_42_P706230	Sez6	192247	Rattus norvegicus seizure related 6 homolog (mouse) (Sez6), mRNA [NM_001105754]	4.97405	0.00313	12.2653	10.3327	31.4295	3.52868	13.1665
A_44_P204758	Sult4a1	58953	Rattus norvegicus sulfotransferase family 4A, member 1 (Sult4a1), mRNA [NM_031641]	4.95672	0.000321	6.30793	10.128	31.0543	3.03592	5.67245
A_43_P19999	Fcrls	310694	Rattus norvegicus Fc receptor-like S, scavenger receptor (Fcrls), mRNA [NM_001107702]	4.94215	0.00235	7.36577	15.0419	30.7423	1.34088	1.1672
A_44_P482200	Astn1	304900	Rattus norvegicus astrotactin 1 (Astn1), mRNA [NM_001170603]	4.93012	0.00225	2.43432	4.955	9.94531	30.487	18.5472
A_44_P880441		NA	AGENCOURT_50143295 NCI_CGAP_Pr50 Rattus norvegicus cDNA clone IMAGE:7939215 5', mRNA sequence [DN930840]	4.89189	0.000599	7.67908	0.496613	1.5846	25.8602	29.6898
A_44_P561084	Cdh13	192248	Rattus norvegicus cadherin 13 (Cdh13), mRNA [NM_138889]	4.87985	0.0328	5.43231	12.3878	14.3204	16.4524	29.443
A_42_P642575	Agmat	298607	Rattus norvegicus agmatine ureohydrolase (agmatinase) (Agmat), mRNA [NM_001048185]	4.87971	1.85e-05	1.91219	1.79775	2.45696	14.1497	29.4402
A_44_P116904	Nrsn1	291129	Rattus norvegicus neurensin 1 (Nrsn1), mRNA [NM_001106109]	4.79809	4.2e-06	5.31437	11.7095	27.8208	4.53151	3.94678
A_44_P484969	Fbxo2	85273	Rattus norvegicus F-box protein 2 (Fbxo2), mRNA [NM_053511]	4.78692	0.00195	4.08348	7.50936	27.6061	3.44353	5.53355
A_44_P143503	Elavl2	286973	Rattus norvegicus ELAV (embryonic lethal, abnormal vision, Drosophila)-like 2 (Hu antigen B) (Elavl2), mRNA [NM_173309]	4.78479	0.00161	11.1322	13.0459	27.5655	2.93423	7.4854
A_42_P607092	Glipr1	299783	Rattus norvegicus GLI pathogenesis-related 1 (Glipr1), mRNA [NM_001011987]	4.74725	0.0101	2.0382	4.1708	2.76637	12.3704	26.8574
A_43_P10259		NA	Q6AY36_RAT (Q6AY36) Coronin, actin binding protein 2A (Predicted), partial (20%) [TC623960]	4.72554	0.00056	9.06755	16.4099	26.4564	3.43633	6.89068
A_44_P606969	LOC100365118	100365118	PREDICTED: Rattus norvegicus rCG54747-like (LOC100365118), mRNA [XM_002726520]	4.71855	0.000379	5.02674	9.63072	17.5011	21.0469	26.3285
A_42_P511118	Slc17a6	84487	Rattus norvegicus solute carrier family 17 (sodium-dependent inorganic phosphate cotransporter), member 6 (Slc17a6), mRNA [NM_053427]	4.71736	0.000483	8.09144	13.5268	26.3068	3.95486	9.61591
A_44_P258225	Ly6h	300025	Rattus norvegicus lymphocyte antigen 6 complex, locus H (Ly6h), mRNA [NM_001134839]	4.70952	0.000242	7.77451	12.9565	26.1641	1.34765	1.56041
A_44_P394279		NA	Q8BIF2_MOUSE (Q8BIF2) Adult male diencephalon cDNA, RIKEN full-length enriched library, clone:9330161I19 product:HEXARIBONUCLEOTIDE BINDING PROTEIN 3 homolog, partial (48%) [TC615454]	4.70173	0.00495	5.64594	8.54773	26.0233	1.87328	4.25068
A_44_P541213	LOC681383	681383	Rattus norvegicus similar to Protein C10orf11 homolog (LOC681383), mRNA [NM_001109441]	4.65227	2.95e-06	2.04598	3.09133	6.85322	25.1462	24.6212
A_44_P421375	Ina	24503	Rattus norvegicus internexin neuronal intermediate filament protein, alpha (Ina), mRNA [NM_019128]	4.64021	0.00196	9.156	15.5711	24.9369	2.4355	6.52184
A_43_P13262	Crtac1	171438	Rattus norvegicus cartilage acidic protein 1 (Crtac1), mRNA [NM_134401]	4.63141	0.00785	10.0618	17.2124	24.7852	3.45797	6.79349
A_42_P672103	Olig1	60394	Rattus norvegicus oligodendrocyte transcription factor 1 (Olig1), mRNA [NM_021770]	4.61559	0.0023	0.804549	0.593788	24.515	1.11106	1.67278
A_44_P337311	Thbs4	29220	Thrombospondin-4 [Source:UniProtKB/Swiss-Prot;Acc:P49744] [ENSRNOT00000017078]	4.60754	0.00181	2.35974	1.45137	1.58269	12.2465	24.3786
A_43_P11998	Scn11a	29701	Rattus norvegicus sodium channel, voltage-gated, type XI, alpha (Scn11a), mRNA [NM_019265]	4.60293	0.0102	4.0564	24.3008	19.3015	3.24282	6.72336
A_44_P393696	LOC308990	308990	Rattus norvegicus hypothetical protein LOC308990 (LOC308990), mRNA [NM_001025001]	4.60248	6.49e-05	2.57302	2.90576	24.2932	7.27969	6.48957
A_44_P543179	Olr1684	294151	Rattus norvegicus olfactory receptor 1684 (Olr1684), mRNA [NM_001000270]	4.58748	0.00131	2.82259	2.68622	19.5904	24.042	20.2551
A_44_P633489		NA	Rattus norvegicus TL0ADA2YK23 mRNA sequence. [FQ221953]	4.5804	4.58e-05	3.84071	8.6499	23.9242	6.99681	8.35752
A_42_P681606	LOC688173	688173	PREDICTED: Rattus norvegicus similar to Telethonin (Titin cap protein) (LOC688173), mRNA [XM_001081394]	4.55391	0.00035	0.593488	0.428545	0.0425733	0.142365	0.30137
A_42_P792864	Elavl4	432358	Rattus norvegicus ELAV (embryonic lethal, abnormal vision, Drosophila)-like 4 (Hu antigen D) (Elavl4), mRNA [NM_001077651]	4.55265	0.00526	9.24643	11.5463	23.4685	2.91206	5.847
A_44_P715240		NA	PILRA_MOUSE (Q2YFS3) Paired immunoglobin-like type 2 receptor alpha precursor (Inhibitory receptor PILR-alpha) (Cell surface receptor FDF03), partial (65%) [TC583664]	4.53049	0.00536	6.97564	17.7107	23.1108	5.25716	1.16624
A_44_P299598	Add2	24171	Rattus norvegicus adducin 2 (beta) (Add2), transcript variant 1, mRNA [NM_001109880]	4.51663	0.000427	8.48692	12.8729	22.8897	3.01131	5.02987
A_44_P125710	Pex5l	286937	Rattus norvegicus peroxisomal biogenesis factor 5-like (Pex5l), mRNA [NM_173152]	4.51344	0.000466	4.12423	6.9406	22.8392	2.72711	4.75384
A_44_P797293		NA	Rattus norvegicus cDNA clone IMAGE:7105414. [BC158761]	4.49517	0.00458	12.5943	13.2354	22.5517	6.84957	10.5455
A_44_P761505	Syt4	64440	Rattus norvegicus synaptotagmin IV (Syt4), mRNA [NM_031693]	4.48666	0.00323	6.48058	10.6685	22.4192	3.72912	9.28973
A_42_P608780	Gdf15	29455	Rattus norvegicus growth differentiation factor 15 (Gdf15), mRNA [NM_019216]	4.4505	0.028	21.8643	12.2679	10.1634	4.50924	6.71595
A_44_P638511	Paqr5	315741	Rattus norvegicus progestin and adipoQ receptor family member V (Paqr5), mRNA [NM_001014092]	4.42728	0.000264	2.24204	0.959372	21.5151	15.5711	14.5588
A_44_P435604	Atp1b1	25650	Rattus norvegicus ATPase, Na+/K+ transporting, beta 1 polypeptide (Atp1b1), mRNA [NM_013113]	4.42289	0.000571	6.75978	12.2236	21.4497	3.30367	8.37936
A_44_P1049827	Nsg1	25247	Rattus norvegicus neuron specific gene family member 1 (Nsg1), mRNA [NM_024128]	4.42183	0.0479	8.48333	19.1649	21.4341	8.76426	17.522
A_42_P542960	Rerg	502916	PREDICTED: Rattus norvegicus RAS-like, estrogen-regulated, growth-inhibitor (Rerg), mRNA [XM_578417]	4.40902	9.63e-06	0.984384	2.90488	17.3527	18.3404	21.2446
A_42_P779282	Scn3b	245956	Rattus norvegicus sodium channel, voltage-gated, type III, beta (Scn3b), mRNA [NM_139097]	4.40473	0.000869	7.27906	21.1815	14.6978	2.65398	4.96734
A_42_P485961	Chgb	24259	Rattus norvegicus chromogranin B (Chgb), mRNA [NM_012526]	4.40057	0.00226	8.36853	10.8843	21.1205	2.59177	6.77361
A_44_P1032538	Gng3	114117	Rattus norvegicus guanine nucleotide binding protein (G protein), gamma 3 (Gng3), mRNA [NM_053658]	4.39724	0.000124	3.17564	8.65909	21.0717	2.92589	4.15547
A_43_P12510	Rab3b	81755	Rattus norvegicus RAB3B, member RAS oncogene family (Rab3b), mRNA [NM_031091]	4.3881	0.000106	1.71614	2.5685	10.2509	18.8629	20.9387
A_42_P604331	Spock2	361840	Rattus norvegicus sparc/osteonectin, cwcv and kazal-like domains proteoglycan 2 (Spock2), mRNA [NM_001108533]	4.36994	0.00291	5.82042	12.4024	20.6768	3.42066	9.32801
A_44_P1033692	Entpd2	64467	Rattus norvegicus ectonucleoside triphosphate diphosphohydrolase 2 (Entpd2), mRNA [NM_172030]	4.36559	0.0368	1.05349	20.6145	13.8701	8.45557	8.68899
A_44_P730874		NA	1VKJ_A Chain A, Crystal Structure Of Heparan Sulfate 3-O-Sulfotransferase Isoform 1 In The Presence Of Pap. {Mus musculus} (exp=-1; wgp=-1; cg=-1), partial (41%) [TC587095]	4.36032	1.32e-05	1.04721	4.60681	20.5393	0.883963	0.722434
A_44_P332422	C1s	192262	Rattus norvegicus complement component 1, s subcomponent (C1s), mRNA [NM_138900]	4.35951	0.00976	1.36158	10.5283	20.036	11.17	20.5278
A_44_P251228	Cyp1b1	25426	Rattus norvegicus Sprague-Dawley cytochrome P450 (CYP1B1) mRNA, complete cds. [U09540]	4.35593	0.00791	12.9718	11.3141	14.5127	10.1365	20.4769
A_44_P591729		NA	RVL9282 Wackym-Soares normalized rat vestibular cDNA library Rattus norvegicus cDNA 5', mRNA sequence [DV718665]	4.34297	0.000197	4.27159	5.27447	20.2938	2.50186	3.49938
A_44_P838788		NA	Q26PV7_XANP2 (Q26PV7) ATPas, partial (5%) [TC591910]	4.32176	0.0236	4.58608	5.17305	19.9977	2.2527	1.8729
A_44_P777974	Etv1	362733	Rattus norvegicus ets variant 1 (Etv1), transcript variant 1, mRNA [NM_001163156]	4.32164	0.0419	6.60295	6.94907	19.9961	3.55458	5.06331
A_44_P243708	MGC116197	367620	Rattus norvegicus similar to RIKEN cDNA 1700001E04 (MGC116197), mRNA [NM_001025755]	4.31672	0.00166	14.4732	17.713	19.9279	6.4474	9.20349
A_43_P11465	Fst	24373	Rattus norvegicus follistatin (Fst), mRNA [NM_012561]	4.31318	0.00243	3.9357	12.0066	15.7496	19.879	13.335
A_44_P321009	Cyp1a1	24296	Rattus norvegicus cytochrome P450, family 1, subfamily a, polypeptide 1 (Cyp1a1), mRNA [NM_012540]	4.31221	0.00847	5.73877	15.0684	13.4575	19.8657	10.8705
A_44_P1039927	Eepd1	315500	Rattus norvegicus endonuclease/exonuclease/phosphatase family domain containing 1 (Eepd1), mRNA [NM_001014088]	4.31025	0.00834	4.48737	5.39878	19.8388	2.11057	3.24136
A_44_P321583	Rab6b	363123	Rattus norvegicus RAB6B, member RAS oncogene family (Rab6b), mRNA [NM_001108775]	4.2842	0.00378	5.6333	4.46436	19.4837	1.66027	4.51169
A_44_P308662	Ret	24716	Rattus norvegicus ret proto-oncogene (Ret), transcript variant 1, mRNA [NM_012643]	4.26621	0.0158	6.20605	9.92388	19.2176	4.45022	19.2423
A_44_P837709		NA	Shultzomica06192 Rat lung airway and parenchyma cDNA libraries Rattus norvegicus cDNA clone NP3079 5', mRNA sequence [CF112941]	4.25771	0.00338	4.02062	12.4458	19.1293	4.21079	4.89196
A_42_P549786	B3gat2	64544	Rattus norvegicus beta-1,3-glucuronyltransferase 2 (glucuronosyltransferase S) (B3gat2), mRNA [NM_022609]	4.25674	0.00017	3.06382	5.87407	19.1164	2.46615	3.62345
A_44_P421534	Aif1	29427	Rattus norvegicus allograft inflammatory factor 1 (Aif1), mRNA [NM_017196]	4.25201	0.000181	4.4861	17.068	19.0538	2.20822	1.35841
A_44_P366303		NA	Uncharacterized protein [Source:UniProtKB/TrEMBL;Acc:F1LXS3] [ENSRNOT00000008361]	4.24083	0.000229	1.06801	8.87157	18.9068	4.72255	3.98124
A_42_P565621	Slamf9	289235	Rattus norvegicus SLAM family member 9 (Slamf9), mRNA [NM_001105971]	4.24052	0.000637	2.61501	18.9027	3.08828	1.32363	1.6667
A_44_P1023538	C3	24232	Rattus norvegicus complement component 3 (C3), mRNA [NM_016994]	4.23819	0.00401	2.57867	13.4205	18.8721	1.64419	3.98503
A_44_P346637	Pcp4	25510	Rattus norvegicus Purkinje cell protein 4 (Pcp4), mRNA [NM_013002]	4.23081	0.0168	1.82634	7.59118	18.7759	5.07186	9.70305
A_44_P1014241	Ramp1	58965	Rattus norvegicus receptor (G protein-coupled) activity modifying protein 1 (Ramp1), mRNA [NM_031645]	4.22367	0.0219	8.87205	12.1875	6.22605	9.48431	18.6832
A_44_P126061	Oasl2	304549	Rattus norvegicus 2'-5' oligoadenylate synthetase-like 2 (Oasl2), mRNA [NM_001009682]	4.21601	0.0218	3.32307	18.5843	6.55089	3.41595	4.48605
A_44_P725407		NA	BG666391 DRACLC04 Rat DRG Library Rattus norvegicus cDNA clone DRACLC04 5', mRNA sequence [BG666391]	4.21226	0.000257	6.82252	10.5156	18.536	2.99102	6.78903
A_44_P480120	Actc1	29275	Rattus norvegicus actin, alpha, cardiac muscle 1 (Actc1), mRNA [NM_019183]	4.20904	0.000995	0.572582	0.657451	0.0540696	0.944804	0.895018
A_42_P509950		NA	EST350998 Rat gene index, normalized rat, norvegicus, Bento Soares Rattus norvegicus cDNA clone RGIGF73 5' end, mRNA sequence [AW919694]	4.19466	0.00142	5.8418	9.92293	18.3113	5.96497	1.74174
A_44_P299213	Ifi27	170512	Rattus norvegicus interferon, alpha-inducible protein 27 (Ifi27), mRNA [NM_203410]	4.15706	0.035	2.46328	17.8403	12.9757	7.74606	13.0871
A_43_P22042	Pla2g7	301265	Rattus norvegicus phospholipase A2, group VII (platelet-activating factor acetylhydrolase, plasma) (Pla2g7), mRNA [NM_001009353]	4.14968	0.00928	2.49819	4.42462	17.7492	1.63187	1.43135
A_43_P12330	Slc13a3	64846	Rattus norvegicus solute carrier family 13 (sodium-dependent dicarboxylate transporter), member 3 (Slc13a3), mRNA [NM_022866]	4.14802	0.000153	5.25956	5.04352	17.7287	1.7593	1.13947
A_44_P288629	Bex2	363498	Rattus norvegicus brain expressed X-linked 2 (Bex2), mRNA [NM_001077435]	4.14472	0.000339	4.36147	7.73808	17.6883	1.78193	2.2392
A_44_P233786	Vgf	29461	Rattus norvegicus VGF nerve growth factor inducible (Vgf), mRNA [NM_030997]	4.13196	0.00183	8.49738	12.7092	17.5325	3.1141	7.53173
A_44_P166581	Ifitm7	288244	Uncharacterized protein [Source:UniProtKB/TrEMBL;Acc:D3ZY98] [ENSRNOT00000039434]	4.12707	0.00886	3.13938	17.4731	6.13151	5.07156	7.15699
A_42_P495969	Apoc1	25292	Rattus norvegicus apolipoprotein C-I (Apoc1), transcript variant 1, mRNA [NM_012824]	4.10164	0.00357	1.95385	17.1679	8.93023	2.64402	2.53829
A_43_P11908	Sema3a	29751	Rattus norvegicus sema domain, immunoglobulin domain (Ig), short basic domain, secreted, (semaphorin) 3A (Sema3a), mRNA [NM_017310]	4.09752	0.0353	4.30263	17.1189	16.8357	9.92718	8.39053
A_44_P116591	Cx3cl1	89808	Rattus norvegicus chemokine (C-X3-C motif) ligand 1 (Cx3cl1), mRNA [NM_134455]	4.09479	0.00236	4.24151	10.7177	17.0866	2.50009	2.64235
A_43_P10893		NA	BG668719 DRNBWC10 Rat DRG Library Rattus norvegicus cDNA clone DRNBWC10 5', mRNA sequence [BG668719]	4.08999	0.000145	5.26141	7.5431	17.0299	2.74102	5.0221
A_42_P780039	Ntrk1	59109	Rattus norvegicus neurotrophic tyrosine kinase, receptor, type 1 (Ntrk1), mRNA [NM_021589]	4.08944	0.00317	4.13419	11.8059	17.0233	1.5946	4.64603
A_44_P825282		NA	Q1WXJ2_9FIRM (Q1WXJ2) Phosphate starvation-inducible protein PhoH, partial (6%) [TC623700]	4.07944	0.00616	5.03865	10.259	16.9058	3.65287	6.40928
A_44_P789956		NA	Q8R4C3_CRIGR (Q8R4C3) Csr1, partial (42%) [TC597822]	4.06803	1.9e-05	0.992702	1.62622	16.7725	0.949541	1.03616
A_42_P727191	Csrp2	29317	Rattus norvegicus cysteine and glycine-rich protein 2 (Csrp2), mRNA [NM_177425]	4.05597	0.0114	1.00582	0.335074	0.0601215	0.35611	0.371648
A_44_P228942	Runx1	50662	Rattus norvegicus runt-related transcription factor 1 (Runx1), mRNA [NM_017325]	4.05232	0.0103	0.843334	0.155564	0.0602738	0.597345	0.8151
A_42_P805492	Tmeff2	363228	Rattus norvegicus transmembrane protein with EGF-like and two follistatin-like domains 2 (Tmeff2), mRNA [NM_001108795]	4.05093	0.00436	8.97339	10.5763	16.5749	3.20671	5.87225
A_43_P16277		NA	Rattus sp. alpha 1-VIII collagen mRNA, partial cds. [S63458]	4.04617	0.0413	5.56957	12.1059	10.1388	7.06939	16.5203
A_44_P433923		NA	similar to RIKEN cDNA 1700001E04 (MGC116197), mRNA [Source:RefSeq DNA;Acc:NM_001025755] [ENSRNOT00000043269]	4.04538	0.00058	10.3267	14.5969	16.5113	4.38316	7.5597
A_42_P603700	Aspg	246266	Rattus norvegicus asparaginase homolog (S. cerevisiae) (Aspg), mRNA [NM_144750]	4.0363	0.000258	2.33795	0.501757	4.28156	13.4537	16.4076
A_44_P1000653	Serpina3n	24795	Rattus norvegicus serine (or cysteine) peptidase inhibitor, clade A, member 3N (Serpina3n), mRNA [NM_031531]	4.03545	0.00486	1.30483	2.9311	16.398	2.57696	5.02096
A_44_P717888	Gdap1	312890	Rattus norvegicus ganglioside-induced differentiation-associated-protein 1 (Gdap1), mRNA [NM_001107897]	4.03428	0.00085	3.47982	6.46137	16.3847	3.32258	5.41224
A_44_P1036881		NA	BF563262 UI-R-BO1-ajh-h-04-0-UI.r1 UI-R-BO1 Rattus norvegicus cDNA clone UI-R-BO1-ajh-h-04-0-UI 5', mRNA sequence [BF563262]	4.01455	0.015	7.17511	5.09414	4.58024	16.1622	14.9756
A_44_P508924	LOC691594	691594	PREDICTED: Rattus norvegicus similar to hypothetical protein LOC501396 (LOC691594), mRNA [XM_001078957]	4.00175	0.000577	10.0736	10.143	16.0195	4.64507	7.8359
A_42_P575104	Sostdc1	266803	Rattus norvegicus sclerostin domain containing 1 (Sostdc1), mRNA [NM_153737]	3.9994	0.00751	3.69892	12.2785	15.9934	10.1762	6.42394
A_42_P616287	C1r	312705	Rattus norvegicus complement component 1, r subcomponent (C1r), mRNA [NM_001134555]	3.99417	0.00202	1.56833	8.31273	9.01749	9.67695	15.9354
A_42_P841017	Elavl2	286973	Rattus norvegicus ELAV (embryonic lethal, abnormal vision, Drosophila)-like 2 (Hu antigen B) (Elavl2), mRNA [NM_173309]	3.98732	0.000779	5.05072	10.7561	15.86	2.7031	5.13333
A_44_P1023058	2017-03-11	499558	Rattus norvegicus membrane-associated ring finger (C3HC4) 11 (March11), mRNA [NM_001101828]	3.9808	0.00115	1.98234	1.75645	4.39182	11.316	15.7885
A_42_P614175	Gal	29141	Rattus norvegicus galanin prepropeptide (Gal), mRNA [NM_033237]	3.96883	0.000569	0.339878	2.27361	8.86397	0.0638649	0.170633
A_42_P843692	Cadps	26989	Rattus norvegicus Ca++-dependent secretion activator (Cadps), mRNA [NM_013219]	3.96816	0.00547	6.06811	7.7596	15.6507	2.54745	3.86877
A_42_P455531	Chrm3	24260	Rattus norvegicus cholinergic receptor, muscarinic 3 (Chrm3), mRNA [NM_012527]	3.95893	0.000112	1.58322	2.38544	15.551	0.780971	0.992598
A_44_P486246		NA	Q2WU52_CLOBE (Q2WU52) Regulatory protein, LacI, partial (5%) [TC605632]	3.94597	0.000181	3.43136	1.08236	3.56864	10.0902	15.4119
A_44_P342289	H19	309122	Rattus norvegicus H19, imprinted maternally expressed transcript (non-protein coding) (H19), non-coding RNA [NR_027324]	3.94178	0.0063	12.8597	15.3672	12.2028	2.59546	3.14966
A_44_P541053	Fbln5	29158	Rattus norvegicus fibulin 5 (Fbln5), mRNA [NM_019153]	3.91696	0.018	2.25072	8.47576	15.1051	3.66371	2.96922
A_44_P687814		NA	Q8EV40_MYCPE (Q8EV40) Predicted integral membrane protein, partial (3%) [TC586436]	3.91615	0.0128	0.767721	0.159307	0.0662403	0.662217	0.846462
A_44_P313558	Ppm1e	360593	Rattus norvegicus protein phosphatase, Mg2+/Mn2+ dependent, 1E (Ppm1e), mRNA [NM_198773]	3.90352	0.0464	0.495324	0.0885072	0.0668226	0.334268	0.530486
A_44_P335564		NA	Uncharacterized protein [Source:UniProtKB/TrEMBL;Acc:E9PTU0] [ENSRNOT00000048256]	3.8997	0.00108	10.3787	11.4166	14.9254	4.9198	8.2219
A_44_P361212	Snhg11	362256	PREDICTED: Rattus norvegicus RGD1563912 (RGD1563912), mRNA [XM_001068561]	3.89458	0.00149	5.37869	10.7154	14.8725	2.78886	5.11248
A_44_P127784	Rbfox1	302920	Rattus norvegicus RNA binding protein, fox-1 homolog (C. elegans) 1 (Rbfox1), mRNA [NM_001106974]	3.88225	0.0081	5.31946	8.44542	14.746	2.69764	5.3645
A_44_P135163	Ncam2	288280	neural cell adhesion molecule 2 [Source:RefSeq peptide;Acc:NP_981954] [ENSRNOT00000031017]	3.87175	0.000121	1.69166	2.34379	14.639	1.52675	1.10771
A_43_P14036	Ifi27l2b	299269	Rattus norvegicus interferon, alpha-inducible protein 27 like 2B (Ifi27l2b), mRNA [NM_206846]	3.86332	0.00758	5.71942	14.5537	13.3106	3.11732	4.72513
A_44_P421582	Tagln3	63837	Rattus norvegicus transgelin 3 (Tagln3), transcript variant 2, mRNA [NM_031676]	3.85328	0.00854	3.45634	4.61335	14.4528	1.42645	2.86417
A_44_P506514		NA	Uncharacterized protein [Source:UniProtKB/TrEMBL;Acc:E9PTU0] [ENSRNOT00000051405]	3.84981	0.000869	8.09233	10.2499	14.4181	4.02883	6.639
A_44_P402705	Rab3b	81755	Rattus norvegicus RAB3B, member RAS oncogene family (Rab3b), mRNA [NM_031091]	3.84043	0.0001	1.08403	1.27273	5.64172	12.3246	14.3247
A_42_P698310	Calb2	117059	Rattus norvegicus calbindin 2 (Calb2), mRNA [NM_053988]	3.83903	0.000216	2.61796	10.0472	14.3107	3.7984	4.05011
A_44_P166161	Adh7	171178	Rattus norvegicus alcohol dehydrogenase 7 (class IV), mu or sigma polypeptide (Adh7), mRNA [NM_134329]	3.82107	0.0148	1.85187	1.45939	2.92568	7.87904	14.1337
A_43_P12665	Mmp24	83513	Rattus norvegicus matrix metallopeptidase 24 (Mmp24), mRNA [NM_031757]	3.81943	0.00361	5.58342	11.1504	14.1176	1.85377	3.03664
A_44_P377373	Olfml1	361621	Rattus norvegicus olfactomedin-like 1 (Olfml1), mRNA [NM_001013192]	3.8139	0.00273	0.961701	5.75526	14.0637	5.00358	3.97168
A_44_P301963	Psmb9	24967	Rattus norvegicus proteasome (prosome, macropain) subunit, beta type 9 (large multifunctional peptidase 2) (Psmb9), mRNA [NM_012708]	3.8123	0.00401	3.52906	14.0481	5.98613	3.07392	2.76118
A_43_P14973	Mfap5	362429	Rattus norvegicus microfibrillar associated protein 5 (Mfap5), mRNA [NM_001108644]	3.8006	0.0121	1.00459	2.72043	1.46031	3.39131	13.9346
A_44_P448138	LOC680281	680281	PREDICTED: Rattus norvegicus similar to Discs large homolog 5 (Placenta and prostate DLG) (Discs large protein P-dlg) (LOC680281), mRNA [XM_001056442]	3.79977	0.0016	8.79196	11.838	13.9266	3.87919	6.493
A_44_P341075	Enpp2	84050	Rattus norvegicus ectonucleotide pyrophosphatase/phosphodiesterase 2 (Enpp2), mRNA [NM_057104]	3.7953	0.0328	1.87094	13.8835	10.4505	10.8115	11.0733
A_43_P11044	G0s2	289388	Rattus norvegicus G0/G1switch 2 (G0s2), mRNA [NM_001009632]	3.79125	0.000314	1.59805	2.86162	3.17063	5.07715	13.8446
A_42_P467277	Gabbr2	83633	Rattus norvegicus gamma-aminobutyric acid (GABA) B receptor 2 (Gabbr2), mRNA [NM_031802]	3.78634	0.00289	4.35167	6.61761	13.7976	2.31687	5.18435
A_44_P321605	LOC501089	501089	PREDICTED: Rattus norvegicus similar to Discs large homolog 5 (Placenta and prostate DLG) (Discs large protein P-dlg) (LOC501089), mRNA [XM_576504]	3.7847	0.00365	9.26883	12.7517	13.7819	4.49782	7.49539
A_42_P631453		NA	Uncharacterized protein [Source:UniProtKB/TrEMBL;Acc:F1LXS3] [ENSRNOT00000008361]	3.77191	0.0025	1.13661	6.34137	13.6602	4.19845	3.57599
A_43_P11992	Ntrk3	29613	Rattus norvegicus neurotrophic tyrosine kinase, receptor, type 3 (Ntrk3), mRNA [NM_019248]	3.76924	0.0438	1.66169	5.33176	6.54124	13.6349	8.5677
A_42_P577482		NA	Rattus norvegicus TL0AEA58YF15 mRNA sequence. [FQ234599]	3.76516	1.02e-05	0.325124	0.667322	0.263491	0.076621	0.0735487
A_44_P475159	Thy1	24832	Rattus norvegicus Thy-1 cell surface antigen (Thy1), mRNA [NM_012673]	3.76433	0.00404	1.41615	2.67267	4.13193	5.36974	13.5887
A_44_P182020	Psmb8	24968	Rattus norvegicus proteasome (prosome, macropain) subunit, beta type 8 (large multifunctional peptidase 7) (Psmb8), mRNA [NM_080767]	3.76327	0.0107	2.87452	13.5787	10.0101	6.60498	9.45807
A_44_P552830	A3galt2	171553	Rattus norvegicus alpha 1,3-galactosyltransferase 2 (A3galt2), mRNA [NM_138524]	3.75735	0.00187	1.51717	1.99177	1.46355	9.24432	13.5231
A_44_P1042473	Lgals3bp	245955	Rattus norvegicus lectin, galactoside-binding, soluble, 3 binding protein (Lgals3bp), mRNA [NM_139096]	3.75549	0.000225	3.16217	13.5056	9.6055	6.3773	7.75827
A_42_P723173	Id1	25261	Rattus norvegicus inhibitor of DNA binding 1 (Id1), mRNA [NM_012797]	3.75175	0.0173	1.25103	0.0742353	0.125923	1.27459	0.703512
A_44_P129288		NA	AGENCOURT_26758377 NIH_MGC_255 Rattus norvegicus cDNA clone IMAGE:7318127 5', mRNA sequence [CO394414]	3.75147	0.00024	2.80587	6.22091	13.4681	1.09661	2.90106
A_42_P486203	Agtr1a	24180	Rattus norvegicus angiotensin II receptor, type 1a (Agtr1a), mRNA [NM_030985]	3.74804	0.000144	2.43536	13.4361	6.29152	7.91541	9.80104
A_43_P15755		NA	protein S=activated protein C cofactor [rats, liver, mRNA, 3315 nt]. [S78744]	3.74029	0.00324	1.16926	13.3641	1.07671	2.03911	0.778177
A_43_P12942	Nrxn3	116508	Rattus norvegicus neurexin 3 (Nrxn3), mRNA [NM_053817]	3.73599	0.0498	6.24004	8.16415	13.3243	2.31149	3.63055
A_42_P476224	Tox	362481	Rattus norvegicus thymocyte selection-associated high mobility group box (Tox), mRNA [NM_001108654]	3.73416	0.0147	3.02737	5.00202	13.3074	5.04823	3.4043
A_43_P12779	Nrn1	83834	Rattus norvegicus neuritin 1 (Nrn1), mRNA [NM_053346]	3.7302	7.25e-05	2.27663	1.86062	6.76707	9.64305	13.2709
A_43_P12622	Pgcp	58952	Rattus norvegicus plasma glutamate carboxypeptidase (Pgcp), mRNA [NM_031640]	3.72302	1.17e-06	1.39332	3.08153	2.8401	9.00099	13.2051
A_44_P191778	Cyp1b1	25426	Rattus norvegicus cytochrome P450, family 1, subfamily b, polypeptide 1 (Cyp1b1), mRNA [NM_012940]	3.70456	0.0117	6.96278	13.0372	9.34144	4.73929	9.14053
A_44_P1031094	Lrrc4c	311236	Rattus norvegicus leucine rich repeat containing 4C (Lrrc4c), mRNA [NM_001107753]	3.69649	0.000185	2.92062	7.03042	12.9644	2.637	2.87613
A_44_P419898	Cldn9	287099	Rattus norvegicus claudin 9 (Cldn9), mRNA [NM_001011889]	3.69298	0.0182	2.46927	12.9329	2.14353	3.51253	3.71511
A_44_P484719	Atp6v1g2	368044	Rattus norvegicus ATPase, H+ transporting, lysosomal V1 subunit G2 (Atp6v1g2), mRNA [NM_212490]	3.6905	0.00257	2.38458	4.54424	12.9108	1.56575	2.31952
A_44_P220424	MGC116197	367620	Rattus norvegicus similar to RIKEN cDNA 1700001E04 (MGC116197), mRNA [NM_001025755]	3.69009	0.00202	7.59157	10.8758	12.907	4.2855	5.92624
A_42_P602570	Bex1	501625	Rattus norvegicus brain expressed, X-linked 1 (Bex1), mRNA [NM_001037365]	3.68843	0.000261	3.81864	5.36846	12.8922	1.51189	1.6619
A_43_P11812	Bgn	25181	Rattus norvegicus biglycan (Bgn), mRNA [NM_017087]	3.68582	0.0413	6.37136	11.1726	11.7815	10.6791	12.8689
A_42_P536403	Dnajc6	313409	Rattus norvegicus DnaJ (Hsp40) homolog, subfamily C, member 6 (Dnajc6), mRNA [NM_001107949]	3.68256	0.00228	3.24849	9.21012	12.8399	6.90888	7.79424
A_44_P163968	MGC116197	367620	Rattus norvegicus similar to RIKEN cDNA 1700001E04 (MGC116197), mRNA [NM_001025755]	3.68118	0.00172	8.42631	11.322	12.8276	3.41245	5.60116
A_44_P208699	Col15a1	298069	Uncharacterized protein [Source:UniProtKB/TrEMBL;Acc:F1LPD0] [ENSRNOT00000017217]	3.67955	0.00947	1.68535	2.4263	0.906779	6.66302	12.8131
A_44_P391750	Clec2g	362447	Rattus norvegicus C-type lectin domain family 2, member G (Clec2g), mRNA [NM_001048075]	3.67472	0.000143	2.62695	12.7703	2.60742	6.02801	11.9244
A_44_P328062	Edn3	366270	Rattus norvegicus endothelin 3 (Edn3), mRNA [NM_001077650]	3.66188	0.00764	0.702581	1.19458	12.6571	4.11038	4.66412
A_44_P509917	Isl1	64444	Rattus norvegicus ISL LIM homeobox 1 (Isl1), mRNA [NM_017339]	3.66152	0.0425	3.71047	4.87132	12.654	2.88245	7.88737
A_43_P12024	Cntn3	54279	Rattus norvegicus contactin 3 (plasmacytoma associated) (Cntn3), mRNA [NM_019329]	3.63892	0.00617	1.42819	2.36756	12.4573	0.661493	0.525339
A_43_P12751	Avpr1a	25107	Rattus norvegicus arginine vasopressin receptor 1A (Avpr1a), mRNA [NM_053019]	3.61896	4.39e-05	3.30917	1.76455	0.954707	10.4864	12.2861
A_44_P286409	Ttk	315852	Rattus norvegicus Ttk protein kinase (Ttk), mRNA [NM_001108172]	3.61857	0.0315	12.2828	2.55064	0.479104	3.09965	2.03509
A_44_P858430	MGC109340	317409	Rattus norvegicus similar to Microsomal signal peptidase 23 kDa subunit (SPase 22 kDa subunit) (SPC22/23) (MGC109340), mRNA [NM_001024267]	3.61136	0.0158	7.10987	12.2216	10.1198	3.16948	4.71919
A_44_P567484		NA	HSU79255 X11 protein {Homo sapiens} (exp=-1; wgp=0; cg=0), partial (11%) [TC640908]	3.60882	0.00371	4.12074	6.77591	12.2001	1.69039	3.53029
A_43_P18226	Myo1f	314654	Rattus norvegicus myosin IF (Myo1f), mRNA [NM_001108076]	3.60423	0.00442	2.71802	12.1613	4.87856	2.97629	1.98868
A_44_P127749	Tmem150c	360916	Rattus norvegicus transmembrane protein 150C (Tmem150c), mRNA [NM_001108354]	3.60193	0.00312	4.68467	6.49763	12.1419	3.82612	3.23767
A_43_P10505	Jph3	307916	Rattus norvegicus junctophilin 3 (Jph3), mRNA [NM_001107437]	3.59611	0.038	4.83948	6.97802	12.093	1.54213	3.35903
A_43_P10333	Efemp1	305604	Rattus norvegicus EGF-containing fibulin-like extracellular matrix protein 1 (Efemp1), mRNA [NM_001012039]	3.59213	3.54e-05	1.66122	11.403	12.0598	3.0405	3.3647
A_44_P164848		NA	AW142951 EST293243 Normalized rat ovary, Bento Soares Rattus sp. cDNA clone RGIBA19 5' end, mRNA sequence [AW142951]	3.58953	0.000258	0.503778	0.428132	0.197626	0.0918168	0.0830698
A_42_P459574	Chchd10	361824	Rattus norvegicus coiled-coil-helix-coiled-coil-helix domain containing 10 (Chchd10), mRNA [NM_001007008]	3.58507	0.00218	2.39371	2.05867	12.0009	2.91801	3.72346
A_44_P428326	Hmgcs2	24450	Rattus norvegicus 3-hydroxy-3-methylglutaryl-CoA synthase 2 (mitochondrial) (Hmgcs2), nuclear gene encoding mitochondrial protein, mRNA [NM_173094]	3.57942	0.0148	1.16553	3.40908	11.954	1.51802	8.29585
A_44_P997843	Csrp3	117505	Rattus norvegicus cysteine and glycine-rich protein 3 (Csrp3), mRNA [NM_057144]	3.57865	0.00151	0.730699	0.245437	0.0836986	0.265349	0.259225
A_44_P213320		NA	Uncharacterized protein [Source:UniProtKB/TrEMBL;Acc:F1LUX3] [ENSRNOT00000038077]	3.57751	0.00702	8.35876	10.3778	11.9382	3.95455	6.51268
A_42_P693964	Cyp26b1	312495	Rattus norvegicus cytochrome P450, family 26, subfamily b, polypeptide 1 (Cyp26b1), mRNA [NM_181087]	3.57749	0.0181	1.57384	1.32831	0.343914	5.65821	11.938
A_44_P1034319	Ncam2	288280	Rattus norvegicus neural cell adhesion molecule 2 (Ncam2), mRNA [NM_203409]	3.56849	0.00147	1.51186	3.22231	11.8638	3.35572	1.33502
A_44_P380157	LOC690298	690298	PREDICTED: Rattus norvegicus similar to Discs large homolog 5 (Placenta and prostate DLG) (Discs large protein P-dlg) (LOC690298), mRNA [XM_001074009]	3.56463	0.00234	8.76508	7.17944	11.8321	4.11809	6.79289
A_42_P807697	Tyrobp	361537	Rattus norvegicus Tyro protein tyrosine kinase binding protein (Tyrobp), mRNA [NM_212525]	3.55992	0.00107	3.33852	11.7935	11.4662	1.67535	1.46388
A_42_P463754	Itga1	25118	Rattus norvegicus integrin, alpha 1 (Itga1), mRNA [NM_030994]	3.5509	0.0298	0.880679	0.27648	0.0853244	0.408309	0.689538
A_43_P10939		NA	N5A9_RAT (Q6RIA2) HCV NS5A-transactivated protein 9 homolog, complete [TC624956]	3.54786	0.0131	11.6953	2.06621	0.466509	2.37577	1.75692
A_44_P215689		NA	Uncharacterized protein [Source:UniProtKB/TrEMBL;Acc:F1M6J3] [ENSRNOT00000039990]	3.54635	0.000253	6.89587	9.86384	11.6831	2.394	5.59331
A_44_P197064	Tmem63c	314332	Rattus norvegicus transmembrane protein 63c (Tmem63c), mRNA [NM_001108045]	3.53506	0.00152	3.48301	6.41755	11.592	2.56419	5.39698
A_43_P16740	Ogn	291015	Rattus norvegicus osteoglycin (Ogn), mRNA [NM_001106103]	3.53467	6.37e-05	1.2129	3.71901	11.5889	6.2232	7.53746
A_43_P12613	Apln	58812	Rattus norvegicus apelin (Apln), mRNA [NM_031612]	3.53383	0.0133	0.856636	2.52783	11.5822	1.92359	2.19326
A_43_P23155	Mcm10	307126	Rattus norvegicus minichromosome maintenance complex component 10 (Mcm10), mRNA [NM_001107366]	3.53212	0.0306	11.5684	1.5094	0.618407	2.1373	1.30234
A_44_P250264	Gpr37l1	252939	Rattus norvegicus G protein-coupled receptor 37-like 1 (Gpr37l1), mRNA [NM_145784]	3.52962	0.0247	0.877578	5.73343	11.5484	6.05543	6.25986
A_44_P385697	Col11a1	25654	Collagen alpha-1(XI) chain [Source:UniProtKB/Swiss-Prot;Acc:P20909] [ENSRNOT00000024138]	3.52427	0.0013	0.668948	0.210058	0.0869138	0.214093	0.171943
A_44_P208711		NA	Uncharacterized protein [Source:UniProtKB/TrEMBL;Acc:E9PTU0] [ENSRNOT00000048256]	3.52426	0.00835	7.50391	10.1285	11.5056	3.327	5.76031
A_43_P18469	Sytl3	499017	Rattus norvegicus synaptotagmin-like 3 (Sytl3), mRNA [NM_001127560]	3.52183	0.000131	5.90252	7.8154	11.4862	2.08128	0.842469
A_44_P1000888	Plac9	361105	Rattus norvegicus placenta-specific 9 (Plac9), mRNA [NM_001108395]	3.52072	0.0399	6.88484	9.91054	3.57928	11.4774	10.8881
A_44_P727508		NA	BF281819 EST446410 Rat Gene Index, normalized rat, Rattus norvegicus cDNA Rattus norvegicus cDNA clone RGIBD05, mRNA sequence [BF281819]	3.51767	0.00853	3.15505	7.32607	11.4532	1.66654	3.41071
A_44_P303929	Rit2	291713	Rattus norvegicus Ras-like without CAAX 2 (Rit2), mRNA [NM_001013060]	3.50803	0.0167	1.63205	3.89157	11.3769	4.087	4.8242
A_44_P248484		NA	Uncharacterized protein [Source:UniProtKB/TrEMBL;Acc:D3ZKR7] [ENSRNOT00000046075]	3.49641	0.00569	6.58012	8.92641	11.2856	3.34363	5.94614
A_44_P190329	Tmem229a	685756	Rattus norvegicus transmembrane protein 229A (Tmem229a), mRNA [NM_001109480]	3.48898	0.00739	0.687627	1.2228	11.2276	1.08106	1.60607
A_44_P527480	Ccna2	114494	Rattus norvegicus cyclin A2 (Ccna2), mRNA [NM_053702]	3.48108	0.0332	11.1663	1.70285	0.505612	3.30772	2.05554
A_42_P781116	Paqr5	315741	Rattus norvegicus progestin and adipoQ receptor family member V (Paqr5), mRNA [NM_001014092]	3.47344	0.0012	1.95346	1.37456	11.1073	6.47778	6.0419
A_44_P1010902	Cldn7	65132	Rattus norvegicus claudin 7 (Cldn7), mRNA [NM_031702]	3.45827	0.00215	1.60315	0.652116	0.845059	5.73981	10.9911
A_44_P522701	Adcyap1	24166	Rattus norvegicus adenylate cyclase activating polypeptide 1 (Adcyap1), mRNA [NM_016989]	3.44789	0.00848	3.53042	10.3359	10.9123	2.29964	4.14624
A_44_P700588		NA	FM068923 etnoaor Rattus norvegicus cDNA clone etnoaorP0002E05 5', mRNA sequence [FM068923]	3.44158	0.00919	0.816951	0.162013	0.0920411	0.755326	0.97111
A_44_P621633	Dhrs3	313689	Rattus norvegicus dehydrogenase/reductase (SDR family) member 3 (Dhrs3), mRNA [NM_001037199]	3.43721	0.0365	1.55652	10.8318	2.30499	1.21363	1.13791
A_44_P385704	Col11a1	25654	Collagen alpha-1(XI) chain [Source:UniProtKB/Swiss-Prot;Acc:P20909] [ENSRNOT00000023693]	3.43718	0.0013	0.700615	0.206153	0.0923219	0.232273	0.191152
A_44_P477555	Ns5atp9	300795	Rattus norvegicus NS5A (hepatitis C virus) transactivated protein 9 (Ns5atp9), mRNA [NM_201418]	3.43678	0.00763	10.8287	1.91186	0.575262	2.44828	1.6102
A_44_P1037953	Igf2	24483	Rattus norvegicus insulin-like growth factor 2 (Igf2), transcript variant 1, mRNA [NM_031511]	3.43313	0.00671	10.8012	9.30242	5.08692	0.811006	0.718076
A_44_P378484	Gnas	24896	Rattus norvegicus GNAS complex locus (Gnas), transcript variant 5, mRNA [NM_001159656]	3.43275	0.00138	1.66573	2.95419	10.7984	2.38674	5.30091
A_44_P1035058	Entpd1	64519	Rattus norvegicus mRNA for ecto-apyrase, partial. [Y15685]	3.42876	0.00516	3.91253	3.32268	10.7686	5.66015	3.03861
A_44_P114833	LOC302192	302192	PREDICTED: Rattus norvegicus similar to RIKEN cDNA 1700001E04 (LOC302192), mRNA [XM_001065392]	3.42323	0.00166	6.4141	9.53064	10.7274	4.01702	5.43766
A_44_P964633		NA	AGENCOURT_27531498 NIH_MGC_254 Rattus norvegicus cDNA clone IMAGE:7314983 5', mRNA sequence [CO393123]	3.42123	0.0461	0.944107	1.67335	3.46145	10.7126	6.58312
A_44_P121781		NA	Rattus norvegicus similar to RIKEN cDNA 1700001E04 (LOC363321), mRNA [XM_343661]	3.41672	0.000874	6.60358	10.2532	10.6791	3.09656	5.31928
A_44_P104140	Ube2ql1	679949	Rattus norvegicus ubiquitin-conjugating enzyme E2Q family-like 1 (Ube2ql1), mRNA [NM_001145163]	3.41423	0.000519	0.552409	0.295405	0.0938028	0.272007	0.244977
A_44_P994238	Ogn	291015	Rattus norvegicus osteoglycin (Ogn), mRNA [NM_001106103]	3.40901	8.4e-05	1.12726	2.95783	10.6222	5.66841	7.39591
A_44_P654444	Nr4a3	58853	Nuclear receptor subfamily 4 group A member 3 [Source:UniProtKB/Swiss-Prot;Acc:P51179] [ENSRNOT00000066910]	3.38542	0.000151	0.412492	0.184185	0.0956943	0.144525	0.268093
A_44_P441181	Osr2	315039	Rattus norvegicus odd-skipped related 2 (Drosophila) (Osr2), mRNA [NM_001012118]	3.38171	0.000691	0.34875	0.281824	0.275228	0.131834	0.0959408
A_44_P687053	LOC690012	690012	Uncharacterized protein [Source:UniProtKB/TrEMBL;Acc:D4AAB7] [ENSRNOT00000033110]	3.37249	0.0395	2.75045	7.74554	3.73099	6.89134	10.3567
A_44_P134143	Hspb8	113906	Rattus norvegicus heat shock protein B8 (Hspb8), mRNA [NM_053612]	3.37222	6.64e-05	4.59477	4.30103	9.82671	5.18845	10.3547
A_44_P190568	Cd83	361226	Rattus norvegicus CD83 molecule (Cd83), mRNA [NM_001108410]	3.36717	0.0107	10.3186	4.83475	5.1394	8.63749	7.89738
A_44_P276990	Eepd1	315500	Rattus norvegicus endonuclease/exonuclease/phosphatase family domain containing 1 (Eepd1), mRNA [NM_001014088]	3.36612	0.000102	2.719	5.05944	10.3111	1.89437	2.61603
A_44_P114184	Ccdc80	64387	Rattus norvegicus coiled-coil domain containing 80 (Ccdc80), mRNA [NM_022543]	3.36186	0.0419	6.63777	10.2806	6.24378	9.94456	10.0777
A_44_P230320	Il1b	24494	Rattus norvegicus interleukin 1 beta (Il1b), mRNA [NM_031512]	3.36109	0.0402	3.17056	10.2752	6.564	1.44576	1.14127
A_44_P1046787	Rpesp	297757	PREDICTED: Rattus norvegicus RPE-spondin (Rpesp), mRNA [XM_001063197]	3.35686	0.0459	1.06675	8.28182	8.7085	10.2451	8.16082
A_44_P142481	Slc7a14	499587	Rattus norvegicus solute carrier family 7 (cationic amino acid transporter, y+ system), member 14 (Slc7a14), mRNA [NM_001134615]	3.35615	0.0146	5.1017	5.8785	10.24	2.50017	2.83719
A_44_P510940		NA	Uncharacterized protein [Source:UniProtKB/TrEMBL;Acc:D4A0Y6] [ENSRNOT00000038176]	3.35036	0.0257	10.199	1.57591	0.552529	2.68272	1.89642
A_44_P236761	Rasal3	314596	Rattus norvegicus RAS protein activator like 3 (Rasal3), mRNA [NM_001134562]	3.34331	0.000335	1.78221	1.18637	1.81126	7.56603	10.1493
A_44_P267465	Hsf4	291960	Rattus norvegicus heat shock transcription factor 4 (Hsf4), mRNA [NM_001106177]	3.3353	2.84e-05	1.29427	10.0931	3.51078	1.15271	2.81369
A_44_P700547		NA	AGENCOURT_31479393 NIH_MGC_251 Rattus norvegicus cDNA clone IMAGE:7385184 5', mRNA sequence [CV079334]	3.33414	0.0396	10.085	0.878468	0.519664	2.24371	1.38909
A_44_P899616	Fam111a	499322	Rattus norvegicus family with sequence similarity 111, member A (Fam111a), mRNA [NM_001109163]	3.32684	0.0268	10.0341	2.92271	0.867506	2.13766	1.32316
A_43_P14492		NA	Q2L4V7_TETPY (Q2L4V7) Cytosol-type HSP70 (Fragment), partial (12%) [TC607896]	3.32102	0.0221	3.15118	4.90497	3.07087	4.95892	9.99368
A_44_P311771	Bub1b	171576	Uncharacterized protein [Source:UniProtKB/TrEMBL;Acc:F1LMI1] [ENSRNOT00000010406]	3.31589	0.0409	9.95826	2.25317	0.63796	2.78508	1.91569
A_43_P13332	Ppap2b	192270	Rattus norvegicus phosphatidic acid phosphatase type 2B (Ppap2b), mRNA [NM_138905]	3.31309	0.0046	3.86855	5.61584	9.93893	2.11408	1.94016
A_44_P545193	Hsd11b2	25117	Rattus norvegicus hydroxysteroid 11-beta dehydrogenase 2 (Hsd11b2), mRNA [NM_017081]	3.30777	0.02	0.745277	1.04354	0.100986	0.185858	0.12709
A_44_P146570		NA	Shultzomica02942 Rat lung airway and parenchyma cDNA libraries Rattus norvegicus cDNA clone Contig2574 5', mRNA sequence [CF109691]	3.29799	0.0145	0.847983	0.26896	0.101673	0.598592	0.99629
A_44_P452245	Serpine1	24617	Rattus norvegicus serpin peptidase inhibitor, clade E (nexin, plasminogen activator inhibitor type 1), member 1 (Serpine1), mRNA [NM_012620]	3.29191	0.022	0.98618	0.273799	0.102102	0.489655	0.812401
A_44_P700270	Fam64a	360559	Rattus norvegicus family with sequence similarity 64, member A (Fam64a), mRNA [NM_001113781]	3.29049	0.0214	9.78445	1.4278	0.427178	3.11254	2.00453
A_42_P524577	Rtn1	116644	Rattus norvegicus reticulon 1 (Rtn1), mRNA [NM_053865]	3.28749	0.000555	3.9951	7.10905	9.76411	1.40283	1.93005
A_44_P436310	Ctnna3	361839	PREDICTED: Rattus norvegicus similar to catenin alpha 3 (RGD1562230), mRNA [XM_342133]	3.2827	0.0327	0.778358	2.53394	9.73175	2.81577	2.51139
A_44_P431685	MGC116197	367620	Rattus norvegicus similar to RIKEN cDNA 1700001E04 (MGC116197), mRNA [NM_001025755]	3.28232	0.00267	6.93479	7.43564	9.7292	3.00826	5.14585
A_44_P229670		NA	Uncharacterized protein [Source:UniProtKB/TrEMBL;Acc:F1M6J3] [ENSRNOT00000039990]	3.27602	0.00652	7.4958	7.37322	9.68678	3.72397	6.05263
A_42_P781919	C1qb	29687	Rattus norvegicus complement component 1, q subcomponent, B chain (C1qb), mRNA [NM_019262]	3.27156	0.028	2.00851	9.65693	4.9188	6.61206	6.92348
A_44_P168405	Fcgr2a	116591	Rattus norvegicus Fc fragment of IgG, low affinity IIa, receptor (CD32) (Fcgr2a), mRNA [NM_053843]	3.26895	0.0211	2.13155	7.1301	9.63944	1.86458	4.08126
A_43_P20205	Ldb2	289664	Rattus norvegicus LIM domain binding 2 (Ldb2), mRNA [NM_001106009]	3.26052	0.00419	2.98673	3.82692	9.58326	3.3105	5.67339
A_44_P605101		NA	Q6EQK7_ORYSA (Q6EQK7) Serine/threonine-specific receptor protein kinase-like, partial (7%) [TC588675]	3.25321	0.0446	2.34097	7.73926	2.81475	8.26101	9.53483
A_43_P23245	Pnma2	305977	Rattus norvegicus paraneoplastic antigen MA2 (Pnma2), mRNA [NM_001107272]	3.24557	0.00105	4.46686	7.69148	9.48449	1.28978	2.7313
A_43_P12619	Nr4a3	58853	Rattus norvegicus nuclear receptor subfamily 4, group A, member 3 (Nr4a3), transcript variant 1, mRNA [NM_031628]	3.24442	4.38e-05	0.446406	0.211148	0.105519	0.15877	0.233373
A_44_P232347		NA	AA817928 UI-R-A0-af-g-07-0-UI.s1 UI-R-A0 Rattus norvegicus cDNA clone UI-R-A0-af-g-07-0-UI 3' similar to emb [AA817928]	3.24339	0.0171	1.75246	3.65063	5.49825	4.61095	9.4702
A_44_P306439	Fcgr3a	304966	Rattus norvegicus Fc fragment of IgG, low affinity IIIa, receptor (Fcgr3a), mRNA [NM_207603]	3.23971	0.0107	1.74087	9.44603	1.91365	0.895771	1.33372
A_43_P16767	Igfbp4	360622	Rattus norvegicus insulin-like growth factor binding protein 4 (Igfbp4), mRNA [NM_001004274]	3.2363	0.000737	7.36664	9.42374	8.60567	6.63739	5.21732
A_44_P160841	Calcb	171519	Rattus norvegicus calcitonin-related polypeptide, beta (Calcb), mRNA [NM_138513]	3.23225	0.00776	0.52559	9.39733	1.10085	0.492318	1.02444
A_44_P1003372	Smpdl3a	294422	Rattus norvegicus sphingomyelin phosphodiesterase, acid-like 3A (Smpdl3a), mRNA [NM_001005539]	3.23045	0.00398	2.44799	3.56783	4.54046	6.69878	9.38561
A_44_P527809	Celf6	300758	Rattus norvegicus CUGBP, Elav-like family member 6 (Celf6), mRNA [NM_001106827]	3.22949	0.00507	2.29844	3.37006	9.37935	1.14072	2.30491
A_44_P429680		NA	AA899068 UI-R-E0-bz-d-01-0-UI.s2 UI-R-E0 Rattus norvegicus cDNA clone UI-R-E0-bz-d-01-0-UI 3', mRNA sequence [AA899068]	3.22264	0.011	2.15612	5.12601	9.33496	4.62623	4.52805
A_44_P753220	Sned1	316638	Rattus norvegicus sushi, nidogen and EGF-like domains 1 (Sned1), mRNA [NM_001167842]	3.2185	0.00739	2.00164	2.22614	9.30816	1.50747	1.35947
A_42_P749820	Cdh13	192248	Rattus norvegicus cadherin 13 (Cdh13), mRNA [NM_138889]	3.2161	0.00437	1.82124	4.00506	4.57959	4.85289	9.29274
A_43_P10705	Cend1	361675	Rattus norvegicus cell cycle exit and neuronal differentiation 1 (Cend1), mRNA [NM_001014163]	3.21551	0.0109	1.95514	4.99705	9.2889	1.21145	3.60881
A_44_P1010816	Ska1	291441	Rattus norvegicus spindle and kinetochore associated complex subunit 1 (Ska1), mRNA [NM_001106134]	3.20827	0.0331	9.24245	1.61939	0.516174	2.75248	1.5827
A_44_P962047		NA	Q4REA1_TETNG (Q4REA1) Chromosome undetermined SCAF15131, whole genome shotgun sequence. (Fragment), partial (3%) [TC618444]	3.20461	0.00172	2.39645	2.45815	9.21902	3.9703	3.61927
A_44_P549028	Ank2	362036	Uncharacterized protein [Source:UniProtKB/TrEMBL;Acc:D4A4Q9] [ENSRNOT00000055615]	3.19879	0.00189	3.64346	5.73998	9.18186	1.4792	2.97643
A_44_P501707		NA	Rattus norvegicus similar to RIKEN cDNA 1700001E04 (LOC363317), mRNA [XM_343657]	3.19496	0.00346	5.72768	9.15757	8.60845	2.78758	4.53927
A_44_P1042360	Clec4a3	362431	Rattus norvegicus TL0AEA5YF04 mRNA sequence. [FQ234061]	3.18972	0.00855	2.06827	9.12434	4.76163	1.27267	1.12168
A_43_P12500	Nell2	81734	Rattus norvegicus NEL-like 2 (chicken) (Nell2), mRNA [NM_031070]	3.18668	0.00888	6.18855	9.10511	9.00171	1.78052	1.39731
A_43_P16282	Dmd	24907	Dystrophin [Source:UniProtKB/Swiss-Prot;Acc:P11530] [ENSRNOT00000035692]	3.18184	0.0405	2.3353	4.30776	9.07464	2.80478	1.49883
A_44_P669369		NA	DRABPD02 Rat DRG Library Rattus norvegicus cDNA clone DRABPD02 5', mRNA sequence [BG667866]	3.17545	0.00127	3.61865	4.15951	9.03455	1.51882	3.46798
A_44_P362749	Emr1	316137	Rattus norvegicus EGF-like module containing, mucin-like, hormone receptor-like 1 (Emr1), mRNA [NM_001007557]	3.17171	0.000824	2.10408	4.77294	9.01116	1.06716	0.961685
A_44_P419757		NA	Rattus norvegicus similar to 2610042L04Rik protein (LOC367556), mRNA [XM_346210]	3.17166	0.000841	6.06551	4.10881	9.01085	2.37132	4.65535
A_44_P229122	Spag5	252918	Rattus norvegicus sperm associated antigen 5 (Spag5), mRNA [NM_001044224]	3.16587	0.0401	8.97474	1.31225	0.601338	2.21178	1.37268
A_44_P123636	Col11a1	25654	Collagen alpha-1(XI) chain [Source:UniProtKB/Swiss-Prot;Acc:P20909] [ENSRNOT00000023689]	3.16503	0.00342	0.668239	0.250026	0.111489	0.179802	0.184885
A_43_P12586	Ptgis	25527	Rattus norvegicus prostaglandin I2 (prostacyclin) synthase (Ptgis), mRNA [NM_031557]	3.16353	0.000116	0.303919	7.44864	8.96022	0.337028	0.331002
A_42_P652897	Fas	246097	Rattus norvegicus Fas (TNF receptor superfamily, member 6) (Fas), mRNA [NM_139194]	3.15937	0.0308	6.47989	8.93437	2.6623	3.42637	5.10343
A_44_P213477	Gng13	685451	Rattus norvegicus guanine nucleotide binding protein (G protein), gamma 13 (Gng13), mRNA [NM_001135918]	3.15839	0.00111	1.76449	5.47828	8.9283	2.29371	3.35346
A_44_P965692		NA	CHIO_RAT (Q03070) Beta-chimaerin (Beta-chimerin) (Rho-GTPase-activating protein 3), complete [TC586523]	3.15669	0.00316	1.44758	2.13589	8.91781	2.15173	1.59578
A_44_P775952	LOC688744	688744	PREDICTED: Rattus norvegicus hypothetical protein LOC688744 (LOC688744), mRNA [XM_002729280]	3.14836	0.00681	5.84172	5.26291	8.86646	2.84908	5.15908
A_44_P426345	Hsd11b1	25116	Rattus norvegicus hydroxysteroid 11-beta dehydrogenase 1 (Hsd11b1), mRNA [NM_017080]	3.13875	0.0408	1.1588	1.26368	6.66398	3.58355	8.80758
A_44_P140148	Cd248	293669	Rattus norvegicus CD248 molecule, endosialin (Cd248), mRNA [NM_001106325]	3.13733	0.0488	3.63274	6.70404	2.88182	5.61677	8.79897
A_43_P11684	Alpl	25586	Rattus norvegicus alkaline phosphatase, liver/bone/kidney (Alpl), mRNA [NM_013059]	3.13566	0.00327	0.89558	1.8722	8.78878	1.94471	1.2786
A_42_P771373	Npy	24604	Rattus norvegicus neuropeptide Y (Npy), mRNA [NM_012614]	3.13516	0.000772	3.58876	1.44837	5.83262	8.78572	5.76735
A_42_P716352	Gstm7	81869	Rattus norvegicus glutathione S-transferase, mu 7 (Gstm7), mRNA [NM_031154]	3.13325	7.05e-06	1.77851	3.39313	8.77411	4.11208	3.73114
A_44_P1018957	Hsd11b1	25116	Rattus norvegicus hydroxysteroid 11-beta dehydrogenase 1 (Hsd11b1), mRNA [NM_017080]	3.13292	0.0428	1.10228	1.79482	8.43883	3.37831	8.77209
A_44_P550237	Mapt	29477	Rattus norvegicus microtubule-associated protein tau (Mapt), mRNA [NM_017212]	3.12788	0.00607	2.68897	3.59488	8.74148	2.90207	2.77689
A_42_P580844	Cdk1	54237	Rattus norvegicus cyclin-dependent kinase 1 (Cdk1), mRNA [NM_019296]	3.12776	0.0176	8.74077	2.41516	0.660761	2.69157	2.16886
A_44_P672457		NA	Q8LCS5_ARATH (Q8LCS5) U6 snRNA-associated Sm-like protein, partial (44%) [TC591107]	3.12125	0.0241	8.70141	1.14673	0.439071	2.08825	1.33688
A_44_P357420	Mamdc2	309410	Uncharacterized protein [Source:UniProtKB/TrEMBL;Acc:F1M9P7] [ENSRNOT00000034216]	3.11906	0.00103	0.754921	1.64297	8.68822	0.291932	0.184912
A_44_P555236	Atp6v1g2	368044	Rattus norvegicus ATPase, H+ transporting, lysosomal V1 subunit G2 (Atp6v1g2), mRNA [NM_212490]	3.1171	0.0012	1.90077	3.4605	8.67644	1.02159	1.8701
A_44_P1058966	Apbb1ip	307171	Rattus norvegicus amyloid beta (A4) precursor protein-binding, family B, member 1 interacting protein (Apbb1ip), mRNA [NM_001100577]	3.11341	0.000536	4.64953	2.97791	6.76594	5.6937	8.65428
A_44_P356636		NA	Uncharacterized protein [Source:UniProtKB/TrEMBL;Acc:E9PTU0] [ENSRNOT00000048256]	3.10969	0.00652	6.28479	5.87532	8.63195	3.44582	4.52365
A_44_P621013	Olfml1	361621	Rattus norvegicus olfactomedin-like 1 (Olfml1), mRNA [NM_001013192]	3.10772	0.0198	1.41647	4.75114	8.6202	3.18654	4.06929
A_44_P549075	Pla2g5	29354	Rattus norvegicus phospholipase A2, group V (Pla2g5), mRNA [NM_017174]	3.10655	0.0051	2.30521	0.882798	2.65136	8.61322	7.29379
A_44_P656575	Tmem229a	685756	Rattus norvegicus transmembrane protein 229A (Tmem229a), mRNA [NM_001109480]	3.10228	0.00138	0.972797	0.942204	8.58778	1.3655	1.68174
A_43_P10020	Lyz2	25211	Rattus norvegicus lysozyme 2 (Lyz2), mRNA [NM_012771]	3.10188	0.0311	2.87439	8.58538	5.56327	1.50249	1.0478
A_44_P769703	Nrep	338475	Rattus norvegicus neuronal regeneration related protein (Nrep), mRNA [NM_178096]	3.09366	0.00633	0.542756	0.1405	0.117143	0.611026	0.840266
A_44_P255216	Ibsp	24477	Rattus norvegicus integrin-binding sialoprotein (Ibsp), mRNA [NM_012587]	3.09314	0.000855	1.18048	3.91747	1.64693	4.46053	8.53349
A_43_P14867	Sult5a1	292077	Rattus norvegicus sulfotransferase family 5A, member 1 (Sult5a1), transcript variant 2, mRNA [NM_001106194]	3.08486	0.00215	1.48843	3.99673	4.31458	7.37994	8.48467
A_43_P11558	Apod	25239	Rattus norvegicus apolipoprotein D (Apod), mRNA [NM_012777]	3.08099	0.00167	2.20822	4.8657	8.46193	6.36165	6.49047
A_44_P283812	Fam46c	310721	Rattus norvegicus family with sequence similarity 46, member C (Fam46c), mRNA [NM_001014041]	3.07679	5.44e-05	0.365996	0.379243	0.295379	0.12598	0.118521
A_42_P621832	RGD1306636	293498	Uncharacterized protein [Source:UniProtKB/TrEMBL;Acc:D3ZWE1] [ENSRNOT00000055016]	3.07498	6.49e-06	3.08065	8.4268	8.27626	1.56093	1.84735
A_44_P1007105	Ppap2b	192270	Rattus norvegicus phosphatidic acid phosphatase type 2B (Ppap2b), mRNA [NM_138905]	3.07451	0.000842	3.44286	5.56994	8.42402	2.85935	2.37428
A_42_P542744	Dchs1	308912	Rattus norvegicus dachsous 1 (Drosophila) (Dchs1), mRNA [NM_001107544]	3.06875	0.0105	3.52299	5.98955	8.39046	1.10224	2.4143
A_44_P379399	Unc13c	286931	Rattus norvegicus unc-13 homolog C (C. elegans) (Unc13c), mRNA [NM_173146]	3.06346	0.0302	7.97662	5.02039	8.35972	6.45223	5.96737
A_44_P106221	Calca	24241	Rattus norvegicus calcitonin-related polypeptide alpha (Calca), transcript variant 1, mRNA [NM_017338]	3.06333	0.00842	1.14196	8.35898	7.86648	1.71364	4.45186
A_44_P1039606	Cenpt	307805	Rattus norvegicus centromere protein T (Cenpt), mRNA [NM_001024257]	3.06249	0.0139	8.35412	2.39917	0.673797	2.13009	1.42259
A_43_P14894	Nppb	25105	Rattus norvegicus natriuretic peptide B (Nppb), mRNA [NM_031545]	3.05712	0.00439	2.21114	1.04636	1.20823	4.79521	8.32311
A_44_P330197	Srpk3	293854	Rattus norvegicus SRSF protein kinase 3 (Srpk3), mRNA [NM_184045]	3.05153	0.000265	0.405086	1.20947	0.901115	0.131166	0.120614
A_44_P1042372	Kifc1	294286	Rattus norvegicus kinesin family member C1 (Kifc1), mRNA [NM_001005878]	3.05078	0.0369	8.2866	1.43855	0.547667	1.87281	1.57473
A_42_P588738	Igsf6	171064	Rattus norvegicus immunoglobulin superfamily, member 6 (Igsf6), mRNA [NM_133542]	3.04978	0.00378	2.99432	8.28084	7.69601	1.79647	1.87215
A_44_P461122	Elavl3	282824	Rattus norvegicus ELAV (embryonic lethal, abnormal vision, Drosophila)-like 3 (Hu antigen C) (Elavl3), mRNA [NM_172324]	3.04923	0.0123	4.32965	5.44076	8.27773	0.926109	1.56635
A_44_P1005213	Nuf2	304951	Rattus norvegicus NUF2, NDC80 kinetochore complex component, homolog (S. cerevisiae) (Nuf2), mRNA [NM_001012028]	3.0471	0.0059	8.26551	1.51439	0.584462	2.16703	1.56037
A_44_P328998		NA	AI070971 UI-R-C2-na-e-03-0-UI.s1 UI-R-C2 Rattus norvegicus cDNA clone UI-R-C2-na-e-03-0-UI 3', mRNA sequence [AI070971]	3.04705	1.24e-05	5.72559	8.2652	7.28541	2.11232	1.15615
A_44_P485337	Def6	309642	Rattus norvegicus differentially expressed in FDCP 6 homolog (mouse) (Def6), mRNA [NM_001191717]	3.04319	0.00114	1.87781	8.24313	3.64245	1.81556	3.38305
A_43_P23115	Inmt	368066	Rattus norvegicus indolethylamine N-methyltransferase (Inmt), mRNA [NM_001109022]	3.03086	0.009	1.3911	8.17296	3.76286	1.52755	2.4125
A_44_P273146		NA	AA998088 UI-R-C0-id-h-05-0-UI.s1 UI-R-C0 Rattus norvegicus cDNA clone UI-R-C0-id-h-05-0-UI 3', mRNA sequence [AA998088]	3.02622	6.03e-05	0.798239	1.77953	1.04675	4.18966	8.14672
A_44_P518576	Mis18a	288272	Rattus norvegicus MIS18 kinetochore protein homolog A (S. pombe) (Mis18a), mRNA [NM_001127523]	3.01775	0.0114	8.09902	0.773722	0.51917	2.38558	1.51048
A_44_P215302	Ube2t	360847	Rattus norvegicus ubiquitin-conjugating enzyme E2T (putative) (Ube2t), mRNA [NM_001108344]	3.01422	0.0421	8.07925	0.960367	0.532738	2.63049	1.40518
A_44_P958487		NA	Q4QR75_RAT (Q4QR75) Exosome component 9, partial (8%) [TC598072]	3.01102	0.0224	8.06136	1.60126	0.60055	2.50998	1.60142
A_44_P206292		NA	Q68FW2_RAT (Q68FW2) Cell division cycle associated 3, complete [TC584525]	3.00803	0.0135	8.04466	1.83102	0.601248	2.31806	1.48563
A_44_P1019604	Ube2c	296368	Rattus norvegicus ubiquitin-conjugating enzyme E2C (Ube2c), mRNA [NM_001106542]	3.00448	0.0185	8.02486	1.85549	0.472252	2.27266	1.84299
A_42_P842580	RGD1566239	306348	Rattus norvegicus similar to RIKEN cDNA 2810428I15 (RGD1566239), mRNA [NM_001107305]	3.00008	0.000454	1.51147	5.75245	8.00042	2.56382	2.2895
A_44_P936248	Slc24a3	85267	Rattus norvegicus solute carrier family 24 (sodium/potassium/calcium exchanger), member 3 (Slc24a3), mRNA [NM_053505]	2.99697	0.00426	3.95217	5.99042	7.98319	2.7082	2.74321
A_44_P105225	Loxl2	290350	Rattus norvegicus lysyl oxidase-like 2 (Loxl2), mRNA [NM_001106047]	2.99545	0.0247	0.531603	0.474447	0.125395	0.311304	0.45675
A_42_P710659	Caly	192349	Rattus norvegicus calcyon neuron-specific vesicular protein (Caly), transcript variant 1, mRNA [NM_138915]	2.99469	0.00147	2.39882	5.21722	7.97061	1.49396	1.79517
A_42_P565275	Aspm	289054	Rattus norvegicus asp (abnormal spindle) homolog, microcephaly associated (Drosophila) (Aspm), mRNA [NM_001105955]	2.99261	0.0294	7.95914	1.32417	0.493465	1.70903	1.15127
A_44_P224516	Scg2	24765	Rattus norvegicus secretogranin II (Scg2), mRNA [NM_022669]	2.99216	0.0263	2.82218	5.19638	7.95666	2.53278	4.65687
A_43_P15261	Nr3c2	25672	Rattus norvegicus nuclear receptor subfamily 3, group C, member 2 (Nr3c2), mRNA [NM_013131]	2.99125	0.029	1.03072	0.744872	1.45745	3.69941	7.95163
A_44_P117431	Clec2l	296985	Rattus norvegicus C-type lectin domain family 2, member L (Clec2l), mRNA [NM_001044233]	2.98859	0.000214	2.37706	5.79638	7.937	2.37976	2.80471
A_42_P700209	Slc7a3	29485	Rattus norvegicus solute carrier family 7 (cationic amino acid transporter, y+ system), member 3 (Slc7a3), mRNA [NM_017217]	2.98842	0.049	5.00165	7.93606	1.5065	0.544803	0.73692
A_44_P334953	Fez1	81730	Rattus norvegicus fasciculation and elongation protein zeta 1 (zygin I) (Fez1), mRNA [NM_031066]	2.98825	0.00217	2.27533	4.74952	7.93509	1.72852	2.25606
A_44_P153789	Ache	83817	Rattus norvegicus acetylcholinesterase (Ache), mRNA [NM_172009]	2.98459	0.00433	1.87753	4.88959	7.915	1.3248	2.51321
A_44_P1042711	Kif20a	361308	Rattus norvegicus kinesin family member 20A (Kif20a), mRNA [NM_001108426]	2.98206	0.0247	7.90115	1.7309	0.548224	2.01421	1.5886
A_44_P976687	LOC681382	681382	Uncharacterized protein [Source:UniProtKB/TrEMBL;Acc:D3Z8J2] [ENSRNOT00000058235]	2.97761	0.00732	7.87682	1.50723	0.348386	2.17717	1.53441
A_44_P250620	Fhdc1	295161	Rattus norvegicus FH2 domain containing 1 (Fhdc1), mRNA [NM_001106437]	2.9742	2.49e-05	1.46455	3.51393	7.85818	0.8528	0.646104
A_44_P527089	Calca	24241	Rat alpha-type calcitonin gene-related peptide mRNA, complete cds. [M11597]	2.9679	0.0142	1.32153	7.33479	7.82395	1.88944	4.63839
A_44_P152177	Spock2	361840	Rattus norvegicus sparc/osteonectin, cwcv and kazal-like domains proteoglycan 2 (Spock2), mRNA [NM_001108533]	2.96787	0.0262	2.68208	5.33314	7.82381	1.5726	3.91141
A_44_P184484	Orc1	313479	Rattus norvegicus origin recognition complex, subunit 1 (Orc1), mRNA [NM_177931]	2.96438	0.0415	7.80488	2.02022	1.28183	2.83795	2.20857
A_44_P654434		NA	RVL18428 Wackym-Soares normalized rat vestibular cDNA library Rattus norvegicus cDNA 5', mRNA sequence [DV726161]	2.96292	3.2e-05	0.800342	4.56158	7.79698	3.21814	4.12425
A_42_P679371	Coro1a	155151	Rattus norvegicus coronin, actin binding protein 1A (Coro1a), mRNA [NM_130411]	2.96251	0.00132	3.95826	6.76903	7.79477	2.15769	3.95548
A_44_P354078	Hist1h1a	291145	Rattus norvegicus histone cluster 1, H1a (Hist1h1a), mRNA [NM_001106113]	2.95831	0.0108	7.7721	2.75597	1.0403	1.48327	0.922433
A_44_P224453	Kif5a	314906	Rattus norvegicus kinesin family member 5A (Kif5a), mRNA [NM_212523]	2.95702	0.00532	2.82432	3.56588	7.7652	2.35543	2.52324
A_44_P290187	Sfrp4	89803	Rattus norvegicus secreted frizzled-related protein 4 (Sfrp4), mRNA [NM_053544]	2.95668	0.0403	3.05397	7.76337	3.06938	2.5385	1.22647
A_44_P436164	Ckap2	306575	Rattus norvegicus cytoskeleton associated protein 2 (Ckap2), mRNA [NM_001169139]	2.95628	0.0214	7.7612	2.3015	0.812296	2.43194	1.82312
A_44_P290966	Pcdh19	317183	Rattus norvegicus protocadherin 19 (Pcdh19), mRNA [NM_001169129]	2.94499	0.0203	7.65602	6.99943	7.70072	5.3259	5.57319
A_44_P461544	Ccnb2	363088	Rattus norvegicus cyclin B2 (Ccnb2), mRNA [NM_001009470]	2.94332	0.0172	7.69182	1.64658	0.567754	2.13974	1.8952
A_44_P871423		NA	RVL15771 Wackym-Soares normalized rat vestibular cDNA library Rattus norvegicus cDNA 5', mRNA sequence [DV723842]	2.94194	0.00941	2.03528	3.83378	7.68444	7.25701	3.96135
A_44_P852321	Ckap2l	680515	Uncharacterized protein [Source:UniProtKB/TrEMBL;Acc:D3Z8Z9] [ENSRNOT00000039794]	2.93432	0.0202	7.64397	1.66699	0.773084	2.03704	1.63345
A_44_P516137	Syngr3	302975	Rattus norvegicus synaptogyrin 3 (Syngr3), mRNA [NM_001106985]	2.93313	0.00347	2.46008	4.88448	7.63767	1.58713	3.08469
A_42_P695401	Ccl2	24770	Rattus norvegicus chemokine (C-C motif) ligand 2 (Ccl2), mRNA [NM_031530]	2.9322	0.00181	5.57596	2.95602	7.63276	4.14569	3.56425
A_42_P703647	Cda	362638	Rattus norvegicus cytidine deaminase (Cda), mRNA [NM_001108688]	2.93042	0.0479	1.70183	3.49934	7.41534	3.17192	7.62334
A_44_P114692	LOC501222	501222	Rattus norvegicus TL0AAA47YE23 mRNA sequence. [FQ213532]	2.93001	0.00257	4.90337	6.79574	7.62115	2.55345	3.51534
A_44_P309008	Kif11	171304	Rattus norvegicus kinesin family member 11 (Kif11), mRNA [NM_001169112]	2.92913	0.0183	7.61653	0.719114	0.384773	1.69132	0.898416
A_43_P12266	Bard1	64557	Rattus norvegicus BRCA1 associated RING domain 1 (Bard1), mRNA [NM_022622]	2.92764	0.0258	7.60862	2.06814	0.748326	2.01703	0.980315
A_43_P16588	Sh2d3c	362111	Rattus norvegicus SH2 domain containing 3C (Sh2d3c), mRNA [NM_001108579]	2.91722	0.0213	5.47439	2.18088	7.55389	4.26596	5.69113
A_44_P493911	Slc13a5	266998	Rattus norvegicus solute carrier family 13 (sodium-dependent citrate transporter), member 5 (Slc13a5), mRNA [NM_170668]	2.91694	0.00655	0.508903	0.132407	0.250692	1.10274	1.20286
A_44_P432388	Tdh	290315	Rattus norvegicus L-threonine dehydrogenase (Tdh), mRNA [NM_001106044]	2.91418	9.28e-05	2.38696	4.00556	7.53799	2.92816	3.53738
A_44_P530131	Asb2	299266	Rattus norvegicus ankyrin repeat and SOCS box-containing 2 (Asb2), mRNA [NM_001011984]	2.91317	0.021	2.19964	7.53272	4.54111	3.15119	3.82213
A_44_P541489	LOC501222	501222	Rattus norvegicus TL0AAA47YE23 mRNA sequence. [FQ213532]	2.90793	0.00168	3.90132	6.85691	7.50542	3.16647	5.0678
A_44_P839975	Tmem132e	287564	Rattus norvegicus transmembrane protein 132E (Tmem132e), mRNA [NM_001134410]	2.90751	0.024	4.55673	6.92638	7.50322	1.96546	5.35082
A_44_P494828	LOC691979	691979	Uncharacterized protein [Source:UniProtKB/TrEMBL;Acc:D4ABF1] [ENSRNOT00000021320]	2.89987	0.0175	7.46358	1.69244	0.685549	1.82006	1.06508
A_44_P113691	Slc6a1	79212	Rattus norvegicus solute carrier family 6 (neurotransmitter transporter, GABA), member 1 (Slc6a1), mRNA [NM_024371]	2.89898	0.0363	0.5867	1.40117	7.45901	0.474577	0.302405
A_44_P248235	Dok2	290361	Rattus norvegicus docking protein 2 (Dok2), mRNA [NM_001106048]	2.89877	0.00102	1.50096	0.581178	0.735225	4.09764	7.45788
A_44_P1053404	Fcer1g	25441	Rattus norvegicus Fc fragment of IgE, high affinity I, receptor for; gamma polypeptide (Fcer1g), mRNA [NM_001131001]	2.89717	0.000708	2.2007	7.44962	5.98176	1.2247	1.23766
A_44_P184706	Epha5	79208	Rattus norvegicus EphA5 (Epha5), transcript variant 2, mRNA [NM_024367]	2.89648	0.00164	4.81795	4.80936	7.44605	1.06087	1.38327
A_44_P621913	Cenpw	689399	Centromere protein W [Source:UniProtKB/Swiss-Prot;Acc:A1L1L1] [ENSRNOT00000065677]	2.89423	0.0286	7.43446	2.19478	0.567709	2.42019	1.55131
A_44_P353515	Pmp22	24660	Rattus norvegicus peripheral myelin protein 22 (Pmp22), mRNA [NM_017037]	2.89184	0.0112	1.4501	7.42217	6.80431	6.73306	6.42486
A_44_P1017206	Podnl1	288907	Uncharacterized protein [Source:UniProtKB/TrEMBL;Acc:D3ZY32] [ENSRNOT00000037453]	2.8884	0.000145	1.02238	0.851673	0.606631	5.00714	7.40451
A_44_P404219	Rnf128	315911	Rattus norvegicus ring finger protein 128 (Rnf128), mRNA [NM_001173349]	2.88596	0.000316	1.06567	0.672367	0.437544	0.268624	0.135282
A_44_P181511	Phf17	310352	Rattus norvegicus PHD finger protein 17 (Phf17), mRNA [NM_001107670]	2.88572	0.00136	0.496438	0.322239	0.135305	0.322574	0.352367
A_44_P329389		NA	Rattus norvegicus TL0ACA16YH05 mRNA sequence. [FQ217834]	2.88001	0.000108	1.31081	0.432203	7.36157	2.15497	2.01012
A_44_P402445	Nefh	24587	Rattus norvegicus neurofilament, heavy polypeptide (Nefh), mRNA [NM_012607]	2.87728	0.00303	2.19919	3.188	7.34763	1.99699	2.96447
A_43_P17490	Rrm2	362720	Rattus norvegicus ribonucleotide reductase M2 (Rrm2), mRNA [NM_001025740]	2.87343	0.0138	7.32806	1.06019	0.656438	1.76159	1.14253
A_44_P299247	Aqp1	25240	Rattus norvegicus aquaporin 1 (Aqp1), mRNA [NM_012778]	2.87005	0.0441	2.392	3.95322	4.02076	6.73965	7.31091
A_43_P23237	Sim2	304071	Rattus norvegicus single-minded homolog 2 (Drosophila) (Sim2), mRNA [NM_001107108]	2.86981	0.0339	7.3097	1.00074	1.24531	1.67473	3.73246
A_44_P976680	Cenpw	689399	Centromere protein W [Source:UniProtKB/Swiss-Prot;Acc:A1L1L1] [ENSRNOT00000065677]	2.8679	0.00581	7.30003	1.49665	0.390672	1.99209	1.4316
A_44_P309013	Mapt	29477	Rattus norvegicus microtubule-associated protein tau (Mapt), mRNA [NM_017212]	2.86061	0.00376	2.28524	2.79627	7.26324	2.70941	3.13092
A_44_P995681	Melk	362510	Rattus norvegicus maternal embryonic leucine zipper kinase (Melk), mRNA [NM_001108662]	2.8582	0.0213	7.25108	1.94724	0.727289	2.60093	1.466
A_44_P478114	Cdca2	305984	Rattus norvegicus cell division cycle associated 2 (Cdca2), mRNA [NM_001107273]	2.85528	0.0169	7.23644	1.63222	0.732311	1.9267	1.51953
A_44_P731356		NA	TECT1_MOUSE (Q8BZ64) Tectonic-1 precursor, partial (4%) [TC630192]	2.85107	0.00594	5.1144	3.31463	7.21534	6.28235	3.46953
A_43_P15904	Fcgr1a	295279	Rattus norvegicus Fc fragment of IgG, high affinity Ia, receptor (CD64) (Fcgr1a), mRNA [NM_001100836]	2.85097	0.000653	1.70318	7.21485	6.01976	1.36439	1.4587
A_42_P685138	Dab1	266729	Rattus norvegicus disabled homolog 1 (Drosophila) (Dab1), mRNA [NM_153621]	2.85073	0.0314	0.797051	7.21365	0.741071	1.32183	0.72186
A_42_P808426	Ifitm2	114709	Rattus norvegicus interferon induced transmembrane protein 2 (Ifitm2), mRNA [NM_030833]	2.84828	0.00616	1.97491	4.47461	4.59587	4.76467	7.20141
A_44_P388755	Kif15	353302	Rattus norvegicus kinesin family member 15 (Kif15), mRNA [NM_181635]	2.83864	0.00951	7.15348	1.41223	0.467854	1.45166	0.926112
A_44_P194842	MGC116197	367620	Rattus norvegicus similar to RIKEN cDNA 1700001E04 (MGC116197), mRNA [NM_001025755]	2.83657	0.00566	4.38229	5.84053	7.14319	2.50451	4.08856
A_44_P837764		NA	Q4TA41_TETNG (Q4TA41) Chromosome undetermined SCAF7452, whole genome shotgun sequence. (Fragment), partial (4%) [TC603506]	2.83588	0.00637	1.34693	0.782414	7.13981	1.78825	1.29168
A_44_P1056100	Ttk	315852	Rattus norvegicus Ttk protein kinase (Ttk), mRNA [NM_001108172]	2.83515	0.00762	7.13616	1.83771	0.517733	2.13886	1.45248
A_43_P19867		NA	AB211061 ES cell associated transcript 8 {Mus musculus} (exp=-1; wgp=0; cg=0), partial (32%) [TC600461]	2.83459	0.000291	1.44433	2.63638	1.3554	6.29201	7.13341
A_44_P180627	LOC691487	691487	PREDICTED: Rattus norvegicus similar to Discs large homolog 5 (Placenta and prostate DLG) (Discs large protein P-dlg) (LOC691487), mRNA [XM_001078495]	2.83459	0.000863	3.49784	5.33335	7.13338	2.22242	3.23183
A_44_P419810	Lrr1	685860	Rattus norvegicus leucine rich repeat protein 1 (Lrr1), mRNA [NM_001109483]	2.83152	0.0119	7.11824	1.23226	0.570329	2.28585	1.49773
A_44_P428455	Cygb	170520	Rattus norvegicus cytoglobin (Cygb), mRNA [NM_130744]	2.83144	0.0123	2.29342	5.84031	7.11783	2.30679	5.65245
A_43_P12618	Nr1h3	58852	Rattus norvegicus nuclear receptor subfamily 1, group H, member 3 (Nr1h3), mRNA [NM_031627]	2.83071	0.000642	2.14776	3.50721	4.05305	5.66228	7.11426
A_42_P637189	Apln	58812	Rattus norvegicus apelin (Apln), mRNA [NM_031612]	2.82411	0.0029	0.557534	1.41648	7.08175	1.27857	1.66516
A_44_P425963	MGC112715	690899	Rattus norvegicus hypothetical protein LOC690899 (MGC112715), mRNA [NM_001044300]	2.82146	0.00504	1.78288	2.70301	6.18952	7.06877	6.8383
A_44_P941068		NA	AW915656 EST346960 Normalized rat embryo, Bento Soares Rattus sp. cDNA clone RGICZ05 5' end, mRNA sequence [AW915656]	2.80933	0.0219	0.51409	0.641747	0.142661	0.421078	0.637737
A_42_P757258	Kif20b	309523	Rattus norvegicus kinesin family member 20B (Kif20b), mRNA [NM_001107609]	2.80892	0.0345	7.0076	1.47529	0.66742	2.10981	1.62606
A_44_P895970		NA	PMP22_RAT (P25094) Peripheral myelin protein 22 (PMP-22) (CD25 protein) (SR13 myelin protein) (Schwann cell membrane glycoprotein) (SAG), partial (35%) [TC630012]	2.8003	0.00946	1.31162	6.96587	4.58067	4.44458	5.16216
A_44_P303430		NA	Rattus norvegicus TL0ADA43YC12 mRNA sequence. [FQ220365]	2.79976	0.00195	0.578683	0.351842	0.143611	0.489637	0.493698
A_44_P291175		NA	Q99P70_MOUSE (Q99P70) HEC, partial (4%) [TC593130]	2.79857	0.0174	6.95749	1.38275	0.489606	1.63473	1.32003
A_44_P367952		NA	Uncharacterized protein [Source:UniProtKB/TrEMBL;Acc:D3ZJK8] [ENSRNOT00000041793]	2.79749	0.0113	0.663365	0.417971	0.654104	0.143838	0.292482
A_44_P525047		NA	Uncharacterized protein [Source:UniProtKB/TrEMBL;Acc:D4A0A1] [ENSRNOT00000016712]	2.79433	2.07e-05	3.53749	6.54293	6.93708	1.65855	2.67118
A_42_P506685	Fxyd2	29639	Rattus norvegicus FXYD domain-containing ion transport regulator 2 (Fxyd2), transcript variant a, mRNA [NM_145717]	2.78677	0.003	1.39582	1.95117	6.90083	1.63698	2.31551
A_44_P745994		NA	Q70NW8_9BILA (Q70NW8) NADH dehydrogenase subunit 6, partial (11%) [TC621437]	2.78674	0.000201	2.2641	3.79554	6.90067	1.89059	4.7832
A_44_P534089	Ccnb1	25203	Rattus norvegicus cyclin B1 (Ccnb1), mRNA [NM_171991]	2.78183	0.029	6.87726	1.96991	0.52269	2.18969	1.62991
A_44_P992516	Hmha1	314618	Rattus norvegicus histocompatibility (minor) HA-1 (Hmha1), mRNA [NM_001108067]	2.77494	0.000321	0.492401	0.732462	0.327335	0.148509	0.146103
A_44_P869709		NA	AMGNNUC:NRHY5-00446-E4-A W Rat hypothalamus (10471) Rattus norvegicus cDNA clone nrhy5-00446-e4 5', mRNA sequence [CB581459]	2.77049	0.014	1.38971	0.815814	0.347688	5.32059	6.82339
A_44_P635239		NA	Rattus norvegicus clone UI-R-FJ0-cpu-e-04-0-UI unknown mRNA. [AY724475]	2.76833	0.00299	0.546173	0.228803	0.146774	0.593888	0.742508
A_44_P504536	Elovl2	498728	Rattus norvegicus elongation of very long chain fatty acids (FEN1/Elo2, SUR4/Elo3, yeast)-like 2 (Elovl2), mRNA [NM_001109118]	2.76336	0.00243	3.5322	1.66046	6.78978	0.548543	0.321555
A_44_P356513	Duoxa1	311374	Rattus norvegicus dual oxidase maturation factor 1 (Duoxa1), mRNA [NM_001107767]	2.75274	1.73e-07	1.15894	0.859337	1.04679	5.16545	6.73998
A_44_P1011369	Gldn	315675	Rattus norvegicus gliomedin (Gldn), mRNA [NM_181382]	2.75245	0.0284	1.7262	0.755432	0.148399	1.58043	1.93421
A_44_P577853		NA	Q4RNJ2_TETNG (Q4RNJ2) Chromosome 21 SCAF15012, whole genome shotgun sequence, partial (20%) [TC615524]	2.75105	0.0495	0.909771	0.411602	0.349383	0.186959	0.148543
A_44_P237153	Birc5	64041	Rattus norvegicus baculoviral IAP repeat-containing 5 (Birc5), mRNA [NM_022274]	2.75031	0.0175	6.72863	1.30347	0.506569	1.58759	0.823347
A_44_P102835		NA	Q3QUJ7_9RHOB (Q3QUJ7) Inner-membrane translocator, partial (5%) [TC619599]	2.74146	0.000124	0.691484	0.790269	0.436031	6.68749	1.14942
A_44_P563985		NA	HEY1_CANFA (Q9TSZ2) Hairy/enhancer-of-split related with YRPW motif 1 (Hairy and enhancer of split related 1) (HESR-1), partial (40%) [TC590529]	2.74097	0.0439	1.978	5.63654	6.6852	2.62587	2.23057
A_44_P608078		NA	SLAP1_RAT (P59622) SRC-like-adapter (Src-like-adapter protein 1), complete [TC591551]	2.74032	0.00639	0.86539	6.6822	4.06573	1.28964	2.01566
A_44_P384260	Ninj2	59115	Rattus norvegicus ninjurin 2 (Ninj2), mRNA [NM_021595]	2.73605	0.0177	1.50745	2.23921	1.40264	5.24592	6.66242
A_44_P965705		NA	UI-R-EP0-cnx-p-03-0-UI.s1 UI-R-EP0 Rattus norvegicus cDNA clone UI-R-EP0-cnx-p-03-0-UI 3', mRNA sequence [CN544526]	2.7321	0.0114	6.64422	1.14236	0.714893	1.99003	3.47648
A_44_P289460	RGD1564664	499839	Rattus norvegicus similar to LOC387763 protein (RGD1564664), mRNA [NM_001110055]	2.73034	0.00699	2.0005	4.59264	6.6361	1.81789	4.05793
A_44_P121280	Kcne1	25471	Rattus norvegicus potassium voltage-gated channel, Isk-related family, member 1 (Kcne1), mRNA [NM_012973]	2.71735	0.00799	1.33072	0.204421	0.152053	1.99033	3.07323
A_43_P18241		NA	Q6UNA2_MOUSE (Q6UNA2) MLF1-interacting protein brain isoform, partial (87%) [TC577882]	2.71597	0.0145	6.57036	1.11781	0.338504	1.60144	0.812774
A_44_P482281	Mapk10	25272	Rattus norvegicus mitogen activated protein kinase 10 (Mapk10), mRNA [NM_012806]	2.71594	0.00187	1.7899	4.53481	6.57021	1.68814	3.3297
A_44_P524321	Racgap1	315298	Rattus norvegicus Rac GTPase-activating protein 1 (Racgap1), mRNA [NM_001108112]	2.71535	0.0415	6.56752	1.46	0.633437	1.9243	1.42618
A_44_P257467	Mmgt2	303211	Rattus norvegicus membrane magnesium transporter 2 (Mmgt2), mRNA [NM_001013967]	2.71226	0.00348	2.32429	1.85658	6.55348	5.61955	6.33337
A_44_P250368	Tk1	24834	Rattus norvegicus thymidine kinase 1, soluble (Tk1), mRNA [NM_052800]	2.70888	0.02	6.53813	1.45406	0.571023	2.24734	1.14131
A_43_P17687	Tacc3	360962	Rattus norvegicus transforming, acidic coiled-coil containing protein 3 (Tacc3), mRNA [NM_001004424]	2.70885	0.00689	6.53799	0.568397	0.302031	2.08806	1.15719
A_44_P118880	Kcnip4	259243	Rattus norvegicus Kv channel interacting protein 4 (Kcnip4), mRNA [NM_181365]	2.70816	0.00495	2.84969	2.50894	2.11913	6.53487	5.77166
A_44_P335716	Sgol1	363174	Uncharacterized protein [Source:UniProtKB/TrEMBL;Acc:D3Z9Y4] [ENSRNOT00000032560]	2.70388	0.023	6.5155	1.68307	0.627491	1.06998	0.973659
A_43_P15962	Ccna2	114494	Rattus norvegicus cyclin A2 (Ccna2), mRNA [NM_053702]	2.70367	0.0206	6.51455	0.687354	0.281884	2.54054	1.33492
A_43_P12986	Lpar1	116744	Rattus norvegicus lysophosphatidic acid receptor 1 (Lpar1), mRNA [NM_053936]	2.69798	0.000876	1.56579	2.52636	6.48892	1.68618	1.25044
A_44_P1030098	Cdc45	287961	Rattus norvegicus cell division cycle 45 homolog (S. cerevisiae) (Cdc45), mRNA [NM_001105866]	2.69784	0.0108	6.4883	1.68955	0.643788	1.8202	1.2182
A_42_P603096	Kcnj12	117052	Rattus norvegicus potassium inwardly-rectifying channel, subfamily J, member 12 (Kcnj12), mRNA [NM_053981]	2.69648	0.0338	0.740837	1.30459	0.911796	4.45914	6.4822
A_43_P17059	Crlf1	290655	Rattus norvegicus cytokine receptor-like factor 1 (Crlf1), mRNA [NM_001106074]	2.69525	3.92e-05	0.708137	0.328799	0.154401	0.772645	0.6413
A_44_P765404		NA	ACPS_BORGA (Q663A2) Holo-[acyl-carrier-protein] synthase (Holo-ACP synthase) (4'-phosphopantetheinyl transferase acpS) , partial (13%) [TC646523]	2.68584	0.0316	1.62286	6.43455	6.00393	1.84842	1.69452
A_44_P110149	LOC100362857	100362857	Uncharacterized protein [Source:UniProtKB/TrEMBL;Acc:F1M4I1] [ENSRNOT00000057950]	2.68462	0.0165	0.729567	3.5282	6.42909	3.53557	2.94478
A_44_P895217	LOC691777	691777	PREDICTED: Rattus norvegicus hypothetical protein LOC691777 (LOC691777), mRNA [XM_002724616]	2.68436	0.0472	2.02626	2.82137	4.04115	4.69539	6.42796
A_43_P11749	Hck	25734	Rattus norvegicus hemopoietic cell kinase (Hck), mRNA [NM_013185]	2.68324	0.000567	1.41001	1.78222	0.712903	5.58568	6.42296
A_44_P383231		NA	AI177031 EST220638 Normalized rat ovary, Bento Soares Rattus sp. cDNA clone ROVCA02 3' end, mRNA sequence [AI177031]	2.68056	0.00716	4.11448	3.87358	6.41103	1.75033	1.86464
A_42_P837214	Mgmt	25332	Rattus norvegicus O-6-methylguanine-DNA methyltransferase (Mgmt), mRNA [NM_012861]	2.67814	0.00213	3.20074	6.00594	4.63944	5.34683	6.40032
A_44_P1056949	Timp4	680130	Rattus norvegicus tissue inhibitor of metalloproteinase 4 (Timp4), mRNA [NM_001109393]	2.673	0.000195	0.92505	3.84474	6.37754	1.27515	2.54101
A_44_P533786	Aurkb	114592	Rattus norvegicus aurora kinase B (Aurkb), mRNA [NM_053749]	2.67159	0.012	6.37131	1.33874	0.431607	2.11804	1.26736
A_42_P799390	Cdkn1c	246060	Rattus norvegicus cyclin-dependent kinase inhibitor 1C (Cdkn1c), transcript variant 1, mRNA [NM_001033757]	2.66976	0.0414	1.17219	3.11281	6.36324	1.73554	1.44104
A_44_P419291	Chn2	84031	Rattus norvegicus chimerin (chimaerin) 2 (Chn2), mRNA [NM_032084]	2.66653	0.000278	1.2087	1.16288	6.34898	1.49172	1.15684
A_44_P511375		NA	FM088862 etnofat Rattus norvegicus cDNA clone etnofatP0011E17 5', mRNA sequence [FM088862]	2.66596	0.000646	4.39875	5.93171	6.3465	3.02909	1.34694
A_44_P577090	Rad51	499870	Rattus norvegicus RAD51 homolog (S. cerevisiae) (Rad51), mRNA [NM_001109204]	2.66534	0.0151	6.34376	1.66825	0.605167	2.2268	1.40878
A_44_P149352	Gnao1	50664	Rattus norvegicus guanine nucleotide binding protein (G protein), alpha activating activity polypeptide O (Gnao1), mRNA [NM_017327]	2.66466	0.00187	2.32765	4.40732	6.34076	1.13784	2.01875
A_42_P469969	Igsf10	310448	Rattus norvegicus immunoglobulin superfamily, member 10 (Igsf10), mRNA [NM_198768]	2.6627	0.0472	4.14851	4.10023	3.5177	4.22478	6.33217
A_44_P506273	Neil3	290729	Rattus norvegicus nei endonuclease VIII-like 3 (E. coli) (Neil3), mRNA [NM_001170346]	2.64889	0.006	6.27186	0.845575	0.575868	0.65292	0.887355
A_44_P1005082	Fam5b	286895	Rattus norvegicus family with sequence similarity 5, member B (Fam5b), mRNA [NM_173115]	2.64887	0.0426	3.15223	2.26525	5.5846	6.27176	4.89353
A_44_P745407	LOC685157	685157	Rattus norvegicus similar to paired immunoglobin-like type 2 receptor beta (LOC685157), mRNA [NM_001115044]	2.64622	0.027	1.83126	4.66425	6.26024	1.53517	1.37097
A_44_P1059985		NA	Uncharacterized protein [Source:UniProtKB/TrEMBL;Acc:D4A1C5] [ENSRNOT00000045384]	2.645	0.00389	6.25495	1.40924	0.513843	1.80991	1.43458
A_44_P823241		NA	FM076165 etnoaor Rattus norvegicus cDNA clone etnoaorP0026A14 5', mRNA sequence [FM076165]	2.64219	0.0389	6.2428	2.46983	3.8221	2.03436	1.07765
A_42_P550914	Ltb	361795	Rattus norvegicus lymphotoxin beta (TNF superfamily, member 3) (Ltb), mRNA [NM_212507]	2.64109	0.00209	1.8006	2.98471	6.23802	2.17603	2.59743
A_44_P241156	Mamdc2	309410	Uncharacterized protein [Source:UniProtKB/TrEMBL;Acc:F1M9P7] [ENSRNOT00000034216]	2.64081	0.0011	0.460294	0.761149	6.01277	0.261502	0.160338
A_44_P260072	Tbxas1	24886	Rattus norvegicus thromboxane A synthase 1, platelet (Tbxas1), mRNA [NM_012687]	2.64064	0.012	2.58958	2.3449	6.23609	1.38942	1.3809
A_44_P540690	Slc5a3	114507	Rattus norvegicus solute carrier family 5 (sodium/myo-inositol cotransporter), member 3 (Slc5a3), mRNA [NM_053715]	2.64004	0.000191	1.35774	0.477614	6.2335	2.16239	2.34808
A_44_P371050		NA	Q7TQ12_RAT (Q7TQ12) Aa1114, partial (11%) [TC603851]	2.6363	0.00738	1.48758	2.77637	6.21734	2.95167	1.91195
A_44_P294556		NA	Q7Q1R8_ANOGA (Q7Q1R8) ENSANGP00000010280 (Fragment), partial (3%) [TC596368]	2.6357	0.00276	0.378607	0.360422	0.369971	0.315098	0.160907
A_44_P716457		NA	BP482588 Rattus norvegicus pancreatic islet Rattus norvegicus cDNA clone RBC00282 5', mRNA sequence [BP482588]	2.63485	9.17e-06	0.671765	1.02229	0.664399	0.202214	0.161002
A_44_P374620	Cdkn1c	246060	Rattus norvegicus cyclin-dependent kinase inhibitor 1C (Cdkn1c), transcript variant 3, mRNA [NM_182735]	2.63456	0.0411	1.0876	2.81231	6.20984	1.54882	1.33639
A_44_P1029397	Bst2	378947	Rattus norvegicus bone marrow stromal cell antigen 2 (Bst2), mRNA [NM_198134]	2.62749	0.0318	1.1093	6.17948	3.2121	0.689948	0.506554
A_42_P843394	Pcolce	29569	Rattus norvegicus procollagen C-endopeptidase enhancer (Pcolce), mRNA [NM_019237]	2.62698	0.0127	2.21515	4.53451	5.4525	4.37027	6.17733
A_44_P188702		NA	Rattus norvegicus TL0AAA1YL19 mRNA sequence. [FQ214563]	2.61779	0.0207	4.49663	2.0441	6.13809	1.36015	1.34705
A_44_P213149	Mastl	307169	Rattus norvegicus microtubule associated serine/threonine kinase-like (Mastl), mRNA [NM_001107369]	2.61259	0.0124	6.11602	0.852868	0.356539	1.55684	1.15867
A_44_P835867		NA	Q4SK00_TETNG (Q4SK00) Chromosome 10 SCAF14571, whole genome shotgun sequence, partial (7%) [TC601908]	2.61157	0.000576	2.0032	3.79333	6.11166	1.34165	1.68144
A_44_P278549	Scn10a	29571	Rattus norvegicus sodium channel, voltage-gated, type X, alpha subunit (Scn10a), mRNA [NM_017247]	2.61146	0.0186	1.66887	4.68064	6.11123	1.35522	2.36491
A_42_P543004	Socs2	84607	Rattus norvegicus suppressor of cytokine signaling 2 (Socs2), mRNA [NM_058208]	2.61099	0.00357	1.45434	2.6639	6.10921	3.04856	2.23921
A_44_P423566	Tril	362364	Rattus norvegicus TLR4 interactor with leucine-rich repeats (Tril), mRNA [NM_001034010]	2.60752	0.00534	1.82	1.83763	6.09455	2.61154	1.86505
A_44_P540693	Slc5a3	114507	Rattus norvegicus solute carrier family 5 (sodium/myo-inositol cotransporter), member 3 (Slc5a3), mRNA [NM_053715]	2.60545	0.000555	1.36915	0.265273	6.0858	2.67204	2.05742
A_43_P15533	Cebpe	25410	Rattus norvegicus CCAAT/enhancer binding protein (C/EBP), epsilon (Cebpe), mRNA [NM_017095]	2.6054	0.0469	0.839498	2.1096	1.03974	6.0856	1.97746
A_44_P147496		NA	Rattus norvegicus similar to RIKEN cDNA 1700001E04 (LOC367428), mRNA [XM_346135]	2.5997	0.0463	4.88363	4.0753	6.06161	2.13452	4.7335
A_44_P945781	Rundc3b	688590	Rattus norvegicus RUN domain containing 3B (Rundc3b), mRNA [NM_001047116]	2.59726	0.0347	0.53823	0.98922	0.769117	0.165252	0.287209
A_44_P463309	Plk1	25515	Rattus norvegicus polo-like kinase 1 (Plk1), mRNA [NM_017100]	2.59537	0.039	6.04343	1.16809	0.509585	1.52973	1.06915
A_44_P104271	Tiam1	304109	Rattus norvegicus T-cell lymphoma invasion and metastasis 1 (Tiam1), mRNA [NM_001100558]	2.59478	0.013	0.895762	0.418955	1.30769	0.253153	0.165537
A_44_P374883	Cdh10	29181	Rattus norvegicus cadherin 10 (Cdh10), mRNA [NM_001168631]	2.59289	0.00977	0.596902	1.15964	0.368708	3.65221	6.03307
A_44_P997586	Plk4	310344	Rattus norvegicus polo-like kinase 4 (Plk4), mRNA [NM_001107669]	2.59148	0.0235	6.02716	0.875545	0.443494	1.96102	0.900846
A_44_P901521		NA	Q4SHQ6_TETNG (Q4SHQ6) Chromosome 5 SCAF14581, whole genome shotgun sequence. (Fragment), partial (3%) [TC635214]	2.59068	0.0128	3.59229	1.90056	1.09621	4.07819	6.02383
A_44_P129099		NA	AI060221 UI-R-C1-lm-e-05-0-UI.s1 UI-R-C1 Rattus norvegicus cDNA clone UI-R-C1-lm-e-05-0-UI 3', mRNA sequence [AI060221]	2.58918	0.012	1.03581	1.97232	6.01757	1.58971	1.10554
A_44_P231935	Rad51	499870	Rattus norvegicus RAD51 homolog (S. cerevisiae) (Rad51), mRNA [NM_001109204]	2.5884	0.0379	6.01433	1.19653	0.440109	2.20287	1.26163
A_42_P509314	Tubb3	246118	Rattus norvegicus tubulin, beta 3 (Tubb3), mRNA [NM_139254]	2.58655	0.00115	1.774	5.64864	6.00659	0.870071	1.90821
A_44_P253108	Spc25	295661	Rattus norvegicus SPC25, NDC80 kinetochore complex component, homolog (S. cerevisiae) (Spc25), mRNA [NM_001009654]	2.58496	0.0177	5.99999	1.35508	0.610307	2.32163	1.48792
A_44_P361809	Mmp2	81686	R. Norvegicus mRNA for 72 KDa type IV collagenase. [X71466]	2.58479	0.0102	1.76904	4.62567	3.02821	4.39216	5.99928
A_44_P996729	Mmp2	81686	Rattus norvegicus matrix metallopeptidase 2 (Mmp2), mRNA [NM_031054]	2.58022	0.00682	2.08168	4.36557	3.45549	4.60102	5.98032
A_44_P332432	Duox1	266807	Rattus norvegicus dual oxidase 1 (Duox1), mRNA [NM_153739]	2.57763	1.28e-05	1.12744	0.903387	1.19332	4.61855	5.9696
A_44_P425580	Cxcr4	60628	Rattus norvegicus chemokine (C-X-C motif) receptor 4 (Cxcr4), mRNA [NM_022205]	2.57566	0.00759	2.1819	2.52901	5.96143	1.83097	3.82708
A_44_P491831	Gsta5	494500	Rattus norvegicus glutathione S-transferase Yc2 subunit (Gsta5), transcript variant 1, mRNA [NM_001009920]	2.57424	0.0116	1.88787	3.94455	5.95557	2.21773	2.98219
A_44_P1057412	Ddx25	58856	Rattus norvegicus DEAD (Asp-Glu-Ala-Asp) box polypeptide 25 (Ddx25), mRNA [NM_031630]	2.57237	0.000261	2.63576	2.23547	5.94786	1.35828	1.36163
A_42_P816020	Trpv2	29465	Rattus norvegicus transient receptor potential cation channel, subfamily V, member 2 (Trpv2), mRNA [NM_017207]	2.56995	0.00958	2.67285	4.36389	3.26946	3.3013	5.93789
A_44_P136857		NA	Q4SB82_TETNG (Q4SB82) Chromosome undetermined SCAF14677, whole genome shotgun sequence, partial (5%) [TC590476]	2.56915	0.00327	1.30923	3.35768	3.38259	4.05038	5.93459
A_42_P650571		NA	TIMP1_RAT (P30120) Metalloproteinase inhibitor 1 precursor (TIMP-1), partial (70%) [TC609946]	2.56888	0.00328	1.75923	2.03578	1.01184	5.88876	5.93351
A_44_P110972	Gpr176	117257	Probable G-protein coupled receptor 176 [Source:UniProtKB/Swiss-Prot;Acc:Q64017] [ENSRNOT00000007882]	2.56684	0.0258	2.57235	2.69155	2.07703	3.34014	5.9251
A_44_P378959		NA	Rattus norvegicus TL0ADA43YC12 mRNA sequence. [FQ220365]	2.56425	0.000607	0.575507	0.42746	0.169076	0.453911	0.496801
A_44_P1056589	Fxyd7	63848	Rattus norvegicus FXYD domain-containing ion transport regulator 7 (Fxyd7), mRNA [NM_022008]	2.55848	0.000946	1.17062	3.33496	5.89087	1.44168	1.66499
A_44_P468258	Casp1	25166	Rattus norvegicus caspase 1 (Casp1), mRNA [NM_012762]	2.55759	0.00458	0.994864	1.87711	1.2894	4.3776	5.88722
A_44_P838583	Psrc1	691380	Rattus norvegicus proline/serine-rich coiled-coil 1 (Psrc1), mRNA [NM_001044302]	2.55734	0.0224	5.88623	2.30034	1.28714	1.98709	1.36438
A_42_P615374	C1qtnf5	315598	Rattus norvegicus C1q and tumor necrosis factor related protein 5 (C1qtnf5), mRNA [NM_001012123]	2.55594	0.000385	1.08079	2.28503	2.28505	4.01416	5.88049
A_43_P22805	Unc5d	306534	Rattus norvegicus unc-5 homolog D (C. elegans) (Unc5d), mRNA [NM_001107319]	2.55422	0.00102	0.871308	2.96739	5.87351	2.5991	2.94599
A_44_P447585	LOC100310874	100310874	Rattus norvegicus antisense RNA overlapping MCH (LOC100310874), mRNA [NM_001166676]	2.54907	0.00648	5.85256	1.15122	0.399337	1.70393	1.44769
A_43_P14503		NA	Rattus norvegicus TL0ADA48YO02 mRNA sequence. [FQ229166]	2.54811	0.00135	1.7319	0.924471	1.41766	4.95156	5.84867
A_42_P626008	Traf4af1	311325	Rattus norvegicus TRAF4 associated factor 1 (Traf4af1), mRNA [NM_001004264]	2.54764	0.0239	5.84676	1.47612	0.633923	1.948	1.76115
A_44_P1024773	Dscc1	299933	Uncharacterized protein [Source:UniProtKB/TrEMBL;Acc:D4ACA3] [ENSRNOT00000036399]	2.54305	0.00491	5.82819	1.90312	0.397705	2.19913	1.24873
A_44_P230697		NA	Nope protein [Source:UniProtKB/TrEMBL;Acc:B5DFA9] [ENSRNOT00000040854]	2.54287	0.0371	1.02513	1.40517	1.74535	4.18764	5.82749
A_44_P106817		NA	UI-R-DZ0-cmx-l-07-0-UI.s1 UI-R-DZ0 Rattus norvegicus cDNA clone UI-R-DZ0-cmx-l-07-0-UI 3', mRNA sequence [BQ190817]	2.54115	0.00192	0.792726	3.44487	5.82055	2.75256	2.18255
A_44_P592923	RGD1559690	499204	Rattus norvegicus similar to hypothetical protein FLJ25416 (RGD1559690), mRNA [NM_001126294]	2.53981	0.00242	5.81511	1.27614	0.489097	1.36029	0.939361
A_44_P943654	Rgs3	54293	Regulator of G-protein signaling 3 [Source:UniProtKB/Swiss-Prot;Acc:P49797] [ENSRNOT00000020906]	2.53624	0.000848	1.08069	0.840964	1.658	4.1043	5.80076
A_44_P468193	Mxd3	252915	Rattus norvegicus Max dimerization protein 3 (Mxd3), mRNA [NM_145773]	2.53229	0.0465	5.78488	1.97834	0.814403	1.67789	1.18679
A_43_P17093	LOC679342	679342	PREDICTED: Rattus norvegicus hypothetical protein LOC679342 (LOC679342), mRNA [XM_002725239]	2.5294	0.00681	5.77333	1.40229	0.760072	2.11036	1.49844
A_42_P768685	Negr1	59318	Rattus norvegicus neuronal growth regulator 1 (Negr1), mRNA [NM_021682]	2.529	0.00266	0.962156	4.88393	5.77173	0.601855	1.06797
A_44_P374618	Cdkn1c	246060	Rattus norvegicus cyclin-dependent kinase inhibitor 1C (Cdkn1c), transcript variant 3, mRNA [NM_182735]	2.52786	0.0344	1.02624	2.7803	5.76718	1.58703	1.26882
A_42_P475885	Ptprz1	25613	Rattus norvegicus protein tyrosine phosphatase, receptor-type, Z polypeptide 1 (Ptprz1), transcript variant 1, mRNA [NM_013080]	2.52715	0.00499	1.89774	3.03627	5.76433	1.59823	1.21845
A_44_P189696		NA	Uncharacterized protein [Source:UniProtKB/TrEMBL;Acc:D3Z840] [ENSRNOT00000050759]	2.52457	0.0184	5.75402	1.55693	0.772404	1.7497	1.14839
A_44_P500961	Gdnf	25453	Rattus norvegicus glial cell derived neurotrophic factor (Gdnf), mRNA [NM_019139]	2.52224	0.000449	0.940624	0.416419	0.174072	0.469405	0.770058
A_42_P708181	Kntc1	304477	Rattus norvegicus kinetochore associated 1 (Kntc1), mRNA [NM_001107140]	2.5214	0.0349	5.74141	0.893906	0.65719	1.69452	1.21756
A_43_P18397	Tfap2b	301285	Rattus norvegicus transcription factor AP-2 beta (Tfap2b), mRNA [NM_001106896]	2.51879	0.0291	0.825206	0.348549	0.174489	0.397031	0.237106
A_44_P490127		NA	Q2TGI8_RAT (Q2TGI8) Membrane-associated DHHC22 zinc finger protein, partial (62%) [TC599353]	2.5181	0.0104	2.13924	4.1106	5.72828	1.94482	2.31665
A_44_P751258		NA	Rattus norvegicus TL0ABA16YA24 mRNA sequence. [FQ211181]	2.5173	0.00435	5.72508	2.57431	0.355749	2.07666	1.574
A_44_P839743	Cdh10	29181	Rattus norvegicus cadherin 10 (Cdh10), mRNA [NM_001168631]	2.50653	0.00862	0.623027	1.07323	0.300301	3.51768	5.68253
A_44_P201028	Nfil3	114519	Rattus norvegicus nuclear factor, interleukin 3 regulated (Nfil3), mRNA [NM_053727]	2.50628	0.00186	0.636234	0.798329	0.176009	0.262392	0.367912
A_44_P511314	Osr1	298878	Rattus norvegicus odd-skipped related 1 (Drosophila) (Osr1), mRNA [NM_001106716]	2.505	0.0316	2.21153	3.5642	2.94974	3.30852	5.67651
A_44_P101792	Fosl2	25446	Rattus norvegicus fos-like antigen 2 (Fosl2), mRNA [NM_012954]	2.50445	0.00118	0.534117	0.422673	0.176232	0.464406	0.472221
A_44_P393343	St3gal6	304023	Rattus norvegicus ST3 beta-galactoside alpha-2,3-sialyltransferase 6 (St3gal6), mRNA [NM_207602]	2.50345	0.0117	2.35965	2.7744	5.6704	2.22235	1.75198
A_44_P463313	Plk1	25515	Rattus norvegicus polo-like kinase 1 (Plk1), mRNA [NM_017100]	2.50082	0.0284	5.66009	0.963314	0.400821	1.45821	1.00756
A_44_P778162		NA	RVL178 Wackym-Soares normalized rat vestibular cDNA library Rattus norvegicus cDNA 5', mRNA sequence [CX569250]	2.50022	0.00403	1.1825	1.96386	5.65773	1.03442	1.11076
A_44_P518500	Racgap1	315298	Rattus norvegicus Rac GTPase-activating protein 1 (Racgap1), mRNA [NM_001108112]	2.49843	0.0105	5.6507	1.44953	0.627578	1.78193	1.42291
A_44_P870562		NA	Rattus norvegicus TL0ABA16YD16 mRNA sequence. [FQ211169]	2.49742	0.0183	0.952177	0.177093	0.305145	1.07818	0.813811
A_44_P613170	Ndp	363443	Rattus norvegicus Norrie disease (pseudoglioma) (human) (Ndp), mRNA [NM_001108814]	2.49611	0.0143	4.23629	3.57554	2.87933	5.64162	4.13741
A_43_P20126		NA	Uncharacterized protein [Source:UniProtKB/TrEMBL;Acc:F1M389] [ENSRNOT00000025129]	2.49427	0.00912	5.63444	2.13484	0.616673	1.50421	1.11483
A_44_P508066	Nnat	94270	Rattus norvegicus neuronatin (Nnat), transcript variant 1, mRNA [NM_053601]	2.48966	0.00129	1.57217	0.969905	1.14981	0.188692	0.178049
A_44_P207549		NA	AW915718 EST347022 Normalized rat embryo, Bento Soares Rattus sp. cDNA clone RGICZ76 5' end, mRNA sequence [AW915718]	2.48732	0.0102	5.60734	1.46824	0.515221	1.84747	1.60859
A_43_P10312	Dpy19l1	315496	Rattus norvegicus dpy-19-like 1 (C. elegans) (Dpy19l1), mRNA [NM_001191791]	2.48567	0.00186	1.59621	1.76166	5.60094	1.2916	1.12717
A_42_P768978	Nrp1	246331	Rattus norvegicus neuropilin 1 (Nrp1), mRNA [NM_145098]	2.48489	0.0185	4.73921	3.3981	5.59793	3.07188	2.23257
A_42_P698409	Enpp3	54410	Rattus norvegicus ectonucleotide pyrophosphatase/phosphodiesterase 3 (Enpp3), mRNA [NM_019370]	2.484	0.00963	1.63527	5.59445	2.92147	1.90685	3.19219
A_44_P470884	Prc1	308761	Rattus norvegicus protein regulator of cytokinesis 1 (Prc1), mRNA [NM_001107529]	2.48133	0.0241	5.58413	0.543697	0.297358	1.21418	0.822649
A_44_P379342	Syt10	60567	Rattus norvegicus synaptotagmin X (Syt10), mRNA [NM_031666]	2.47874	0.00845	0.879713	0.397128	0.797371	0.180105	0.179401
A_44_P100185	Ctnnd2	114028	Catenin delta-2 [Source:UniProtKB/Swiss-Prot;Acc:O35116] [ENSRNOT00000044871]	2.47219	0.000231	1.60461	2.25112	5.54887	1.87889	1.36821
A_44_P441434	Cav2	363425	Rattus norvegicus caveolin 2 (Cav2), mRNA [NM_131914]	2.47066	0.0125	1.75022	1.43516	2.40425	4.56836	5.54297
A_44_P339798	Hist1h1b	680522	Rattus norvegicus histone cluster 1, H1b (Hist1h1b), mRNA [NM_001109417]	2.47011	0.00787	5.54087	1.65491	0.73769	1.5364	0.884783
A_44_P446944		NA	UI-R-C2p-ns-a-08-0-UI.s1 UI-R-C2p Rattus norvegicus cDNA clone UI-R-C2p-ns-a-08-0-UI 3', mRNA sequence [AI136427]	2.46468	0.024	0.608972	0.181158	0.327115	1.16558	1.01386
A_42_P675802	Olfm3	252920	Rattus norvegicus olfactomedin 3 (Olfm3), mRNA [NM_145777]	2.4574	0.00365	1.00186	0.901775	2.37661	1.19586	5.49225
A_44_P1035190	Bub1	296137	Rattus norvegicus budding uninhibited by benzimidazoles 1 homolog (S. cerevisiae) (Bub1), mRNA [NM_001106507]	2.4561	0.0063	5.4873	1.24484	0.424954	1.85978	1.4304
A_44_P431053	Dpyd	81656	Rattus norvegicus dihydropyrimidine dehydrogenase (Dpyd), mRNA [NM_031027]	2.45413	0.00113	1.31873	1.54394	5.47983	3.64337	2.73719
A_44_P885558		NA	Q8R4C3_CRIGR (Q8R4C3) Csr1, partial (40%) [TC597670]	2.45136	0.0394	5.46933	2.72737	1.54009	4.232	4.85508
A_43_P12841	Enpp1	85496	Rattus norvegicus ectonucleotide pyrophosphatase/phosphodiesterase 1 (Enpp1), mRNA [NM_053535]	2.44955	0.00632	5.46247	4.40996	4.85679	2.49106	3.62299
A_43_P14233	Pttg1	64193	Rattus norvegicus pituitary tumor-transforming 1 (Pttg1), mRNA [NM_022391]	2.44717	0.00557	5.45346	0.960371	0.400341	1.30148	1.16414
A_44_P416024		NA	AA875033 UI-R-E0-cb-h-10-0-UI.s1 UI-R-E0 Rattus norvegicus cDNA clone UI-R-E0-cb-h-10-0-UI 3' similar to gi [AA875033]	2.4467	0.00166	0.744448	3.00585	5.45167	1.55542	1.66207
A_44_P315977	Slc23a2	50622	Rattus norvegicus solute carrier family 23 (nucleobase transporters), member 2 (Slc23a2), mRNA [NM_017316]	2.44326	0.0379	0.700516	0.183867	0.349443	0.361525	0.436685
A_44_P252390		NA	AW917391 EST348695 Rat gene index, normalized rat, norvegicus, Bento Soares Rattus norvegicus cDNA clone RGIED27 5' end, mRNA sequence [AW917391]	2.43723	0.0323	0.530158	0.319415	0.184638	0.600736	0.627855
A_42_P598359	RGD1562846	502694	Rattus norvegicus similar to Docking protein 5 (Downstream of tyrosine kinase 5) (Protein dok-5) (RGD1562846), mRNA [NM_001109344]	2.43339	0.0178	0.704906	0.20205	0.185129	0.631415	0.916841
A_43_P12572	Cd200	24560	Rattus norvegicus Cd200 molecule (Cd200), mRNA [NM_031518]	2.42962	0.0103	1.20204	1.30232	4.55171	2.81461	5.38752
A_44_P980916	Kirrel3	315546	Rattus norvegicus kin of IRRE like 3 (Drosophila) (Kirrel3), mRNA [NM_001048215]	2.42916	0.0233	2.44809	2.796	5.38581	1.01721	1.00179
A_44_P113806	Scn9a	78956	Rattus norvegicus sodium channel, voltage-gated, type IX, alpha (Scn9a), mRNA [NM_133289]	2.4283	0.00159	2.34612	5.3826	5.15187	0.705917	0.49704
A_43_P14888	Scg5	25719	Rattus norvegicus secretogranin V (Scg5), mRNA [NM_013175]	2.42743	0.0128	0.796543	5.37936	2.09585	0.850439	1.25046
A_44_P634618		NA	AW143298 EST293594 Normalized rat brain, Bento Soares Rattus sp. cDNA clone RGIBJ90 5' end, mRNA sequence [AW143298]	2.42672	0.00783	1.23246	0.66921	0.692937	5.11573	5.37669
A_44_P443303	LOC100362857	100362857	PREDICTED: Rattus norvegicus catenin (cadherin associated protein), alpha 3 (LOC100362857), mRNA [XM_002728960]	2.42067	0.013	0.748383	3.33106	5.35418	3.60897	3.51265
A_44_P283561	Mgst1	171341	Rattus norvegicus microsomal glutathione S-transferase 1 (Mgst1), mRNA [NM_134349]	2.41903	3.15e-08	0.843979	2.12368	2.31858	4.38337	5.34811
A_44_P528685		NA	AW915063 EST346367 Normalized rat ovary, Bento Soares Rattus sp. cDNA clone RGIBO54 5' end, mRNA sequence [AW915063]	2.41365	0.041	2.41911	4.33677	5.32819	2.7561	2.13118
A_44_P495383	Hspc159	360983	Rattus norvegicus galectin-related protein (Hspc159), mRNA [NM_001134730]	2.41137	0.00212	0.432725	0.324815	0.187977	0.697261	0.860781
A_44_P689674		NA	Q80U03_MOUSE (Q80U03) MKIAA0439 protein (Fragment), partial (6%) [TC628603]	2.4107	9.71e-05	1.04968	0.655815	5.31734	1.91599	1.57688
A_44_P333403	Troap	300219	RCG50654Uncharacterized protein [Source:UniProtKB/TrEMBL;Acc:D3ZLZ9] [ENSRNOT00000043479]	2.4091	0.00636	5.31142	1.41439	0.481929	1.32184	1.14474
A_42_P749550	Tmem229b	503035	Rattus norvegicus transmembrane protein 229B (Tmem229b), mRNA [NM_001109359]	2.40771	0.00154	1.52404	2.46211	5.30632	1.63273	1.51429
A_42_P635228	Depdc1b	310074	Rattus norvegicus DEP domain containing 1B (Depdc1b), mRNA [NM_001107651]	2.4075	0.00628	5.30553	1.08352	0.455481	1.7832	1.2812
A_42_P675031	Kcnb1	25736	Rattus norvegicus potassium voltage gated channel, Shab-related subfamily, member 1 (Kcnb1), mRNA [NM_013186]	2.40615	0.00513	2.23588	3.17096	5.30058	1.29871	2.14241
A_44_P137633	Adora1	29290	Adenosine receptor A1 [Source:UniProtKB/Swiss-Prot;Acc:P25099] [ENSRNOT00000004602]	2.40256	0.0202	3.0925	3.25559	5.2874	1.12414	1.57607
A_42_P579376	Nbl1	50594	Rattus norvegicus neuroblastoma, suppression of tumorigenicity 1 (Nbl1), mRNA [NM_031609]	2.39579	0.0122	1.09687	1.80301	5.26267	2.07217	1.87986
A_43_P14754		NA	SPON1_RAT (P35446) Spondin-1 precursor (F-spondin), complete [TC574050]	2.39466	0.0115	2.6097	3.64507	5.25854	1.2947	0.290309
A_44_P452811	Itga11	315744	Rattus norvegicus integrin, alpha 11 (Itga11), mRNA [NM_001108156]	2.39415	0.000129	0.862471	1.40319	1.32887	2.85203	5.25667
A_43_P12148	Top2a	360243	Rattus norvegicus topoisomerase (DNA) II alpha (Top2a), mRNA [NM_022183]	2.39214	0.004	5.24935	1.40615	0.527936	1.0885	0.927681
A_44_P111489		NA	BG671456 DRNBSA07 Rat DRG Library Rattus norvegicus cDNA clone DRNBSA07 5', mRNA sequence [BG671456]	2.39184	0.00403	1.23855	2.5251	5.24828	2.79014	1.42117
A_44_P915100	Kcna6	64358	Rattus norvegicus potassium voltage gated channel, shaker related subfamily, member 6 (Kcna6), mRNA [NM_023954]	2.3886	0.0289	2.21475	4.03334	5.2365	1.55029	2.60624
A_44_P992662	Ftcd	89833	Rattus norvegicus formiminotransferase cyclodeaminase (Ftcd), mRNA [NM_053567]	2.38832	0.0243	2.15168	3.81267	2.486	3.04939	5.23547
A_44_P221437	Dtx4	293774	Rattus norvegicus deltex homolog 4 (Drosophila) (Dtx4), mRNA [NM_001047855]	2.37996	0.000488	1.41015	4.62225	5.20521	3.56708	2.84638
A_44_P869337		NA	AY690999 T cell receptor beta {Sus scrofa} (exp=-1; wgp=0; cg=0), partial (10%) [TC591217]	2.37982	0.00153	0.799226	2.7732	5.20472	1.19397	1.14739
A_44_P986848		NA	Uncharacterized protein [Source:UniProtKB/TrEMBL;Acc:D3ZV86] [ENSRNOT00000050872]	2.37972	0.00112	0.872537	0.781405	1.11048	4.21871	5.20436
A_44_P233963	Mras	25482	Rattus norvegicus muscle RAS oncogene homolog (Mras), mRNA [NM_012981]	2.37875	0.00385	2.91224	5.20086	5.12925	2.06063	4.2894
A_43_P11444	S100g	24249	Rattus norvegicus S100 calcium binding protein G (S100g), mRNA [NM_012521]	2.37681	0.0425	0.836196	1.62582	5.19388	2.76861	2.98461
A_44_P178108		NA	PREDICTED: Rattus norvegicus anillin, actin binding protein (Anln), mRNA [XM_001067026]	2.37112	0.0481	5.17341	0.482829	0.363962	1.23934	1.07276
A_42_P529550	Gng8	245986	Rattus norvegicus guanine nucleotide binding protein (G protein), gamma 8 (Gng8), mRNA [NM_139185]	2.36233	0.00847	1.70911	3.37615	5.14201	1.31014	1.29309
A_44_P480157	Kif4	84393	Uncharacterized protein [Source:UniProtKB/TrEMBL;Acc:E9PSJ3] [ENSRNOT00000003789]	2.36037	0.0479	5.13503	1.18385	0.546195	1.30388	1.28323
A_42_P573352	Csgalnact1	306375	chondroitin sulfate N-acetylgalactosaminyltransferase 1 [Source:RefSeq peptide;Acc:NP_001100779] [ENSRNOT00000017822]	2.36006	0.023	2.31059	5.0311	5.13392	1.82923	1.73535
A_44_P321352		NA	Uncharacterized protein [Source:UniProtKB/TrEMBL;Acc:D3ZDJ6] [ENSRNOT00000050810]	2.35738	3.85e-05	1.52899	2.8033	5.12439	1.04259	2.00888
A_44_P374390		NA	AW143132 EST293428 Normalized rat brain, Bento Soares Rattus sp. cDNA clone RGIBE25 5' end, mRNA sequence [AW143132]	2.35704	0.00163	1.23923	1.55277	5.1232	2.73742	1.29414
A_44_P1012711		NA	Q9ESN5_MOUSE (Q9ESN5) SoxLZ/Sox6-binding protein Solt, partial (91%) [TC614131]	2.35378	0.0073	5.11163	1.99937	0.685355	2.31518	1.91434
A_44_P299933		NA	Condensin complex subunit 2 [Source:UniProtKB/TrEMBL;Acc:D4A8M7] [ENSRNOT00000016157]	2.35105	0.0057	5.10196	1.37739	0.93988	1.64948	1.18267
A_42_P552341	Sorl1	300652	Rattus norvegicus sortilin-related receptor, LDLR class A repeats-containing (Sorl1), mRNA [NM_053519]	2.34985	0.0219	2.29993	4.18013	5.0977	3.03584	2.65152
A_43_P12509	Pth2r	81753	Rattus norvegicus parathyroid hormone 2 receptor (Pth2r), mRNA [NM_031089]	2.34902	0.00374	0.593286	2.02561	1.52783	0.251944	0.196279
A_44_P426541	Arhgap24	305156	Rattus norvegicus Rho GTPase activating protein 24 (Arhgap24), mRNA [NM_001012032]	2.34821	0.00487	0.750375	0.419459	0.19639	0.593508	0.869818
A_44_P555213	Cenpf	257649	Rattus norvegicus centromere protein F (Cenpf), mRNA [NM_001100827]	2.34614	0.00931	5.08463	0.710776	0.218595	1.34374	0.903202
A_44_P1004064	Sh2d3c	362111	Rattus norvegicus SH2 domain containing 3C (Sh2d3c), mRNA [NM_001108579]	2.3459	0.0486	2.54827	3.10428	5.08377	2.63622	3.72966
A_44_P443465		NA	Uncharacterized protein [Source:UniProtKB/TrEMBL;Acc:D3ZEI4] [ENSRNOT00000012248]	2.34338	0.0113	1.85049	1.8197	5.0749	2.09937	1.38652
A_44_P171708		NA	AA901350 UI-R-A1-dw-c-01-0-UI.s1 UI-R-A1 Rattus norvegicus cDNA clone UI-R-A1-dw-c-01-0-UI 3' similar to gi [AA901350]	2.34177	0.00602	2.14641	2.84537	1.31023	5.06925	3.38433
A_44_P1059903	Lzts1	266711	Rattus norvegicus leucine zipper, putative tumor suppressor 1 (Lzts1), mRNA [NM_153470]	2.34154	0.0197	1.22815	0.497774	0.441601	0.285655	0.197299
A_44_P965173	Efcab1	301957	Rattus norvegicus TL0ACA41YD14 mRNA sequence. [FQ216783]	2.33961	0.0195	0.876497	1.20244	0.873945	4.60563	5.06166
A_44_P945456	Npas2	316351	Rattus norvegicus neuronal PAS domain protein 2 (Npas2), mRNA [NM_001108214]	2.3393	0.0467	1.10977	2.47076	5.06058	0.765338	0.544816
A_44_P408574		NA	AI228129 EST224824 Normalized rat brain, Bento Soares Rattus sp. cDNA clone RBRCQ67 3' end, mRNA sequence [AI228129]	2.33847	0.0194	0.503154	0.590677	0.19772	0.290557	0.312661
A_43_P12205	Eltd1	64124	Rattus norvegicus EGF, latrophilin and seven transmembrane domain containing 1 (Eltd1), mRNA [NM_022294]	2.33827	0.0404	2.05634	0.257611	0.851079	4.35547	5.05696
A_43_P22577	RGD1563091	500011	PREDICTED: Rattus norvegicus similar to OEF2 (RGD1563091), mRNA [XM_575365]	2.33615	0.0342	1.46982	5.04952	2.79558	1.72741	1.09591
A_44_P289630	Gria2	29627	Rattus norvegicus glutamate receptor, ionotropic, AMPA 2 (Gria2), transcript variant 1, mRNA [NM_017261]	2.33613	0.0145	0.903951	0.443862	0.31699	4.13889	5.04945
A_44_P485546	Trim43a	300884	Rattus norvegicus tripartite motif-containing 43A (Trim43a), mRNA [NM_001142944]	2.32876	0.000372	0.840059	5.02374	0.542232	0.522263	1.21979
A_44_P733218		NA	Q8R4C3_CRIGR (Q8R4C3) Csr1, partial (32%) [TC595600]	2.3278	0.0172	5.02038	1.27546	0.330383	0.935549	0.915039
A_44_P975327	B3gnt2	305571	Rattus norvegicus UDP-GlcNAc:betaGal beta-1,3-N-acetylglucosaminyltransferase 2 (B3gnt2), mRNA [NM_001107240]	2.32672	0.0273	0.745335	0.199337	0.430108	1.11954	1.22349
A_42_P698240	Ptgr1	192227	Rattus norvegicus prostaglandin reductase 1 (Ptgr1), mRNA [NM_138863]	2.32637	0.00965	2.2927	2.59567	2.39351	3.35674	5.01543
A_44_P482476	LOC498276	498276	Rattus norvegicus Fc gamma receptor II beta (LOC498276), mRNA [NM_001135992]	2.32595	0.0253	1.48418	4.13884	5.01397	1.69251	3.38299
A_44_P760170		NA	Uncharacterized protein [Source:UniProtKB/TrEMBL;Acc:D3ZQ54] [ENSRNOT00000008154]	2.32506	0.0376	2.1989	4.13332	5.01086	0.949381	1.4454
A_44_P760430		NA	Uncharacterized protein [Source:UniProtKB/TrEMBL;Acc:F1LUX3] [ENSRNOT00000038077]	2.32213	0.0317	3.3007	5.00069	4.25501	2.10645	2.90686
A_44_P242691		NA	AI102795 EST212084 Normalized rat embryo, Bento Soares Rattus sp. cDNA clone REMBS78 3' end, mRNA sequence [AI102795]	2.3205	0.0238	2.58913	2.52154	4.99504	1.73009	1.23441
A_44_P148044	Hnrpll	313842	Uncharacterized protein [Source:UniProtKB/TrEMBL;Acc:D4A3E1] [ENSRNOT00000009175]	2.31076	0.0439	0.990667	0.201554	0.548895	0.790687	0.684907
A_43_P19789	LOC100362108	100362108	Uncharacterized protein [Source:UniProtKB/TrEMBL;Acc:D3ZZ94] [ENSRNOT00000006376]	2.30496	0.012	1.43281	4.28884	4.94153	1.85718	2.81581
A_44_P383555	LOC303566	303566	Rattus norvegicus E2F1-inducible gene (LOC303566), mRNA [NM_001017988]	2.30187	0.00731	4.93098	1.13908	0.58858	1.09375	0.913252
A_44_P698554	Hist2h3c2	310678	Rattus norvegicus histone cluster 2, H3c2 (Hist2h3c2), mRNA [NM_001107698]	2.30182	0.0242	4.93078	1.4063	1.02428	1.05712	0.742975
A_44_P447781		NA	Uncharacterized protein [Source:UniProtKB/TrEMBL;Acc:F1LZJ7] [ENSRNOT00000040473]	2.29918	0.0253	2.36534	4.92177	4.6759	2.21579	2.61675
A_43_P13754		NA	Rattus norvegicus similar to Tyrosine-protein kinase transmembrane receptor ROR1 precursor (Neurotrophic tyrosine kinase, receptor-related 1) (mROR1) (LOC362550), mRNA [XM_216445]	2.29902	0.00444	1.46524	4.92125	3.05259	1.51732	1.92861
A_44_P446375	Atad2	314993	Rattus norvegicus ATPase family, AAA domain containing 2 (Atad2), mRNA [NM_001134879]	2.29819	0.0147	4.91839	1.03535	0.948744	1.88645	1.56644
A_43_P22672	Exo1	305000	Rattus norvegicus exonuclease 1 (Exo1), mRNA [NM_001107198]	2.29429	0.00348	4.90512	1.40168	0.574901	1.64109	1.13188
A_44_P234129	Dlgap5	289997	Rattus norvegicus discs, large (Drosophila) homolog-associated protein 5 (Dlgap5), mRNA [NM_001135802]	2.29319	0.00448	4.90137	1.31545	0.593913	1.4643	1.32834
A_42_P665879	Atf5	282840	Cyclic AMP-dependent transcription factor ATF-5 [Source:UniProtKB/Swiss-Prot;Acc:Q6P788] [ENSRNOT00000027260]	2.29291	0.00226	1.33958	4.90044	2.18492	1.00902	1.46778
A_44_P524608	Hoxd1	288151	Rattus norvegicus homeo box D1 (Hoxd1), mRNA [NM_001105884]	2.29161	0.0387	0.65301	0.204248	0.284824	0.207356	0.403399
A_44_P213127	Depdc1	295538	Uncharacterized protein [Source:UniProtKB/TrEMBL;Acc:D3ZGJ9] [ENSRNOT00000012667]	2.28989	0.00661	4.89018	0.56791	0.595508	1.13513	1.05872
A_44_P838888	Brip1	360588	Uncharacterized protein [Source:UniProtKB/TrEMBL;Acc:D4ACW5] [ENSRNOT00000038829]	2.2897	0.0107	4.88955	1.05604	0.684122	1.64756	1.3176
A_44_P135559	S100a7a	685479	Rattus norvegicus S100 calcium binding protein A7A (S100a7a), mRNA [NM_001109471]	2.27562	0.0416	0.654835	4.84206	1.08055	1.77512	0.84098
A_44_P200647	Hmgb2	29395	Rattus norvegicus high mobility group box 2 (Hmgb2), mRNA [NM_017187]	2.27163	0.00155	4.8287	1.66388	0.547477	1.07208	0.788365
A_44_P470892		NA	Uncharacterized protein [Source:UniProtKB/TrEMBL;Acc:F1LTS8] [ENSRNOT00000029787]	2.27129	0.0352	1.76935	4.82754	3.10073	2.30964	2.78303
A_44_P416127		NA	DRABYH03 Rat DRG Library Rattus norvegicus cDNA clone DRABYH03 5', mRNA sequence [BG665128]	2.26148	0.00913	1.57189	3.16581	4.03586	3.75388	4.79482
A_44_P1027405	Raph1	363239	Rattus norvegicus Ras association (RalGDS/AF-6) and pleckstrin homology domains 1 (Raph1), mRNA [NM_001108798]	2.2606	0.0239	0.795159	0.454127	0.208685	0.835385	0.833861
A_44_P496305	Lpar1	116744	Rattus norvegicus lysophosphatidic acid receptor 1 (Lpar1), mRNA [NM_053936]	2.25811	0.0034	1.12845	1.91136	4.78365	1.38416	1.05063
A_42_P827359	Mybl2	296344	Rattus norvegicus myeloblastosis oncogene-like 2 (Mybl2), mRNA [NM_001106536]	2.25721	0.00548	4.78066	1.64642	0.500374	1.79676	1.48669
A_44_P1003728	Lmod2	296935	Rattus norvegicus leiomodin 2 (cardiac) (Lmod2), mRNA [NM_001100964]	2.25486	0.00219	0.692294	0.31877	0.209518	0.983291	1.22298
A_44_P1055271	Lrrc16b	361041	Leucine-rich repeat-containing protein 16B [Source:UniProtKB/Swiss-Prot;Acc:Q5XHY1] [ENSRNOT00000032252]	2.24849	0.000677	2.36529	2.65065	4.75185	1.03674	1.14858
A_44_P266833	Syt3	25731	Rattus norvegicus synaptotagmin III (Syt3), mRNA [NM_019122]	2.24577	0.0307	0.603637	0.571013	4.74292	2.72257	1.25634
A_44_P250697	Stk32a	364858	Rattus norvegicus serine/threonine kinase 32A (Stk32a), mRNA [NM_001191894]	2.24247	0.0352	2.52011	2.96553	4.73206	2.01392	1.73983
A_44_P472674		NA	AW143016 EST293311 Normalized rat brain, Bento Soares Rattus sp. cDNA clone RGIBB65 5' end, mRNA sequence [AW143016]	2.23633	0.00414	1.42275	2.24868	4.71198	1.09557	1.50171
A_42_P489764	Gjb2	394266	Rattus norvegicus gap junction protein, beta 2 (Gjb2), mRNA [NM_001004099]	2.23554	0.00154	3.10471	1.21947	0.615376	4.10155	4.70938
A_44_P975653	Lpar1	116744	Rattus norvegicus lysophosphatidic acid receptor 1 (Lpar1), mRNA [NM_053936]	2.23441	0.0197	1.34152	1.4673	4.70569	1.63933	1.43832
A_44_P121429	Lmod1	304816	Rattus norvegicus leiomodin 1 (smooth muscle) (Lmod1), mRNA [NM_001107179]	2.23142	0.025	1.4882	2.35374	1.87729	2.69127	4.69595
A_44_P353355	Cks2	498709	Rattus norvegicus CDC28 protein kinase regulatory subunit 2 (Cks2), mRNA [NM_001126083]	2.2312	0.0275	4.69524	0.496497	0.269741	1.93245	0.9733
A_44_P212850	Fgf2	54250	Rattus norvegicus fibroblast growth factor 2 (Fgf2), mRNA [NM_019305]	2.2287	0.031	3.51717	2.72638	2.51982	3.20891	4.6871
A_43_P19879	LOC689770	689770	Rattus norvegicus similar to osteoclast inhibitory lectin (LOC689770), mRNA [NM_001142304]	2.22329	0.00416	0.999133	4.66958	1.29952	0.694706	1.35337
A_44_P1056682	LOC498368	498368	Rattus norvegicus similar to RIKEN cDNA 0610040J01 (LOC498368), mRNA [NM_001017500]	2.21913	0.0134	1.73052	2.20419	2.54317	4.65614	3.22612
A_43_P21122		NA	Uncharacterized protein [Source:UniProtKB/TrEMBL;Acc:D3ZV86] [ENSRNOT00000048024]	2.21523	0.00984	0.894928	0.618516	1.29805	4.46059	4.64355
A_44_P269457	Gpr83	140595	Rattus norvegicus G protein-coupled receptor 83 (Gpr83), mRNA [NM_080411]	2.21306	0.00692	2.2607	1.83981	0.251784	4.63659	2.21994
A_44_P485122	Cep55	294074	Rattus norvegicus centrosomal protein 55 (Cep55), mRNA [NM_001025646]	2.21235	0.00834	4.63429	0.64917	0.4582	1.1834	0.718249
A_43_P12868	Smpd3	94338	Rattus norvegicus sphingomyelin phosphodiesterase 3, neutral membrane (Smpd3), mRNA [NM_053605]	2.21209	0.0438	2.13953	2.95362	4.63345	1.87715	1.55173
A_44_P129412	Dcx	84394	Rattus norvegicus neuronal migration protein doublecortin mRNA, complete cds. [AF155959]	2.2084	0.0182	3.92949	4.62163	4.5427	1.16709	1.0265
A_44_P837344	LOC691979	691979	Uncharacterized protein [Source:UniProtKB/TrEMBL;Acc:D4ABF1] [ENSRNOT00000021320]	2.2063	0.00552	4.6149	1.21576	0.427194	1.41895	1.19855
A_44_P273459	Chchd10	361824	FQ129243 Rattus norvegicus skeletal muscle Sprague-Dawley Rattus norvegicus cDNA 5', mRNA sequence [FQ129243]	2.20469	0.0349	1.9292	1.06279	4.60977	1.12537	1.21153
A_44_P352009	Tmem54	362605	Rattus norvegicus transmembrane protein 54 (Tmem54), mRNA [NM_001034151]	2.20435	0.019	2.85283	2.59896	1.8706	4.60866	4.4988
A_44_P168396	LOC100302372	100302372	Rattus norvegicus hypothetical protein LOC100302372 (LOC100302372), mRNA [NM_001162897]	2.19954	0.00526	1.70354	2.14798	4.59332	1.24115	1.25098
A_42_P553444	Pcsk5	116548	Proprotein convertase subtilisin/kexin type 5 [Source:UniProtKB/Swiss-Prot;Acc:P41413] [ENSRNOT00000016164]	2.19652	0.0162	2.33587	2.27436	4.58373	1.33568	1.25313
A_44_P853647	Wasf1	294568	Rattus norvegicus WAS protein family, member 1 (Wasf1), mRNA [NM_001025114]	2.19454	0.00408	1.33625	0.218463	1.23667	0.582467	0.314023
A_44_P139998	Ctnnd2	114028	Catenin delta-2 [Source:UniProtKB/Swiss-Prot;Acc:O35116] [ENSRNOT00000014246]	2.19274	0.00269	1.77253	1.84992	4.57171	1.11805	1.92898
A_44_P485948		NA	BF285957 EST450548 Rat Gene Index, normalized rat, Rattus norvegicus cDNA Rattus norvegicus cDNA clone RGIFL30, mRNA sequence [BF285957]	2.18637	0.0437	0.813154	0.64007	0.76448	0.388191	0.219703
A_44_P150017		NA	Q5U432_MOUSE (Q5U432) CDNA sequence BC085284, partial (30%) [TC582911]	2.18559	0.0346	2.05768	4.54912	2.85878	2.58691	3.95781
A_44_P513530	Fam83d	311598	Rattus norvegicus family with sequence similarity 83, member D (Fam83d), mRNA [NM_001107796]	2.18331	0.0123	4.54194	1.6841	0.433186	1.73675	1.31434
A_44_P480285	Kif2c	171529	Rattus norvegicus kinesin family member 2C (Kif2c), transcript variant 2, mRNA [NM_134472]	2.18086	0.00329	4.53425	0.730485	0.312682	1.51429	1.19689
A_44_P289125	Spsb4	300950	Rattus norvegicus splA/ryanodine receptor domain and SOCS box containing 4 (Spsb4), mRNA [NM_001106849]	2.16883	0.00547	0.732079	0.455212	0.222392	0.672392	0.697879
A_44_P1037342	Cyp3a9	171352	Rattus norvegicus cytochrome P450, family 3, subfamily a, polypeptide 9 (Cyp3a9), mRNA [NM_147206]	2.1672	0.000196	1.43174	4.49152	2.19115	0.526652	0.279285
A_44_P141767	Tox3	291908	Rattus norvegicus TOX high mobility group box family member 3 (Tox3), mRNA [NM_001106171]	2.16696	0.0386	0.974283	0.743621	0.905655	2.25717	4.49076
A_44_P284110	Atad2	314993	Rattus norvegicus ATPase family, AAA domain containing 2 (Atad2), mRNA [NM_001134879]	2.16308	0.00376	4.47869	1.00458	0.795749	1.87138	1.41686
A_44_P524566	Actc1	29275	Rattus norvegicus actin, alpha, cardiac muscle 1 (Actc1), mRNA [NM_019183]	2.16027	0.00485	0.683993	0.558946	0.223715	0.896156	0.975829
A_44_P198746	P2rx3	81739	Rattus norvegicus purinergic receptor P2X, ligand-gated ion channel, 3 (P2rx3), mRNA [NM_031075]	2.15868	0.0281	2.10805	3.3376	4.46507	1.6655	3.09576
A_42_P762829	Cebpd	25695	Rattus norvegicus CCAAT/enhancer binding protein (C/EBP), delta (Cebpd), mRNA [NM_013154]	2.15837	0.023	1.41409	4.4641	3.26445	2.30335	3.04848
A_44_P447957	Akr1c12	361266	Rattus norvegicus aldo-keto reductase family 1, member C12 (Akr1c12), mRNA [NM_001170342]	2.15723	0.0339	0.750527	1.25893	0.224186	0.505692	0.650407
A_42_P572123	Fxyd1	58971	Rattus norvegicus FXYD domain-containing ion transport regulator 1 (Fxyd1), mRNA [NM_031648]	2.1568	0.00912	1.01234	4.45926	1.44366	2.60353	4.31182
A_44_P1024529	Srsf2	494445	Rattus norvegicus serine/arginine-rich splicing factor 2 (Srsf2), mRNA [NM_001009720]	2.15402	0.0106	0.991584	0.224686	0.608417	0.910985	0.722361
A_44_P174374	Ephx1	25315	Rattus norvegicus epoxide hydrolase 1, microsomal (Ephx1), transcript variant 2, mRNA [NM_012844]	2.15043	0.0202	1.91507	4.43959	3.45305	2.57108	2.35866
A_44_P469517		NA	Q9KD22_BACHD (Q9KD22) BH1397 protein, partial (40%) [TC620297]	2.14773	0.00506	2.28112	1.95948	1.13075	3.54406	4.4313
A_44_P1022458	Tubb6	307351	Rattus norvegicus tubulin, beta 6 (Tubb6), mRNA [NM_001025675]	2.14465	1.5e-05	1.28282	0.659055	0.226149	1.03397	1.05142
A_43_P12207	Ddah1	64157	Rattus norvegicus dimethylarginine dimethylaminohydrolase 1 (Ddah1), mRNA [NM_022297]	2.14126	0.0336	0.568401	0.445385	0.226682	0.513121	0.495611
A_42_P812263	Sat1	302642	Rattus norvegicus spermidine/spermine N1-acetyl transferase 1 (Sat1), mRNA [NM_001007667]	2.14038	0.0158	1.36632	1.56509	4.40877	2.01662	2.21482
A_43_P11359	Rnf213	303735	PREDICTED: Rattus norvegicus ring finger protein 213 (Rnf213), mRNA [XM_001081768]	2.13449	0.0242	1.70713	4.39082	3.44723	2.14909	2.30036
A_44_P474559	Eng	497010	Rattus norvegicus endoglin (Eng), mRNA [NM_001010968]	2.13242	0.00637	2.12949	2.72237	1.85522	1.97424	4.38452
A_44_P766691		NA	RVL23571 Wackym-Soares normalized rat vestibular cDNA library Rattus norvegicus cDNA 5', mRNA sequence [DY472283]	2.13211	7.16e-05	0.713437	0.328253	0.497605	0.37111	0.228124
A_44_P724217	Oip5	499873	PREDICTED: Rattus norvegicus similar to Opa-interacting protein 5 (RGD1564263), miscRNA [XR_085783]	2.13011	0.00436	4.37751	0.849128	0.556994	1.24661	0.973159
A_44_P664932		NA	BF402596 UI-R-CA0-bhm-c-08-0-UI.s1 UI-R-CA0 Rattus norvegicus cDNA clone UI-R-CA0-bhm-c-08-0-UI 3', mRNA sequence [BF402596]	2.12862	0.015	1.48828	4.373	3.50867	1.56365	1.33275
A_44_P545624	Klk4	408210	Rattus norvegicus kallikrein-related peptidase 4 (Klk4), mRNA [NM_001004101]	2.12503	0.0473	0.540911	0.751641	0.229246	0.65214	1.34234
A_44_P436008	Lamc2	192362	Rattus norvegicus laminin, gamma 2 (Lamc2), mRNA [NM_001100640]	2.12191	0.0295	1.3687	1.40946	1.20215	2.18448	4.35271
A_42_P814235	P2ry6	117264	Rattus norvegicus pyrimidinergic receptor P2Y, G-protein coupled, 6 (P2ry6), mRNA [NM_057124]	2.12179	0.0407	3.78271	4.35233	2.18074	0.584997	1.03811
A_42_P496739	Stap2	363334	Rattus norvegicus signal transducing adaptor family member 2 (Stap2), mRNA [NM_001025026]	2.11926	0.00397	1.50998	2.48469	2.02237	2.27329	4.34471
A_44_P126868	Fkbp1b	58950	Rattus norvegicus FK506 binding protein 1b (Fkbp1b), mRNA [NM_022675]	2.11862	0.00192	1.43628	1.83414	4.34277	1.12832	1.38368
A_42_P759993	Mefv	58923	Rattus norvegicus Mediterranean fever (Mefv), mRNA [NM_031634]	2.11858	0.0069	1.71071	2.41132	4.34265	2.0292	0.816271
A_42_P836392	Elovl6	171402	Rattus norvegicus ELOVL family member 6, elongation of long chain fatty acids (yeast) (Elovl6), mRNA [NM_134383]	2.11834	0.00223	1.16198	2.40084	4.34195	2.4821	1.14439
A_44_P744512		NA	Histone H3.1 [Source:UniProtKB/Swiss-Prot;Acc:Q6LED0] [ENSRNOT00000044930]	2.11833	0.0329	4.34192	1.47365	1.05654	0.984872	0.760723
A_44_P899239	Samd9l	500015	PREDICTED: Rattus norvegicus sterile alpha motif domain containing 9-like (Samd9l), mRNA [XM_001069386]	2.11751	0.0209	1.40646	4.33946	2.33625	2.49548	2.56461
A_44_P395522	Camk1g	171358	Rattus norvegicus calcium/calmodulin-dependent protein kinase IG (Camk1g), mRNA [NM_182842]	2.1128	0.0212	1.94851	2.67806	4.3253	1.44248	2.08382
A_44_P374958	Pcsk1	25204	Rattus norvegicus proprotein convertase subtilisin/kexin type 1 (Pcsk1), mRNA [NM_017091]	2.11208	6.78e-07	0.601768	1.22228	0.939112	0.265903	0.231313
A_43_P13064	Klf9	117560	Rattus norvegicus Kruppel-like factor 9 (Klf9), mRNA [NM_057211]	2.11144	0.00096	0.707037	0.34046	0.231416	0.378241	0.531335
A_44_P435703	RGD1303271	313018	Rattus norvegicus similar to chromosome 1 open reading frame 172 (RGD1303271), mRNA [NM_001004268]	2.11094	0.0105	1.16565	0.231496	1.09875	3.03034	2.86166
A_43_P13189	Ppp1r14c	171010	Rattus norvegicus protein phosphatase 1, regulatory (inhibitor) subunit 14c (Ppp1r14c), mRNA [NM_133425]	2.10923	0.00905	0.865823	0.409436	0.329535	0.23177	0.275036
A_42_P570848	Pcsk1	25204	Rattus norvegicus proprotein convertase subtilisin/kexin type 1 (Pcsk1), mRNA [NM_017091]	2.10838	1.42e-05	0.702637	1.48457	0.797221	0.279948	0.231907
A_44_P1053321	Gbp2	171164	Rattus norvegicus guanylate binding protein 2 (Gbp2), mRNA [NM_133624]	2.1077	0.00267	1.76077	4.31005	1.02949	3.50017	3.05
A_44_P690364		NA	AW527866 UI-R-BT1-akb-a-11-0-UI.s1 UI-R-BT1 Rattus norvegicus cDNA clone UI-R-BT1-akb-a-11-0-UI 3', mRNA sequence [AW527866]	2.10747	0.0245	0.644909	0.565775	0.439581	0.255076	0.232053
A_44_P265058	Gmnn	291137	Rattus norvegicus geminin (Gmnn), mRNA [NM_001106112]	2.10627	0.0345	4.30577	0.482845	0.37485	1.61226	0.891192
A_44_P1023801	Kif23	315740	Rattus norvegicus kinesin family member 23 (Kif23), mRNA [NM_001108155]	2.10585	0.00141	4.30452	1.0153	0.474444	1.33068	1.03944
A_44_P707189		NA	DRACQC03 Rat DRG Library Rattus norvegicus cDNA clone DRACQC03 5', mRNA sequence [BG666908]	2.10308	0.0135	1.11977	0.928914	4.29627	2.15127	2.5195
A_44_P290539	Mycn	298894	Rattus norvegicus v-myc myelocytomatosis viral related oncogene, neuroblastoma derived (avian) (Mycn), mRNA [NM_001013096]	2.101	3.14e-05	0.899987	0.699342	0.233097	0.84425	0.805293
A_44_P480353		NA	Rattus norvegicus similar to Protein translation factor SUI1 homolog (LOC361563), mRNA [XM_341846]	2.10045	0.00451	0.72806	0.53434	0.233185	0.499708	0.386969
A_44_P369399	Rab38	252916	Rattus norvegicus RAB38, member RAS oncogene family (Rab38), mRNA [NM_145774]	2.0994	0.00058	1.88592	2.30806	2.397	4.28532	3.64971
A_44_P523000		NA	Uncharacterized protein [Source:UniProtKB/TrEMBL;Acc:F1LXN6] [ENSRNOT00000036435]	2.09891	0.00663	0.388561	0.99055	0.233434	1.44483	2.30627
A_44_P515852	Tpx2	311546	Rattus norvegicus TPX2, microtubule-associated, homolog (Xenopus laevis) (Tpx2), mRNA [NM_001107790]	2.09833	0.000621	4.28215	1.10557	0.563767	1.73348	1.52293
A_44_P119519	Flrt2	299236	Rattus norvegicus fibronectin leucine rich transmembrane protein 2 (Flrt2), mRNA [NM_001106750]	2.09624	0.0106	3.9009	2.77663	4.27593	0.685633	0.756012
A_42_P703688	Plekhb1	64471	Rattus norvegicus pleckstrin homology domain containing, family B (evectins) member 1 (Plekhb1), mRNA [NM_172033]	2.09592	0.00744	1.05107	2.28419	4.27498	2.69799	2.31411
A_44_P762133	Epha4	316539	Rattus norvegicus Eph receptor A4 (Epha4), mRNA [NM_001162411]	2.09345	0.00719	0.590684	0.816836	1.98962	0.309649	0.23432
A_44_P473544		NA	Rattus norvegicus similar to RIKEN cDNA 1700001E04 (LOC363378), mRNA [XM_343713]	2.09333	0.00419	2.67106	3.9098	4.26731	1.66918	2.40773
A_42_P759444		NA	AF079305 Slugh zinc finger protein {Mus musculus} (exp=-1; wgp=0; cg=0), complete [TC587465]	2.09318	0.00871	0.823814	1.65164	0.648209	3.22174	4.26688
A_44_P553316	Col8a2	313592	Uncharacterized protein [Source:UniProtKB/TrEMBL;Acc:D4ABD1] [ENSRNOT00000014388]	2.09267	0.0157	0.579725	0.829375	0.728214	0.234447	0.253235
A_44_P281402	Arsi	307404	Rattus norvegicus arylsulfatase family, member I (Arsi), mRNA [NM_001047881]	2.09252	0.00462	0.88701	0.464634	0.617652	2.70987	4.26494
A_44_P477889	Nefl	83613	Rattus norvegicus neurofilament, light polypeptide (Nefl), mRNA [NM_031783]	2.08908	0.0181	1.72546	4.25478	3.10311	0.664993	0.602952
A_44_P525324	Arhgap11a	296060	Rattus norvegicus Rho GTPase activating protein 11A (Arhgap11a), mRNA [NM_001168524]	2.0885	0.0168	0.90744	0.951231	0.235125	0.491774	0.498599
A_42_P737844	Hspc159	360983	Rattus norvegicus galectin-related protein (Hspc159), mRNA [NM_001134730]	2.08786	7.14e-05	0.612516	0.311638	0.235229	0.734735	0.716643
A_44_P458074	Id3	25585	Rattus norvegicus inhibitor of DNA binding 3 (Id3), mRNA [NM_013058]	2.08722	0.00615	0.853281	0.345036	0.235334	0.918957	0.709467
A_44_P686137		NA	Q51290_NEIME (Q51290) OpaI2 precursor (Fragment), partial (5%) [TC634388]	2.08445	0.045	4.17628	0.424043	0.235786	1.02116	0.581753
A_42_P667600	Mmp23	94339	Rattus norvegicus matrix metallopeptidase 23 (Mmp23), mRNA [NM_053606]	2.08173	0.00036	1.08519	1.74411	1.26039	3.76013	4.23313
A_44_P139744	Id3	25585	Rattus norvegicus inhibitor of DNA binding 3 (Id3), mRNA [NM_013058]	2.0811	0.00476	0.832676	0.377305	0.236334	0.967975	0.774076
A_43_P10245		NA	UI-R-E0-df-a-05-0-UI.s1 UI-R-E0 Rattus norvegicus cDNA clone UI-R-E0-df-a-05-0-UI 3' similar to gi [AA899545]	2.08077	0.0153	1.9342	2.24698	3.75473	2.57691	4.23034
A_44_P425673		NA	Rattus norvegicus TL0ADA12YB15 mRNA sequence. [FQ223375]	2.0804	0.0114	0.703403	0.413159	0.236449	0.672355	0.73071
A_44_P473152	Col12a1	25683	Collagen alpha-1(XII) chain [Source:UniProtKB/Swiss-Prot;Acc:P70560] [ENSRNOT00000043691]	2.08038	0.0215	0.740543	0.957366	0.495575	2.66626	4.2292
A_44_P978683		NA	FM092671 etnofat Rattus norvegicus cDNA clone etnofatP0024L20 5', mRNA sequence [FM092671]	2.07665	0.00195	0.710719	0.237064	1.32962	0.472559	0.458846
A_44_P760780	Mcm3	316273	Rattus norvegicus minichromosome maintenance complex component 3 (Mcm3), mRNA [NM_001191805]	2.07645	0.0258	4.21768	1.03152	0.965671	2.43469	1.37736
A_44_P1014388	Mms22l	313108	Rattus norvegicus MMS22-like, DNA repair protein (Mms22l), mRNA [NM_001135780]	2.07536	0.0332	4.21448	0.778482	0.925103	1.53474	0.813651
A_42_P581001	S100a6	85247	Rattus norvegicus S100 calcium binding protein A6 (S100a6), mRNA [NM_053485]	2.07117	0.00989	1.51968	2.42576	1.62624	2.96818	4.20227
A_44_P348748		NA	Rattus norvegicus TL0AEA10YI07 mRNA sequence. [FQ228101]	2.06836	0.0422	3.23863	2.8326	4.19409	3.29227	2.53076
A_44_P265366	Espl1	315330	Rattus norvegicus extra spindle pole bodies homolog 1 (S. cerevisiae) (Espl1), mRNA [NM_001170602]	2.06708	0.00218	4.19039	1.05144	0.396897	0.994092	0.627863
A_44_P213363	Pik3cd	366508	Rattus norvegicus phosphoinositide-3-kinase, catalytic, delta polypeptide (Pik3cd), mRNA [NM_001108978]	2.06698	0.00735	0.745245	0.238658	0.309947	0.366872	0.467011
A_44_P307208	Lppr2	300443	Lipid phosphate phosphatase-related protein type 2 [Source:UniProtKB/Swiss-Prot;Acc:Q6W5G4] [ENSRNOT00000016790]	2.06669	0.0334	0.591267	0.512262	0.474408	0.238707	0.400201
A_44_P238978	Cdt1	292071	Rattus norvegicus chromatin licensing and DNA replication factor 1 (Cdt1), mRNA [NM_001106192]	2.06593	0.0114	4.18705	0.932306	0.612332	1.98315	1.52811
A_42_P758200	Rnf112	24916	Rattus norvegicus ring finger protein 112 (Rnf112), mRNA [NM_138613]	2.06291	0.00116	2.00671	4.1783	3.57859	1.12994	0.957032
A_42_P498708	Epha5	79208	Rattus norvegicus EphA5 (Epha5), transcript variant 2, mRNA [NM_024367]	2.0628	0.0395	3.37841	3.27602	4.17795	0.646276	0.772769
A_44_P135832	LOC687001	687001	Rattus norvegicus similar to histone deacetylase 9 isoform 5 (LOC687001), mRNA [NM_001200045]	2.06058	0.000577	0.542086	0.442051	0.414417	0.239719	0.331105
A_43_P13248	Trpm8	171384	Rattus norvegicus transient receptor potential cation channel, subfamily M, member 8 (Trpm8), mRNA [NM_134371]	2.05552	0.0465	1.28543	2.23975	4.15693	1.23024	1.89046
A_44_P122252	Stc2	63878	Rattus norvegicus stanniocalcin 2 (Stc2), mRNA [NM_022230]	2.05413	0.0429	0.585891	0.479685	0.240794	0.546964	1.09935
A_44_P959775		NA	Rattus norvegicus similar to RIKEN cDNA 1700001E04 (LOC367561), mRNA [XM_346212]	2.05293	0.0135	2.03559	3.50152	4.14947	1.39287	1.57538
A_43_P14622	Cybrd1	295669	Rattus norvegicus cytochrome b reductase 1 (Cybrd1), mRNA [NM_001011954]	2.05289	0.00794	1.7293	1.12606	0.860311	3.61265	4.14936
A_42_P842448	Ubxn11	192207	Rattus norvegicus UBX domain protein 11 (Ubxn11), mRNA [NM_138853]	2.0525	0.000185	1.35943	1.4538	2.62342	3.39169	4.14825
A_44_P427814		NA	Ig gamma-2B chain C region [Source:UniProtKB/Swiss-Prot;Acc:P20761] [ENSRNOT00000056843]	2.05032	0.00205	0.565322	0.68556	1.32459	2.86054	4.14199
A_44_P285534	Igfbp5	25285	Rattus norvegicus insulin-like growth factor binding protein 5 (Igfbp5), mRNA [NM_012817]	2.05026	0.0206	0.447626	0.569393	1.54486	0.24144	0.334835
A_44_P414087		NA	AA818205 UI-R-A0-ai-h-05-0-UI.s1 UI-R-A0 Rattus norvegicus cDNA clone UI-R-A0-ai-h-05-0-UI 3' similar to gb [AA818205]	2.04899	0.00323	0.597295	1.32526	0.253571	0.241654	0.362635
A_44_P176766		NA	AI228110 EST224805 Normalized rat brain, Bento Soares Rattus sp. cDNA clone RBRCQ42 3' end, mRNA sequence [AI228110]	2.04737	0.0165	1.44865	1.94936	4.13352	2.24697	0.742643
A_44_P464196	Cd97	361383	Rattus norvegicus CD97 molecule (Cd97), mRNA [NM_001012164]	2.0458	0.0338	1.88314	2.40976	4.12903	1.95506	1.50846
A_44_P135964	LOC691496	691496	Rattus norvegicus similar to histone 1, H2ai (LOC691496), mRNA [NM_001109642]	2.04528	0.0299	4.12754	1.49247	0.95662	1.00842	0.776259
A_44_P1042598		NA	BM391736 UI-R-DZ0-cks-e-06-0-UI.s1 NCI_CGAP_DZ0 Rattus norvegicus cDNA clone IMAGE:7338704 3', mRNA sequence [BM391736]	2.04479	0.0033	1.94607	4.12613	0.755399	0.823485	0.645775
A_44_P1007215	Upp1	289801	Rattus norvegicus uridine phosphorylase 1 (Upp1), mRNA [NM_001030025]	2.04429	0.000924	2.62895	1.47309	0.857954	3.28397	4.12471
A_44_P362958	Grid1	79219	Rattus norvegicus glutamate receptor, ionotropic, delta 1 (Grid1), mRNA [NM_024378]	2.04349	0.0426	0.931614	2.16581	4.12242	1.2718	1.47499
A_44_P243534	RGD1311307	361238	Rattus norvegicus similar to 1300014I06Rik protein (RGD1311307), mRNA [NM_001025719]	2.04181	0.000208	2.22256	2.17925	1.85628	3.41347	4.11762
A_44_P341870	Prkag2	373545	Rattus norvegicus protein kinase, AMP-activated, gamma 2 non-catalytic subunit (Prkag2), mRNA [NM_184051]	2.04093	0.0418	1.4575	1.36588	2.11205	4.11511	2.82569
A_44_P698400	Fam167a	498533	Rattus norvegicus family with sequence similarity 167, member A (Fam167a), mRNA [NM_001109102]	2.03804	0.0112	3.2001	4.10687	2.16298	1.72416	2.48182
A_44_P1024721	Slc28a2	60423	Rattus norvegicus solute carrier family 28 (sodium-coupled nucleoside transporter), member 2 (Slc28a2), mRNA [NM_031664]	2.03621	0.0081	0.833086	0.654735	0.299577	2.83101	4.10166
A_44_P100729		NA	Uncharacterized protein [Source:UniProtKB/TrEMBL;Acc:D3ZC15] [ENSRNOT00000041970]	2.03583	0.0124	2.74329	2.14859	4.1006	1.50838	2.54738
A_44_P215157	Lin7b	60377	Rattus norvegicus lin-7 homolog b (C. elegans) (Lin7b), mRNA [NM_021758]	2.03393	0.00171	1.15124	2.47985	4.09519	0.920707	1.17067
A_44_P726985	Tfpi	29436	Rattus norvegicus tissue factor pathway inhibitor (lipoprotein-associated coagulation inhibitor) (Tfpi), transcript variant 2, mRNA [NM_001177321]	2.03232	0.0193	1.24203	0.638069	2.89904	3.75441	4.09061
A_44_P622435		NA	AGENCOURT_109867664 NIH_MGC_420 Rattus norvegicus cDNA clone IMAGE:9033857 5', mRNA sequence [EV764944]	2.03047	0.0439	0.764654	0.244776	0.635309	0.344062	0.310272
A_44_P513866	LOC100360017	100360017	Uncharacterized protein [Source:UniProtKB/TrEMBL;Acc:F1M6D0] [ENSRNOT00000002752]	2.03024	0.00112	1.39436	0.751953	4.08474	1.70933	1.3527
A_44_P231583	Kcnip3	65199	Rattus norvegicus Kv channel interacting protein 3, calsenilin (Kcnip3), mRNA [NM_032462]	2.02971	0.047	1.99929	0.621696	0.646036	0.244905	0.337935
A_44_P898436	Lrrc17	502715	Rattus norvegicus leucine rich repeat containing 17 (Lrrc17), mRNA [NM_001025155]	2.02768	0.000691	0.899046	1.30966	4.07749	1.24925	1.23612
A_44_P343576		NA	BM392037 UI-R-DO1-cmk-o-06-0-UI.s1 UI-R-DO1 Rattus norvegicus cDNA clone UI-R-DO1-cmk-o-06-0-UI 3', mRNA sequence [BM392037]	2.02186	0.00127	0.89375	4.06108	1.86849	1.18607	1.50815
A_44_P313445	Clcn4-2	60586	Rattus norvegicus chloride channel 4-2 (Clcn4-2), mRNA [NM_022198]	2.02006	0.0348	1.22774	1.28003	4.05602	1.86833	1.7888
A_44_P479130		NA	Q8R5G4_RAT (Q8R5G4) Cyclin-dependent kinase inhibitor 2c (P18, inhibits CDK4), complete [TC603465]	2.01892	0.0144	4.05281	1.56273	1.19177	1.61888	1.00876
A_44_P384090	Des	64362	Rattus norvegicus desmin (Des), mRNA [NM_022531]	2.0179	0.0172	0.940304	1.28349	0.939298	1.74474	4.04993
A_44_P298049	Ncf1	114553	Rattus norvegicus neutrophil cytosolic factor 1 (Ncf1), mRNA [NM_053734]	2.01747	0.0231	1.77604	4.04873	3.70447	0.944661	0.865781
A_44_P268864	Mgll	29254	Rattus norvegicus monoglyceride lipase (Mgll), mRNA [NM_138502]	2.01614	0.0195	1.1642	1.36569	2.16456	2.03092	4.045
A_43_P21457	Phf17	310352	Rattus norvegicus PHD finger protein 17 (Phf17), mRNA [NM_001107670]	2.016	0.0164	0.542565	0.478885	0.247243	0.308806	0.26303
A_44_P253012	Spry2	306141	Rattus norvegicus sprouty homolog 2 (Drosophila) (Spry2), mRNA [NM_001012046]	2.01476	0.00622	0.747324	0.38739	0.247455	0.509608	0.67964
A_44_P930730		NA	1304303B clathrin LCa. {Bos taurus} (exp=-1; wgp=0; cg=0), partial (10%) [TC585294]	2.01231	0.0118	4.03429	1.46758	0.688418	1.35894	1.25572
A_44_P623686		NA	Rattus norvegicus TL0AEA65YA01 mRNA sequence. [FQ232630]	2.01167	0.0209	0.814334	0.247986	0.446343	0.707515	0.544309
A_44_P464295	LOC301977	301977	PREDICTED: Rattus norvegicus similar to spermatogenesis associated glutamate (E)-rich protein 4d (LOC301977), mRNA [XM_217510]	2.00839	0.0459	2.14425	2.7825	4.02333	2.10033	2.33638
A_44_P900083	RGD1565283	498274	Rattus norvegicus similar to novel protein (RGD1565283), mRNA [NM_001109074]	2.00588	0.0336	4.01633	1.87161	1.63312	3.40475	1.133
A_44_P220519	Lingo1	315691	Rattus norvegicus leucine rich repeat and Ig domain containing 1 (Lingo1), mRNA [NM_001100722]	2.00583	0.0326	1.41768	3.73368	4.01619	1.91914	1.89574
A_44_P503261	Snai2	25554	Rattus norvegicus snail homolog 2 (Drosophila) (Snai2), mRNA [NM_013035]	2.0043	0.0043	0.90675	1.85395	0.880673	3.16256	4.01193
A_44_P359548	Arrdc4	293019	Rattus norvegicus TL0ADA20YE17 mRNA sequence. [FQ222682]	2.00393	0.0314	1.76711	2.60932	2.01146	3.41232	4.0109
A_43_P16600	Atcay	362826	Rattus norvegicus ataxia, cerebellar, Cayman type (Atcay), mRNA [NM_001040190]	2.00283	0.0156	1.9141	3.39602	4.00786	1.84739	2.93373
A_44_P386716	Rasgrf1	192213	Rattus norvegicus RAS protein-specific guanine nucleotide-releasing factor 1 (Rasgrf1), transcript variant 1, mRNA [NM_001170531]	2.00209	0.0209	2.24497	1.70458	4.0058	1.68421	1.58864
A_43_P12996	Crym	117024	Rattus norvegicus crystallin, mu (Crym), mRNA [NM_053955]	2.00085	0.0302	1.86379	4.00236	3.01091	1.80138	2.24238
A_44_P864185		NA	AW142955 EST293247 Normalized rat ovary, Bento Soares Rattus sp. cDNA clone RGIBA31 5' end, mRNA sequence [AW142955]	2.00084	0.000687	0.700922	0.483069	0.406143	0.249855	0.2596
A_44_P560710		NA	Q7TQ12_RAT (Q7TQ12) Aa1114, partial (10%) [TC613084]	1.99939	0.00292	0.636875	0.549012	0.250107	0.901264	0.858204
A_42_P743580	Rgs4	29480	Rattus norvegicus regulator of G-protein signaling 4 (Rgs4), mRNA [NM_017214]	1.99821	0.0116	1.66229	2.11226	3.99503	1.41814	2.55934
A_44_P1025667	Ccdc37	297444	Coiled-coil domain containing 37 (Predicted), isoform CRA_cUncharacterized protein [Source:UniProtKB/TrEMBL;Acc:D3ZEI2] [ENSRNOT00000024222]	1.99821	0.0317	0.814306	3.99503	1.51693	1.91721	1.94471
A_44_P243907		NA	Uncharacterized protein [Source:UniProtKB/TrEMBL;Acc:F1LTU0] [ENSRNOT00000068538]	1.99558	0.00734	0.807124	0.531279	0.598229	0.337747	0.250767
A_44_P473153	Col12a1	25683	Collagen alpha-1(XII) chain [Source:UniProtKB/Swiss-Prot;Acc:P70560] [ENSRNOT00000043691]	1.99492	0.0221	0.741071	0.931207	0.47733	2.56286	3.98594
A_44_P464371	Dpy19l1	315496	Rattus norvegicus dpy-19-like 1 (C. elegans) (Dpy19l1), mRNA [NM_001191791]	1.99454	0.000422	1.48928	1.06077	3.98488	1.72456	1.46427
A_43_P13454	Aif1l	362107	Rattus norvegicus allograft inflammatory factor 1-like (Aif1l), mRNA [NM_001108578]	1.99305	0.0265	0.97891	0.630972	0.725548	0.340994	0.251207
A_44_P576215	C1qtnf1	303701	Rattus norvegicus TL0ABA37YD23 mRNA sequence. [FQ209955]	1.99258	0.0232	1.41644	2.54405	3.61997	3.97948	3.35912
A_44_P253450	Sgcd	497892	Rattus norvegicus sarcoglycan, delta (dystrophin-associated glycoprotein) (Sgcd), transcript variant 1, mRNA [NM_001134826]	1.99188	0.0037	1.23638	1.71591	1.38745	3.07693	3.97756
A_44_P696994	Ifit2	294091	Rattus norvegicus interferon-induced protein with tetratricopeptide repeats 2 (Ifit2), mRNA [NM_001024753]	1.99044	0.0247	1.87421	3.62106	2.32187	3.32127	3.97358
A_44_P918566		NA	Q5PQW8_RAT (Q5PQW8) Guanylate nucleotide binding protein 2, partial (16%) [TC593044]	1.98939	0.00286	1.69113	3.97068	1.10793	2.86936	3.19634
A_44_P1041493		NA	XM_805253 cytochrome P450 {Trypanosoma cruzi strain CL Brener} (exp=-1; wgp=0; cg=0) , partial (3%) [TC641280]	1.98376	0.00238	1.54646	2.05902	2.51972	3.16218	3.95521
A_44_P731487	Fbxo44	500587	Rattus norvegicus TL0AAA48YG12 mRNA sequence. [FQ213337]	1.98374	0.0315	1.06944	2.80929	3.95517	1.48	1.72385
A_44_P396842	Ucn2	170896	Rattus norvegicus urocortin 2 (Ucn2), mRNA [NM_133385]	1.9835	1.02e-06	0.755569	0.783128	0.461844	0.303741	0.252876
A_44_P405130	Cubn	80848	Rattus norvegicus cubilin (intrinsic factor-cobalamin receptor) (Cubn), mRNA [NM_053332]	1.98317	0.0152	0.753795	0.252933	0.697847	0.902164	1.13925
A_44_P512996	Aldoc	24191	Rattus norvegicus aldolase C, fructose-bisphosphate (Aldoc), mRNA [NM_012497]	1.98236	0.000983	0.918018	2.12666	3.95139	2.84491	3.09119
A_42_P473302		NA	RVL21254 Wackym-Soares normalized rat vestibular cDNA library Rattus norvegicus cDNA 5', mRNA sequence [DV728597]	1.98093	0.0113	1.33281	1.80654	3.94747	1.96806	1.94137
A_44_P1013330	Arpp21	363153	Rattus norvegicus cAMP-regulated phosphoprotein 21 (Arpp21), transcript variant 1, mRNA [NM_001135046]	1.97718	0.0144	1.71714	0.78712	0.470923	2.37405	3.93722
A_43_P14045	Sema4g	361764	Rattus norvegicus sema domain, immunoglobulin domain (Ig), transmembrane domain (TM) and short cytoplasmic domain, (semaphorin) 4G (Sema4g), mRNA [NM_001108526]	1.97675	0.00126	0.53789	0.455601	0.321158	0.273752	0.254062
A_44_P808769	Clcn4-2	60586	Rattus norvegicus chloride channel 4-2 (Clcn4-2), mRNA [NM_022198]	1.97378	0.0141	1.00371	1.20625	3.92797	2.1941	1.82958
A_44_P443751	Pdpn	54320	Rattus norvegicus podoplanin (Pdpn), mRNA [NM_019358]	1.97357	0.0116	1.5008	2.79575	3.92738	3.11394	2.91134
A_44_P330971		NA	BC102211 ADFP protein {Bos taurus} (exp=-1; wgp=0; cg=0), partial (30%) [TC609048]	1.97344	0.00101	0.982726	2.58181	2.63693	3.18762	3.92704
A_44_P262382	Batf3	60462	Rattus norvegicus basic leucine zipper transcription factor, ATF-like 3 (Batf3), mRNA [NM_021865]	1.97281	0.00237	0.611783	0.791752	0.254756	0.671296	0.951788
A_44_P455693	Syt11	60568	Rattus norvegicus synaptotagmin XI (Syt11), mRNA [NM_031667]	1.97139	0.000195	0.843493	0.625398	0.665723	0.338176	0.255008
A_44_P175364	Mafb	54264	Rattus norvegicus v-maf musculoaponeurotic fibrosarcoma oncogene homolog B (avian) (Mafb), mRNA [NM_019316]	1.96966	0.015	1.26651	2.77554	3.91676	2.6935	2.56988
A_43_P22868		NA	BC044797 Sgol2 protein {Mus musculus} (exp=-1; wgp=0; cg=0), partial (41%) [TC617222]	1.96549	0.0324	3.90546	1.4799	0.529311	2.63777	2.09884
A_43_P18571	Tekt4	302991	Rattus norvegicus tektin 4 (Tekt4), mRNA [NM_001013965]	1.96461	0.00449	0.563355	1.04108	0.256209	0.624551	0.69412
A_44_P564813		NA	Q4T167_TETNG (Q4T167) Chromosome 18 SCAF10707, whole genome shotgun sequence. (Fragment), partial (8%) [TC598221]	1.96329	0.00836	1.54671	1.19661	1.60751	0.256443	0.375982
A_42_P463880	Plbd1	297694	Rattus norvegicus phospholipase B domain containing 1 (Plbd1), mRNA [NM_001013927]	1.96206	0.000408	0.760146	1.15953	1.23253	2.1885	3.89617
A_44_P744063		NA	LEU3_THEAQ (P24098) 3-isopropylmalate dehydrogenase (Beta-IPM dehydrogenase) (IMDH) (3-IPM-DH) , partial (5%) [TC600631]	1.95995	0.0394	3.89049	0.768069	0.634349	0.913528	0.551612
A_44_P449752	LOC100366030	100366030	Rattus norvegicus rCG37858-like (LOC100366030), mRNA [NM_001177909]	1.95879	2.31e-05	1.09511	1.89191	1.83288	3.59623	3.88735
A_44_P538054		NA	Q6IR92_XENLA (Q6IR92) PREP protein (Fragment), partial (4%) [TC612347]	1.95872	0.0349	3.22258	2.67439	3.88716	2.86392	2.36464
A_44_P178561	LOC100302372	100302372	Rattus norvegicus hypothetical protein LOC100302372 (LOC100302372), mRNA [NM_001162897]	1.95663	0.00302	1.5774	2.11555	3.88154	1.31813	1.68222
A_44_P445044	Apold1	444983	Rattus norvegicus apolipoprotein L domain containing 1 (Apold1), mRNA [NM_001003403]	1.9563	0.0151	3.88065	0.604425	0.329234	0.641527	0.567843
A_44_P451916	Tap1	24811	Rattus norvegicus transporter 1, ATP-binding cassette, sub-family B (MDR/TAP) (Tap1), mRNA [NM_032055]	1.95313	0.00217	1.93569	3.87214	1.84313	1.08334	1.20089
A_44_P526978	Bmp3	25667	Rattus norvegicus bone morphogenetic protein 3 (Bmp3), mRNA [NM_017105]	1.9518	0.0183	0.50139	0.785824	0.377604	0.294452	0.258494
A_42_P569063	Cdyl	361237	Rattus norvegicus chromodomain protein, Y-like (Cdyl), mRNA [NM_001014145]	1.95173	0.0255	0.684829	0.364509	0.461068	0.401649	0.258507
A_44_P758141		NA	AGENCOURT_27531388 NIH_MGC_254 Rattus norvegicus cDNA clone IMAGE:7315048 5', mRNA sequence [CO404722]	1.95085	0.014	0.89593	0.258665	0.528064	0.723962	0.648841
A_42_P826221	Dpysl4	25417	Rattus norvegicus dihydropyrimidinase-like 4 (Dpysl4), mRNA [NM_012933]	1.94944	0.000971	1.48718	2.28636	3.86224	0.562377	0.846121
A_42_P468909	Wnk4	287715	Rattus norvegicus WNK lysine deficient protein kinase 4 (Wnk4), mRNA [NM_175579]	1.94681	0.00359	0.565512	0.387885	0.301404	0.261457	0.25939
A_44_P241698	LOC684784	684784	PREDICTED: Rattus norvegicus similar to G2/mitotic-specific cyclin-B1 (LOC684784), miscRNA [XR_085581]	1.94539	0.0206	3.85141	1.36278	0.899553	1.75695	1.88344
A_44_P204894	Tspan4	293627	Rattus norvegicus tetraspanin 4 (Tspan4), mRNA [NM_001013070]	1.94497	0.00429	1.9545	3.85031	3.42722	3.09853	3.23915
A_44_P276352	Id3	25585	Rattus norvegicus inhibitor of DNA binding 3 (Id3), mRNA [NM_013058]	1.94156	0.0117	0.967645	0.410159	0.260334	1.18294	0.920085
A_44_P142724	Mcm3	316273	Rattus norvegicus minichromosome maintenance complex component 3 (Mcm3), mRNA [NM_001191805]	1.94019	0.0148	3.83755	1.96263	1.29076	2.59149	1.9458
A_44_P298026	LOC691984	691984	PREDICTED: Rattus norvegicus similar to Glypican-6 precursor (LOC691984), mRNA [XM_002725130]	1.94018	0.0188	2.89847	1.91484	3.83754	2.38528	1.90911
A_43_P22750	Ralgps2	304887	Ral GEF with PH domain and SH3 binding motif 2 [Source:RefSeq peptide;Acc:NP_001094150] [ENSRNOT00000036200]	1.93987	0.00471	0.948131	1.44605	3.83671	1.2509	1.15003
A_44_P450104	Diaph3	290396	PREDICTED: Rattus norvegicus diaphanous homolog 3 (Drosophila), transcript variant 1 (Diaph3), mRNA [XM_002728299]	1.9366	0.0113	3.82802	0.74968	0.299735	0.985984	0.778985
A_44_P458855	Ptprn	116660	Rattus norvegicus protein tyrosine phosphatase, receptor type, N (Ptprn), mRNA [NM_053881]	1.93625	0.00179	0.936034	0.845461	0.651881	0.305804	0.261294
A_44_P493980	Nptxr	81005	Rattus norvegicus neuronal pentraxin receptor (Nptxr), mRNA [NM_030841]	1.93407	0.0338	1.46321	0.455794	0.452597	0.303932	0.261689
A_44_P431150	Pole	304573	Rattus norvegicus polymerase (DNA directed), epsilon (Pole), mRNA [NM_001107152]	1.93262	0.0295	3.81748	0.947838	0.845208	1.51965	1.21234
A_44_P1008398		NA	Rattus norvegicus similar to amisyn (LOC362734), mRNA [XM_343057]	1.93193	0.00236	1.14768	1.42361	0.632278	3.50695	3.81566
A_43_P12460	Lrrn3	81514	Rattus norvegicus leucine rich repeat neuronal 3 (Lrrn3), mRNA [NM_030856]	1.93109	0.00317	1.4908	2.31239	3.81343	1.58843	1.22609
A_44_P306932	Gipc2	365960	Rattus norvegicus GIPC PDZ domain containing family, member 2 (Gipc2), mRNA [NM_001037210]	1.93087	0.0277	0.720688	0.325319	0.262271	0.974972	1.17039
A_44_P832194		NA	MMU73478 acidic nuclear phosphoprotein pp32 {Mus musculus} (exp=-1; wgp=0; cg=0), partial (8%) [TC609375]	1.93075	0.00595	1.70182	0.619008	2.17529	3.81253	2.73078
A_44_P1020482	Nalcn	266760	Rattus norvegicus sodium leak channel, non-selective (Nalcn), mRNA [NM_153630]	1.92953	0.0379	3.18784	3.13428	3.8093	1.5038	2.15879
A_43_P18473	Mmp17	288626	Rattus norvegicus matrix metallopeptidase 17 (Mmp17), mRNA [NM_001105925]	1.92859	0.0138	0.700266	2.30531	3.80682	0.429038	0.629215
A_44_P515798	Ucma	291312	Rattus norvegicus upper zone of growth plate and cartilage matrix associated (Ucma), mRNA [NM_001106121]	1.92706	0.0175	1.02988	3.80279	2.23105	0.756314	0.82691
A_44_P881475		NA	AA874941 UI-R-E0-ci-d-06-0-UI.s1 UI-R-E0 Rattus norvegicus cDNA clone UI-R-E0-ci-d-06-0-UI 3' similar to gi [AA874941]	1.92624	0.00264	1.0619	1.87628	2.43906	3.18555	3.80063
A_44_P837483		NA	UI-R-DZ0-cks-o-20-0-UI.s1 UI-R-DZ0 Rattus norvegicus cDNA clone UI-R-DZ0-cks-o-20-0-UI 3', mRNA sequence [BM384088]	1.92558	0.0229	1.57462	2.90124	3.79891	2.82194	2.28072
A_44_P477768	Ccnd2	64033	Rattus norvegicus cyclin D2 (Ccnd2), mRNA [NM_022267]	1.92391	0.000612	1.17476	1.71221	2.14025	2.63239	3.7945
A_42_P786109		NA	AW144489 EST294866 Normalized rat placenta, Bento Soares Rattus sp. cDNA clone RGIAJ29 5' end, mRNA sequence [AW144489]	1.92203	0.00011	0.731043	0.382516	0.263883	0.455852	0.604946
A_44_P229196	Rap2ip	303569	Rattus norvegicus Rap2 interacting protein (Rap2ip), mRNA [NM_198758]	1.92095	0.0133	1.17493	3.78671	2.71383	1.05777	1.50411
A_44_P233147	Ccnt2	304758	Rattus norvegicus cyclin T2 (Ccnt2), mRNA [NM_001107171]	1.91781	0.0473	0.757721	0.264656	0.385455	0.450572	0.41217
A_44_P139749	Pla2g16	24913	Rattus norvegicus phospholipase A2, group XVI (Pla2g16), mRNA [NM_017060]	1.91777	0.0361	1.77625	1.71399	3.77839	1.65846	1.7201
A_44_P158599	Ppp1r14c	171010	Rattus norvegicus protein phosphatase 1, regulatory (inhibitor) subunit 14c (Ppp1r14c), mRNA [NM_133425]	1.91553	0.0073	0.720799	0.584165	0.314719	0.265074	0.285565
A_44_P524326	Racgap1	315298	Rattus norvegicus Rac GTPase-activating protein 1 (Racgap1), mRNA [NM_001108112]	1.91502	0.0117	3.7712	0.763534	0.357208	1.44679	0.942638
A_44_P211679		NA	445469 Rat lymphocyte Rattus norvegicus cDNA, mRNA sequence [BM299612]	1.91019	0.00784	1.40325	0.306241	0.266057	1.58647	1.83668
A_43_P10631		NA	AW142959 EST293251 Normalized rat kidney, Bento Soares Rattus sp. cDNA clone RGIBA46 5' end, mRNA sequence [AW142959]	1.90833	0.024	0.57723	0.591694	0.2664	0.591379	0.598467
A_44_P146816	Runx2	367218	Rattus norvegicus runt-related transcription factor 2 (Runx2), mRNA [NM_053470]	1.90708	0.00666	0.833002	0.524069	0.954288	0.298024	0.266632
A_43_P12905	Bik	114496	Rattus norvegicus BCL2-interacting killer (apoptosis-inducing) (Bik), mRNA [NM_053704]	1.90679	0.0171	3.74973	1.17317	0.846552	0.402688	0.332062
A_44_P552759		NA	Rattus norvegicus 3-alpha hydroxysteroid dehydrogenase mRNA, partial sequence. [AF159099]	1.90639	0.00166	1.40991	1.66743	1.4415	3.3105	3.7487
A_44_P357870	Cpt1a	25757	Rattus norvegicus carnitine palmitoyltransferase 1a, liver (Cpt1a), nuclear gene encoding mitochondrial protein, mRNA [NM_031559]	1.90596	0.0063	1.15527	1.50688	3.74758	1.30163	1.4176
A_44_P454065	Jag1	29146	Rattus norvegicus jagged 1 (Jag1), mRNA [NM_019147]	1.90288	0.0202	1.09625	0.267408	0.27072	0.852895	0.914355
A_44_P304265	Ehd2	361512	Rattus norvegicus EH-domain containing 2 (Ehd2), mRNA [NM_001024897]	1.90234	0.0109	1.35015	1.1784	0.871772	2.41418	3.73819
A_44_P451627		NA	Q918P0_9GAMA (Q918P0) Latency associated antigen, partial (6%) [TC617186]	1.90052	0.0489	1.07705	1.97128	2.17581	2.44347	3.73348
A_44_P372810	Mlf1ip	306464	Rattus norvegicus myeloid leukemia factor 1 interacting protein (Mlf1ip), mRNA [NM_001025673]	1.89919	0.00819	3.73003	0.798681	0.451403	1.38888	1.18572
A_44_P535568	Gpc3	25236	Rattus norvegicus glypican 3 (Gpc3), mRNA [NM_012774]	1.89849	0.0313	3.09999	3.72823	1.98363	1.29864	1.52563
A_44_P204704	Cpe	25669	Rattus norvegicus carboxypeptidase E (Cpe), mRNA [NM_013128]	1.89776	0.0022	1.05455	0.93961	0.449756	0.26836	0.334408
A_44_P1053605	Hcn1	84390	Rattus norvegicus hyperpolarization-activated cyclic nucleotide-gated potassium channel 1 (Hcn1), mRNA [NM_053375]	1.89668	0.00817	1.4511	1.28445	3.72355	1.47004	1.14541
A_42_P577431	Bcl3	680611	Rattus norvegicus B-cell CLL/lymphoma 3 (Bcl3), mRNA [NM_001109422]	1.89314	0.00715	1.77267	3.68884	3.50903	3.3981	3.71442
A_44_P809279	Ptplad2	362540	Rattus norvegicus TL0AEA58YN09 mRNA sequence. [FQ234476]	1.89276	0.0189	2.09978	3.71346	1.43629	2.6112	2.88061
A_44_P112654	RGD1308065	287935	Rattus norvegicus hypothetical LOC287935 (RGD1308065), mRNA [NM_001077666]	1.89264	0.0158	1.49602	0.413898	0.280178	1.19042	0.269314
A_44_P526803		NA	Q6CHI7_YARLI (Q6CHI7) Similarity, partial (4%) [TC603030]	1.89221	0.0363	1.2296	2.04576	3.71202	1.17404	0.968834
A_44_P285359		NA	Rattus norvegicus TL0AAA41YM08 mRNA sequence. [FQ214424]	1.88579	0.00803	0.608116	3.69556	0.748192	1.86845	0.624486
A_43_P23184		NA	Palladin [Source:UniProtKB/Swiss-Prot;Acc:P0C5E3] [ENSRNOT00000013636]	1.88538	0.00687	0.777004	0.676549	0.421027	0.432578	0.270673
A_42_P543774	Trib3	246273	Rattus sp. mRNA for kinase, complete cds. [AB020967]	1.88422	0.00555	1.73785	2.40968	0.411133	0.270891	0.781727
A_44_P554679	Mtss1	362918	Rattus norvegicus metastasis suppressor 1 (Mtss1), mRNA [NM_001130563]	1.87996	0.000257	1.10439	0.952225	3.68066	1.55999	1.51141
A_44_P179814	Gas6	58935	Rattus norvegicus growth arrest specific 6 (Gas6), mRNA [NM_057100]	1.87781	0.0107	1.00819	2.74379	3.1729	2.80725	3.67516
A_44_P190838	Fat4	310341	Rattus norvegicus FAT tumor suppressor homolog 4 (Drosophila) (Fat4), mRNA [NM_001191705]	1.87735	0.0171	0.538277	0.521462	0.272183	0.277863	0.290948
A_44_P163242	Epcam	171577	Rattus norvegicus epithelial cell adhesion molecule (Epcam), mRNA [NM_138541]	1.87665	0.0284	1.32643	1.15917	0.902893	3.19624	3.67222
A_44_P428691	Elovl6	171402	Rattus norvegicus ELOVL family member 6, elongation of long chain fatty acids (yeast) (Elovl6), mRNA [NM_134383]	1.87453	0.00748	1.07687	1.25906	3.66681	2.26202	1.35208
A_44_P520929	C1qtnf1	303701	Rattus norvegicus C1q and tumor necrosis factor related protein 1 (C1qtnf1), mRNA [NM_001007675]	1.87448	0.0165	1.42995	2.03145	2.46719	3.64332	3.66671
A_44_P302479		NA	Rattus norvegicus similar to RIKEN cDNA 4933431D05 (LOC363424), mRNA [XM_343747]	1.87309	0.0247	1.66773	1.4328	3.66315	1.73613	1.58098
A_44_P232186	Samd12	362910	Rattus norvegicus sterile alpha motif domain containing 12 (Samd12), mRNA [NM_001130562]	1.87277	0.024	1.45003	1.81361	3.66234	0.785999	1.25018
A_44_P1040642	Mafb	54264	Rattus norvegicus v-maf musculoaponeurotic fibrosarcoma oncogene homolog B (avian) (Mafb), mRNA [NM_019316]	1.87247	0.00866	1.01265	0.767211	3.6616	3.11195	2.49066
A_44_P348922	Cebpb	24253	Rattus norvegicus CCAAT/enhancer binding protein (C/EBP), beta (Cebpb), mRNA [NM_024125]	1.87241	0.044	2.35123	1.50985	1.84687	2.47091	3.66144
A_44_P523114		NA	Q5BK04_RAT (Q5BK04) LOC363306 protein (Fragment), partial (78%) [TC629351]	1.87142	0.0123	2.29003	3.63145	3.65893	1.78498	2.53871
A_42_P763720		NA	Lysophosphatidylcholine acyltransferase 2 [Source:UniProtKB/Swiss-Prot;Acc:P0C1Q3] [ENSRNOT00000022359]	1.87065	3.39e-05	0.978674	2.82985	3.65697	1.2746	1.22141
A_44_P272148	Spire2	307925	Rattus norvegicus spire homolog 2 (Drosophila) (Spire2), mRNA [NM_001127538]	1.87048	0.00535	0.909198	1.72202	3.65654	0.559293	0.615857
A_44_P135610	Larp5	307070	Rattus norvegicus La ribonucleoprotein domain family, member 5 (Larp5), mRNA [NM_001107361]	1.86964	0.0494	0.836477	0.273641	0.48687	0.419876	0.283038
A_44_P594610	Cdca8	500545	Rattus norvegicus cell division cycle associated 8 (Cdca8), mRNA [NM_001025050]	1.86936	0.00594	3.65371	0.749877	0.540148	1.15849	0.869509
A_43_P11040	Tppp3	291966	Rattus norvegicus tubulin polymerization-promoting protein family member 3 (Tppp3), mRNA [NM_001009639]	1.86751	0.013	0.680111	3.64903	0.922645	1.54818	1.99627
A_42_P830311	Mrap	288271	Rattus norvegicus melanocortin 2 receptor accessory protein (Mrap), mRNA [NM_001135834]	1.86731	0.000847	1.07128	1.47882	3.64853	2.23501	1.47245
A_44_P121417	RGD1565787	308429	Rattus norvegicus similar to RIKEN cDNA 1810065E05 (RGD1565787), mRNA [NM_001107488]	1.86716	0.0263	3.64814	2.49466	1.64431	1.7523	1.43163
A_44_P762003	Amigo1	295365	Rattus norvegicus adhesion molecule with Ig like domain 1, mRNA (cDNA clone MGC:187296 IMAGE:9021924), complete cds. [BC167749]	1.86683	0.000296	0.974185	0.775972	1.44362	0.353676	0.274176
A_42_P489613	RGD1562657	361709	Uncharacterized protein [Source:UniProtKB/TrEMBL;Acc:D3ZVB0] [ENSRNOT00000036185]	1.86679	0.00591	0.726973	0.396806	0.582318	0.432062	0.274183
A_44_P431713	Fzd7	301440	Uncharacterized protein [Source:UniProtKB/TrEMBL;Acc:D4ADM3] [ENSRNOT00000033707]	1.86529	0.02	1.29297	1.93331	3.64341	1.30299	0.948104
A_44_P508945	Heyl	313575	Rattus norvegicus hairy/enhancer-of-split related with YRPW motif-like (Heyl), mRNA [NM_001107977]	1.86431	0.00817	0.622966	0.29099	0.274654	0.71733	0.607684
A_44_P241929		NA	Rattus norvegicus TL0AEA61YK20 mRNA sequence. [FQ233482]	1.86428	0.00381	3.64086	1.26186	0.506184	1.7317	1.21785
A_44_P489500	Acvr2a	29263	Rattus norvegicus activin A receptor, type IIA (Acvr2a), mRNA [NM_031571]	1.86414	0.0383	0.85235	0.52438	1.06676	0.274687	0.4642
A_44_P358865		NA	Uncharacterized protein [Source:UniProtKB/TrEMBL;Acc:D3ZKL6] [ENSRNOT00000044160]	1.86081	0.025	2.08275	2.30068	3.63212	1.93219	2.21553
A_44_P144988	Fam13a	362378	Rattus norvegicus family with sequence similarity 13, member A (Fam13a), mRNA [NM_001100862]	1.85965	0.00363	1.46011	1.06011	3.62919	3.2151	2.34604
A_44_P837219	Gucy2c	25711	Rattus norvegicus guanylate cyclase 2C (Gucy2c), mRNA [NM_013170]	1.85842	0.0126	1.11029	0.681768	3.62609	2.86892	3.16892
A_44_P464812	Epha4	316539	Rattus norvegicus Eph receptor A4 (Epha4), mRNA [NM_001162411]	1.85763	0.00931	0.545493	0.55653	1.98758	0.275929	0.348064
A_43_P18931	RGD1304982	289138	Rattus norvegicus similar to RIKEN cDNA 2810025M15 (RGD1304982), mRNA [NM_001113775]	1.85644	2.46e-06	1.06342	1.2618	1.11827	3.62114	3.55851
A_44_P348983	Npepps	50558	Rattus norvegicus aminopeptidase puromycin sensitive (Npepps), mRNA [NM_080395]	1.8544	0.0482	0.815133	0.276548	0.840145	0.495158	0.48325
A_44_P1001551	Batf	299206	Rattus norvegicus basic leucine zipper transcription factor, ATF-like (Batf), mRNA [NM_001106748]	1.85412	0.00282	1.44394	2.57994	3.09789	2.06609	3.61531
A_44_P380575	Slc7a5	50719	Rattus norvegicus solute carrier family 7 (amino acid transporter light chain, L system), member 5 (Slc7a5), mRNA [NM_017353]	1.8531	0.0111	1.3217	1.08786	0.69321	0.276797	0.414458
A_44_P637195		NA	Q7TPJ2_RAT (Q7TPJ2) Ac2-224, partial (18%) [TC603750]	1.85272	0.00353	1.03311	3.11506	2.49869	3.07748	3.61181
A_44_P484011		NA	AW142545 EST292797 Normalized rat embryo, Bento Soares Rattus sp. cDNA clone RGIAP10 5' end, mRNA sequence [AW142545]	1.85223	0.000386	0.85526	2.27034	3.61057	1.58841	1.1297
A_44_P413972		NA	Rattus norvegicus cDNA clone IMAGE:7461178. [BC099108]	1.85177	0.0115	0.730118	0.277052	0.723999	0.502889	0.441127
A_44_P366648		NA	BF557173 UI-R-E1-fz-d-01-0-UI.r1 UI-R-E1 Rattus norvegicus cDNA clone UI-R-E1-fz-d-01-0-UI 5', mRNA sequence [BF557173]	1.85139	0.0372	3.60849	0.635583	0.465557	1.28242	0.660952
A_44_P230259		NA	BE111654 UI-R-BJ1-avv-c-07-0-UI.s1 UI-R-BJ1 Rattus norvegicus cDNA clone UI-R-BJ1-avv-c-07-0-UI 3', mRNA sequence [BE111654]	1.85071	0.0218	0.803006	0.471039	0.277256	0.580756	0.7875
A_44_P519097		NA	Q3UXV4_MOUSE (Q3UXV4) 12 days embryo male wolffian duct includes surrounding region cDNA, RIKEN full-length enriched library, clone:6720421K10 product:protein phosphatase 3, catalytic subunit, beta isoform, full insert sequence, partial (47%) [TC597142]	1.84999	0.0161	0.846511	0.277394	0.536188	0.631361	0.62125
A_44_P1005051	Car5b	302669	Rattus norvegicus carbonic anhydrase 5b, mitochondrial (Car5b), nuclear gene encoding mitochondrial protein, mRNA [NM_001005551]	1.8498	0.00462	0.974692	0.979391	3.60451	1.80758	1.82643
A_44_P836120	LOC684193	684193	PREDICTED: Rattus norvegicus similar to sterile alpha motif domain containing 9-like (LOC684193), miscRNA [XR_085807]	1.84967	0.0216	1.18864	3.60418	2.34129	3.52352	2.79699
A_43_P13420	Spon1	64456	Rattus norvegicus spondin 1, extracellular matrix protein (Spon1), mRNA [NM_172067]	1.84928	0.0165	2.25694	2.91027	3.60322	1.493	0.527497
A_42_P800988	Ptafr	58949	Rattus norvegicus platelet-activating factor receptor (Ptafr), mRNA [NM_053321]	1.84908	0.000384	0.998842	1.54796	0.944174	2.50124	3.60271
A_44_P453834	LOC680097	680097	UI-R-C3-te-f-06-0-UI.s1 UI-R-C3 Rattus norvegicus cDNA clone UI-R-C3-te-f-06-0-UI 3', mRNA sequence [AI548404]	1.84876	0.0335	3.60191	1.47632	0.814938	1.32028	0.981303
A_44_P546104		NA	RCG49325, isoform CRA_bUncharacterized protein [Source:UniProtKB/TrEMBL;Acc:D3ZR95] [ENSRNOT00000068085]	1.84671	0.000939	1.36147	2.51989	3.59679	2.41112	2.76554
A_44_P1049055	Hspa4l	294993	Rattus norvegicus heat shock protein 4-like (Hspa4l), mRNA [NM_001106428]	1.84645	0.0395	1.49169	0.475186	0.740423	0.438134	0.278075
A_42_P573118	RGD1309594	309681	Rattus norvegicus similar to RIKEN cDNA 1810043G02; DNA segment, Chr 10, Johns Hopkins University 13, expressed (RGD1309594), mRNA [NM_001008351]	1.84607	0.00017	0.850219	2.25105	3.5952	1.50151	1.05375
A_44_P401165	Stmn1	29332	Rattus norvegicus stathmin 1 (Stmn1), mRNA [NM_017166]	1.8459	0.042	3.59477	1.37961	1.3599	1.25482	0.9254
A_44_P558133		NA	Uncharacterized protein [Source:UniProtKB/TrEMBL;Acc:F1LVK3] [ENSRNOT00000000205]	1.84301	0.00827	0.706477	3.09981	3.58758	1.38853	1.21421
A_43_P18581	Upk3bl	367994	Rattus norvegicus uroplakin 3B-like (Upk3bl), mRNA [NM_001109020]	1.84294	0.0141	0.849833	0.347817	0.278753	2.1257	2.96341
A_44_P487425	Anln	307056	PREDICTED: Rattus norvegicus anillin, actin binding protein (Anln), mRNA [XM_001067026]	1.84039	0.00932	3.58106	0.811157	0.453962	1.43152	1.35782
A_44_P638170	Eps8	312812	PREDICTED: Rattus norvegicus epidermal growth factor receptor pathway substrate 8 (Eps8), mRNA [XM_001072957]	1.83872	0.00238	1.33704	0.451078	1.36574	2.79445	3.57693
A_44_P622113	2017-09-08	303135	Rattus norvegicus septin 8 (Sept8), mRNA [NM_001107002]	1.83862	0.0113	1.19705	1.81757	3.57667	1.78993	1.69305
A_44_P899002		NA	Q67T27_SYMTH (Q67T27) RNA polymerase ECF-type sigma factor, partial (5%) [TC595980]	1.8383	0.0161	1.52885	0.341371	3.57589	1.40569	1.38606
A_44_P562505	Plxdc1	303505	Rattus norvegicus plexin domain containing 1 (Plxdc1), mRNA [NM_001107046]	1.83781	0.0103	1.10283	1.8789	2.12666	1.98422	3.57467
A_44_P351861		NA	WWP2_MOUSE (Q9DBH0) NEDD4-like E3 ubiquitin-protein ligase WWP2 (WW domain-containing protein 2) , partial (45%) [TC613666]	1.83726	0.0111	0.600545	0.849958	0.325784	0.279853	0.304266
A_44_P135486	Trpm3	309407	Rattus norvegicus transient receptor potential cation channel, subfamily M, member 3 (Trpm3), mRNA [NM_001191562]	1.83674	0.0261	0.814241	0.875803	1.13028	0.334842	0.279953
A_44_P278562		NA	Bclaf1 protein [Source:UniProtKB/TrEMBL;Acc:B0K035] [ENSRNOT00000061634]	1.83409	0.0274	3.56546	0.485353	0.452394	1.0717	0.896594
A_44_P880805		NA	AA956989 UI-R-E1-fq-c-04-0-UI.s1 UI-R-E1 Rattus norvegicus cDNA clone UI-R-E1-fq-c-04-0-UI 3' similar to gi [AA956989]	1.83272	0.0271	1.85847	3.56208	2.43964	0.679508	0.614277
A_44_P606799		NA	histone cluster 2, H3c2 [Source:RefSeq peptide;Acc:NP_001101168] [ENSRNOT00000049021]	1.83058	0.0158	3.55679	1.3622	1.12581	1.05923	0.880249
A_43_P13468		NA	MUSAPG1 APG-1 {Mus musculus} (exp=-1; wgp=0; cg=0), partial (54%) [TC625320]	1.82792	0.0124	1.25963	0.439804	0.693347	0.479909	0.281671
A_43_P20207	Klhl21	313743	Rattus norvegicus kelch-like 21 (Drosophila) (Klhl21), mRNA [NM_001107996]	1.82757	0.0224	0.507147	0.281739	0.411535	0.382405	0.375166
A_44_P111941	Ptpre	114767	Rattus norvegicus protein tyrosine phosphatase, receptor type, E (Ptpre), mRNA [NM_053767]	1.82707	0.00361	1.82231	3.54816	3.04964	2.16442	2.10329
A_44_P481629	Prkce	29340	Rattus norvegicus protein kinase C, epsilon (Prkce), mRNA [NM_017171]	1.82639	0.0201	1.9865	3.0991	3.54649	2.73032	2.57848
A_44_P744974	Mlph	316620	Rattus norvegicus melanophilin (Mlph), mRNA [NM_001012135]	1.8249	0.0485	1.49498	0.499115	0.282261	1.60522	2.82646
A_44_P170755	Prkar1b	25521	Rattus norvegicus protein kinase, cAMP dependent regulatory, type I, beta (Prkar1b), mRNA [NM_001033679]	1.81917	0.0253	1.94556	2.1822	3.52879	1.32208	1.62796
A_43_P16153	Nek2	114482	Rattus norvegicus NIMA (never in mitosis gene a)-related expressed kinase 2 (Nek2), mRNA [NM_053691]	1.81886	0.0155	3.52802	1.14077	0.656463	0.779872	1.22671
A_44_P480267	Asns	25612	Rattus norvegicus asparagine synthetase (Asns), mRNA [NM_013079]	1.81878	0.00313	1.44429	3.52782	0.920895	0.591803	1.23391
A_44_P532603		NA	Q7U2Z2_MYCBO (Q7U2Z2) POSSIBLE CONSERVED TRANSMEMBRANE PROTEIN, partial (9%) [TC591485]	1.81553	0.0281	0.786077	1.6703	0.2841	0.443688	0.614375
A_44_P400324	Maf	54267	Rattus norvegicus v-maf musculoaponeurotic fibrosarcoma oncogene homolog (avian) (Maf), mRNA [NM_019318]	1.8152	0.0096	1.19338	1.22775	3.51908	0.9396	0.775437
A_43_P11661	Rab3a	25531	Rattus norvegicus RAB3A, member RAS oncogene family (Rab3a), mRNA [NM_013018]	1.81199	0.00397	0.746019	0.976264	3.51127	1.07652	1.35491
A_43_P19661	Tnc	116640	Rattus norvegicus tenascin C (Tnc), mRNA [NM_053861]	1.81182	0.0329	0.806772	1.50077	0.560901	0.284832	0.383616
A_44_P395374	Serpini1	116459	Rattus norvegicus serine (or cysteine) peptidase inhibitor, clade I, member 1 (Serpini1), mRNA [NM_053779]	1.81136	0.0441	1.69804	2.53699	3.50973	1.21458	1.49901
A_44_P134917		NA	Q3U4N7_MOUSE (Q3U4N7) NOD-derived CD11c +ve dendritic cells cDNA, RIKEN full-length enriched library, clone:F630003I17 product:U2 small nuclear RNA auxiliary factor 1-like 4, full insert sequence, partial (8%) [TC583188]	1.80961	0.0413	1.37297	1.40014	2.45574	2.7004	3.50549
A_44_P1037972	Ckmt1	29593	Rattus norvegicus creatine kinase, mitochondrial 1 (Ckmt1), nuclear gene encoding mitochondrial protein, mRNA [NM_001012738]	1.80899	0.00814	1.15955	2.19722	3.50398	1.53189	1.47141
A_43_P19341		NA	GAPR1_MOUSE (Q9CYL5) Golgi-associated plant pathogenesis-related protein 1 (Golgi-associated PR-1 protein) (GAPR-1) (Glioma pathogenesis-related protein 2) (GliPR 2), complete [TC625589]	1.80864	0.000851	0.806801	0.554351	0.28546	0.877713	0.94592
A_44_P491085	Whsc1l1	290831	histone-lysine N-methyltransferase NSD3 [Source:RefSeq peptide;Acc:NP_001099560] [ENSRNOT00000021085]	1.80624	0.0308	0.956209	0.285935	0.984504	1.00401	0.737783
A_44_P883477	Ncapd2	362438	Condensin complex subunit 1 [Source:UniProtKB/TrEMBL;Acc:D3ZHP6] [ENSRNOT00000025889]	1.80614	0.0241	3.49704	0.546848	1.06483	1.42524	0.863916
A_42_P646290		NA	RNGZAL4 guanine nucleotide-binding protein {Rattus norvegicus} (exp=-1; wgp=0; cg=0), complete [TC578187]	1.80484	0.0388	1.74444	1.7749	3.49391	1.46016	1.43244
A_44_P144557	Sprr1al	499660	Cornifin-A [Source:UniProtKB/Swiss-Prot;Acc:Q63532] [ENSRNOT00000012174]	1.79997	0.0151	1.55395	1.87865	3.48213	1.33323	1.46971
A_43_P10714	Mro	361348	PREDICTED: Rattus norvegicus maestro (Mro), mRNA [XM_001053368]	1.79934	0.00572	1.6432	1.55589	3.48061	1.0244	1.16288
A_44_P1034910	Rtn2	308410	Rattus norvegicus reticulon 2 (Rtn2), mRNA [NM_201562]	1.79669	0.00717	1.36761	3.47422	3.44918	1.05763	1.71274
A_42_P795294	Rab27b	84590	Rattus norvegicus RAB27B, member RAS oncogene family (Rab27b), mRNA [NM_053459]	1.79665	0.0453	1.41502	0.640445	1.29667	2.72878	3.47412
A_44_P683068	Pde4d	24627	Rattus norvegicus phosphodiesterase 4D, cAMP-specific (Pde4d), transcript variant 5, mRNA [NM_017032]	1.79529	0.0157	0.914465	0.386609	0.71891	0.381354	0.288113
A_44_P164192	Parp14	303903	Rattus norvegicus poly (ADP-ribose) polymerase family, member 14 (Parp14), mRNA [NM_001191659]	1.79443	0.0318	1.14045	3.46879	2.02657	1.3007	1.0875
A_44_P222447	RGD1560394	289728	Rattus norvegicus RGD1560394 (RGD1560394), mRNA [NM_001106014]	1.79166	0.00139	1.66881	3.32959	3.46214	0.721152	0.605792
A_44_P421163		NA	BM986434 EST594016 Rat gene index, normalized rat, norvegicus Rattus norvegicus cDNA clone RGOAC19 3' end, mRNA sequence [BM986434]	1.79127	0.00627	1.15145	1.94989	3.05263	3.13541	3.46118
A_43_P15744	Ctxn1	29145	Rattus norvegicus cortexin 1 (Ctxn1), mRNA [NM_001109935]	1.79087	0.00297	0.955811	1.25991	0.802264	0.413573	0.288998
A_44_P322590	Klf9	117560	Rattus norvegicus Kruppel-like factor 9 (Klf9), mRNA [NM_057211]	1.7908	0.0014	0.624065	0.482216	0.289013	0.398967	0.472965
A_42_P660129	Casp12	156117	Rattus norvegicus caspase 12 (Casp12), mRNA [NM_130422]	1.7806	0.00834	1.51761	3.43568	1.04121	1.86218	2.46366
A_44_P335232	LOC100365923	100365923	PREDICTED: Rattus norvegicus rCG57079-like (LOC100365923), mRNA [XM_002724958]	1.78049	0.000287	0.680891	0.33578	1.75415	2.71231	3.43543
A_44_P214922	Vldlr	25696	Rattus norvegicus very low density lipoprotein receptor (Vldlr), mRNA [NM_013155]	1.77942	0.00974	1.11967	1.50149	0.908529	2.07503	3.43288
A_43_P17671	Orc5	362304	Rattus norvegicus origin recognition complex, subunit 5 (Orc5), mRNA [NM_001014186]	1.7785	0.0165	0.77182	0.291487	0.565143	0.58059	0.543377
A_44_P186317	Eps8	312812	PREDICTED: Rattus norvegicus epidermal growth factor receptor pathway substrate 8 (Eps8), mRNA [XM_232499]	1.77768	0.000474	1.17284	0.570238	1.26479	2.62732	3.42875
A_44_P546123	Mcm5	291885	Rattus norvegicus minichromosome maintenance complex component 5 (Mcm5), mRNA [NM_001106170]	1.77735	0.00305	3.42795	1.46312	0.389605	1.99966	1.89203
A_44_P637998		NA	AMGNNUC:NRHY4-00176-G2-A W Rat hypothalamus (10464) Rattus norvegicus cDNA clone nrhy4-00176-g2 5', mRNA sequence [CB582188]	1.77699	0.00426	0.910372	0.523362	0.452975	0.323874	0.291793
A_44_P221885		NA	BF565038 UI-R-BU0-ams-a-01-0-UI.r1 UI-R-BU0 Rattus norvegicus cDNA clone UI-R-BU0-ams-a-01-0-UI 5', mRNA sequence [BF565038]	1.77637	0.0131	0.960873	3.42562	2.41824	0.791858	0.840499
A_44_P212796		NA	GB	1.77519	0.0204	0.953577	0.588603	0.292156	0.56639	0.685718
A_44_P517830	Gjc3	288529	Uncharacterized protein [Source:UniProtKB/TrEMBL;Acc:F1LPT0] [ENSRNOT00000001797]	1.77123	0.00197	1.49696	1.64387	2.53898	0.546751	0.29296
A_42_P547027	Fuca2	292485	Rattus norvegicus fucosidase, alpha-L- 2, plasma (Fuca2), mRNA [NM_001004218]	1.77099	5.5e-05	1.19381	0.907558	3.10848	3.41287	3.39938
A_42_P795269	Hspc159	360983	Rattus norvegicus galectin-related protein (Hspc159), mRNA [NM_001134730]	1.77094	0.000374	0.652486	0.504293	0.293017	0.920771	0.807131
A_42_P527141	Foxm1	58921	Rattus norvegicus forkhead box M1 (Foxm1), mRNA [NM_031633]	1.77015	0.0069	3.4109	1.24635	0.583386	1.01684	0.851475
A_44_P1041495		NA	Q4THP9_TETNG (Q4THP9) Chromosome undetermined SCAF2771, whole genome shotgun sequence. (Fragment), partial (11%) [TC639130]	1.76983	0.00525	1.27603	1.84031	2.12656	2.72891	3.41013
A_42_P787410	Cacna1b	257648	Rattus norvegicus calcium channel, voltage-dependent, N type, alpha 1B subunit (Cacna1b), transcript variant 2, mRNA [NM_147141]	1.76795	0.00321	1.34103	1.91763	1.95557	0.293625	0.559968
A_44_P992908	Hspb1	24471	Rattus norvegicus heat shock protein 1 (Hspb1), mRNA [NM_031970]	1.76779	0.00947	1.1506	0.911057	0.508577	1.80293	3.40532
A_43_P13170	Tmlhe	170898	Rattus norvegicus trimethyllysine hydroxylase, epsilon (Tmlhe), nuclear gene encoding mitochondrial protein, mRNA [NM_133387]	1.76685	0.0066	1.28227	1.24531	3.40311	1.76366	1.64634
A_42_P627998	Igfbp3	24484	Rattus norvegicus insulin-like growth factor binding protein 3 (Igfbp3), mRNA [NM_012588]	1.7661	0.028	1.33308	0.757837	0.294001	0.76935	0.650919
A_44_P707095		NA	UI-R-C4-ald-b-02-0-UI.r1 UI-R-C4 Rattus norvegicus cDNA clone UI-R-C4-ald-b-02-0-UI 5', mRNA sequence [BF564078]	1.76577	0.00236	1.59484	1.44465	3.40055	2.45853	2.06371
A_44_P1025349	Uba7	301000	Rattus norvegicus ubiquitin-like modifier activating enzyme 7 (Uba7), mRNA [NM_001106856]	1.76508	0.0243	1.13454	3.39892	1.21968	0.786713	0.586293
A_44_P400158	Aurka	261730	Rattus norvegicus aurora kinase A (Aurka), mRNA [NM_153296]	1.76507	0.00367	3.39891	0.858483	0.698903	1.15717	0.837215
A_44_P1004323	Col18a1	85251	Rattus norvegicus collagen, type XVIII, alpha 1 (Col18a1), mRNA [NM_053489]	1.7639	0.0298	0.699352	0.552475	0.294451	0.466233	0.409915
A_44_P346160		NA	BF281544 EST446135 Rat Gene Index, normalized rat, Rattus norvegicus cDNA Rattus norvegicus cDNA clone RGIAM20 3' sequence, mRNA sequence [BF281544]	1.76375	0.0153	0.749255	0.57125	0.676625	0.51693	0.294483
A_44_P499117	Ebpl	361054	Rattus norvegicus emopamil binding protein-like (Ebpl), mRNA [NM_001108381]	1.76042	3.62e-05	1.0431	0.95272	0.980209	3.38798	3.16756
A_43_P17890	Fam198a	316090	Uncharacterized protein [Source:UniProtKB/TrEMBL;Acc:F1M8H1] [ENSRNOT00000014323]	1.7604	0.00991	0.947047	1.82659	1.70772	3.38792	2.22661
A_44_P326333	Camkmt	299521	Rattus norvegicus calmodulin-lysine N-methyltransferase (Camkmt), mRNA [NM_001134463]	1.75808	0.024	0.701274	0.295642	0.377252	0.735076	0.699367
A_44_P450307	Eps8	312812	Uncharacterized protein [Source:UniProtKB/TrEMBL;Acc:D3ZWU6] [ENSRNOT00000009328]	1.75789	0.00964	1.23879	0.734809	1.59354	2.70581	3.38204
A_44_P222969	Tanc2	303599	Rattus norvegicus tetratricopeptide repeat, ankyrin repeat and coiled-coil containing 2 (Tanc2), mRNA [NM_001191653]	1.75558	0.013	0.734104	0.338376	0.35909	0.296154	0.374208
A_44_P794476		NA	UI-R-C1-lc-e-08-0-UI.r1 UI-R-C1 Rattus norvegicus cDNA clone UI-R-C1-lc-e-08-0-UI 5', mRNA sequence [BF558504]	1.75513	0.00813	1.05646	0.40814	0.296245	0.672327	0.890266
A_44_P885189	Lrrc4	641521	Rattus norvegicus leucine rich repeat containing 4 (Lrrc4), mRNA [NM_001037336]	1.75481	0.0161	0.884335	1.60956	0.682187	0.345885	0.296313
A_44_P489590	Gnao1	50664	Rattus norvegicus guanine nucleotide binding protein (G protein), alpha activating activity polypeptide O (Gnao1), mRNA [NM_017327]	1.75419	0.00252	1.79912	1.64071	3.37336	0.39441	0.84065
A_44_P1028549	Casp4	114555	Rattus norvegicus caspase 4, apoptosis-related cysteine peptidase (Casp4), mRNA [NM_053736]	1.75379	0.00156	1.51335	3.37244	1.81807	1.95485	2.3873
A_44_P497174	Gramd1b	300644	Rattus norvegicus GRAM domain containing 1B (Gramd1b), mRNA [NM_001191616]	1.75341	0.021	1.34208	3.37154	2.27279	1.38773	1.51228
A_44_P362954	Cat	24248	Rattus norvegicus catalase (Cat), mRNA [NM_012520]	1.75175	0.0148	1.27497	0.996033	3.36766	1.66862	1.29919
A_44_P107821	Clic2	294141	Rattus norvegicus chloride intracellular channel 2 (Clic2), mRNA [NM_001009651]	1.75128	0.0325	1.50685	0.553207	3.36657	2.34427	2.86283
A_44_P143472	Ncapd2	362438	Condensin complex subunit 1 [Source:UniProtKB/TrEMBL;Acc:D3ZHP6] [ENSRNOT00000025889]	1.74892	0.00915	3.36106	1.44555	1.32999	1.43633	1.01211
A_44_P592613		NA	Q4SE12_TETNG (Q4SE12) Chromosome 3 SCAF14626, whole genome shotgun sequence. (Fragment), partial (5%) [TC582157]	1.74694	0.0218	0.965714	0.829386	0.297932	1.21752	1.52988
A_44_P903287	Csrnp2	315308	Rattus norvegicus cysteine-serine-rich nuclear protein 2 (Csrnp2), mRNA [NM_001108113]	1.74539	0.00909	0.660512	0.298253	0.352997	0.427498	0.423343
A_44_P637347		NA	Q5XIU6_RAT (Q5XIU6) Inositol hexaphosphate kinase 2, partial (16%) [TC606746]	1.74384	0.0409	1.02971	0.298575	0.878289	0.522417	0.374664
A_44_P520859	Pkmyt1	287101	Rattus norvegicus protein kinase, membrane associated tyrosine/threonine 1 (Pkmyt1), mRNA [NM_001105766]	1.74263	0.0164	3.34646	1.12006	0.70678	1.357	1.05626
A_44_P386949	Zfp828	306647	Rattus norvegicus zinc finger protein 828 (Zfp828), mRNA [NM_001107329]	1.7381	0.0137	0.81692	0.299764	0.793571	0.721074	0.667922
A_44_P280898	Dbp	24309	Rattus norvegicus D site of albumin promoter (albumin D-box) binding protein (Dbp), mRNA [NM_012543]	1.73709	0.0202	1.21679	1.6399	3.33362	1.67582	1.72464
A_44_P656856		NA	AGENCOURT_17839717 NIH_MGC_238 Rattus norvegicus cDNA clone IMAGE:7131005 5', mRNA sequence [CK596682]	1.73541	0.0291	0.759307	0.300323	0.904028	0.983418	0.864597
A_43_P12333	RT1-M3-1	24747	Rattus norvegicus RT1 class Ib, locus M3, gene 1 (RT1-M3-1), mRNA [NM_022921]	1.73528	0.000905	1.3289	2.51048	3.32945	1.86535	1.94077
A_44_P154793	Iqcg	363796	Rattus norvegicus IQ motif containing G (Iqcg), mRNA [NM_001014230]	1.73475	0.0176	0.881882	1.44634	3.32821	2.91207	1.81241
A_44_P510515	Slc6a6	29464	Rattus norvegicus solute carrier family 6 (neurotransmitter transporter, taurine), member 6 (Slc6a6), mRNA [NM_017206]	1.73386	0.000123	1.28932	0.416641	3.32616	1.15777	1.22066
A_44_P221434	Dtx4	293774	protein deltex-4 [Source:RefSeq peptide;Acc:NP_001041320] [ENSRNOT00000054802]	1.7334	0.0252	0.966018	3.32511	2.50707	1.77763	1.42467
A_43_P21639	Plekhg3	314249	Uncharacterized protein [Source:UniProtKB/TrEMBL;Acc:D3ZA21] [ENSRNOT00000008721]	1.73327	0.00662	1.3006	2.08073	3.32481	1.80179	1.89017
A_43_P16067	Kif11	171304	Rattus norvegicus kinesin family member 11 (Kif11), mRNA [NM_001169112]	1.73281	0.013	2.70178	0.300866	0.444174	0.581031	0.397258
A_44_P129140		NA	BQ199204 UI-R-DQ1-clj-b-22-0-UI.s1 UI-R-DQ1 Rattus norvegicus cDNA clone UI-R-DQ1-clj-b-22-0-UI 3', mRNA sequence [BQ199204]	1.7303	0.0403	0.683287	0.301388	0.959459	0.594444	0.533312
A_44_P622315		NA	Rattus norvegicus TL0AAA46YK12 mRNA sequence. [FQ213633]	1.7286	0.0364	1.84298	3.31405	3.09465	2.35487	2.26553
A_44_P338109	Sgcd	497892	Rattus norvegicus sarcoglycan, delta (dystrophin-associated glycoprotein) (Sgcd), transcript variant 1, mRNA [NM_001134826]	1.72751	0.00957	0.965766	1.39844	1.00055	3.12247	3.31155
A_44_P575946		NA	Rattus norvegicus TL0AEA1YD06 mRNA sequence. [FQ226844]	1.72665	0.01	1.02488	1.0283	0.891345	2.95797	3.30958
A_43_P13025	Gas6	58935	Rattus norvegicus growth arrest specific 6 (Gas6), mRNA [NM_057100]	1.7216	0.00492	0.914487	1.95172	2.42375	2.3462	3.29802
A_44_P195619		NA	AGENCOURT_114818377 NIH_MGC_433 Rattus norvegicus cDNA clone IMAGE:9100314 5', mRNA sequence [EV778480]	1.72152	0.0125	1.22987	0.506476	1.15041	0.407926	0.30323
A_44_P233867	Spon1	64456	Rattus norvegicus spondin 1, extracellular matrix protein (Spon1), mRNA [NM_172067]	1.72136	0.0453	2.14875	2.55488	3.29746	1.3057	0.621379
A_42_P463675	Itga7	81008	Rattus norvegicus integrin, alpha 7 (Itga7), mRNA [NM_030842]	1.71884	0.0206	0.692409	0.879267	0.628209	0.303793	0.338481
A_44_P761309	Lpin3	362261	Rattus norvegicus lipin 3 (Lpin3), mRNA [NM_001014184]	1.71721	0.0318	0.92756	0.898923	0.831369	2.49099	3.288
A_44_P351898	Mad2l1	297176	Rattus norvegicus MAD2 mitotic arrest deficient-like 1 (yeast) (Mad2l1), mRNA [NM_001106594]	1.71671	0.0104	3.28686	1.27683	0.936037	1.78152	1.42068
A_44_P535835	Gprc5b	293546	Rattus norvegicus G protein-coupled receptor, family C, group 5, member B (Gprc5b), mRNA [NM_001106304]	1.71221	0.0013	1.00066	1.14576	0.992543	0.323527	0.305193
A_44_P203411	Inpp4b	116699	Rattus norvegicus inositol polyphosphate-4-phosphatase, type II (Inpp4b), mRNA [NM_053917]	1.71219	0.0345	1.30071	2.57156	1.17607	1.87514	3.27659
A_44_P695391		NA	Q6PDU4_RAT (Q6PDU4) Leptin receptor overlapping transcript-like 1 (Predicted), complete [TC591746]	1.71213	0.0214	0.873516	0.305209	0.811519	0.897976	0.896262
A_44_P1004324	Col18a1	85251	Rattus norvegicus collagen, type XVIII, alpha 1 (Col18a1), mRNA [NM_053489]	1.71067	0.0338	0.759276	0.607765	0.305518	0.49654	0.45519
A_44_P248619		NA	Uncharacterized protein [Source:UniProtKB/TrEMBL;Acc:D3ZDX5] [ENSRNOT00000043345]	1.71015	0.004	0.673611	0.391257	0.305629	0.387067	0.545303
A_43_P18479		NA	Q66H16_RAT (Q66H16) Fibrous sheath interacting protein 1 (Predicted), partial (43%) [TC608820]	1.70865	0.011	1.87767	0.924589	0.737319	2.45349	3.26855
A_44_P623426	Rad51ap1	689055	Rattus norvegicus RAD51 associated protein 1 (Rad51ap1), mRNA [NM_001079711]	1.7084	0.00093	3.26798	1.0945	0.827948	1.48414	1.09989
A_42_P794130	Cdc20	64515	Rattus norvegicus cell division cycle 20 homolog (S. cerevisiae) (Cdc20), mRNA [NM_171993]	1.70689	0.0446	3.26455	1.45506	0.79553	1.35123	1.23306
A_44_P665738	RGD1561149	500552	Rattus norvegicus similar to mKIAA1522 protein (RGD1561149), mRNA [NM_001134629]	1.70676	0.0127	1.21704	0.986861	2.19466	2.57742	3.26428
A_44_P654145	Zfp365	499425	Rattus norvegicus zinc finger protein 365 (Zfp365), mRNA [NM_001025145]	1.70658	0.0256	1.50676	3.26386	1.83638	1.21611	1.13103
A_44_P357879		NA	Q3TS78_MOUSE (Q3TS78) In vitro fertilized eggs cDNA, RIKEN full-length enriched library, clone:7420459N23 product:transportin 1, full insert sequence. (Fragment), partial (11%) [TC640129]	1.70525	0.0164	0.843698	0.306668	0.56218	0.85775	0.617981
A_44_P482294	Dck	79127	Rattus norvegicus deoxycytidine kinase (Dck), mRNA [NM_024158]	1.70473	0.031	3.25968	0.83029	0.639181	1.03349	0.716163
A_44_P961443		NA	TRPV6_RAT (Q9R186) Transient receptor potential cation channel subfamily V member 6 (TrpV6) (Epithelial calcium channel 2) (ECaC2) (Calcium transport protein 1) (CaT1), partial (9%) [TC621994]	1.70438	0.000207	0.588469	0.441295	0.746084	0.35225	0.306854
A_44_P592221	Sox7	290317	Rattus norvegicus SRY (sex determining region Y)-box 7 (Sox7), mRNA [NM_001106045]	1.70437	0.00791	0.753872	0.306855	0.334592	1.74241	2.43143
A_43_P17415	Slc16a6	303772	Rattus norvegicus solute carrier family 16, member 6 (monocarboxylic acid transporter 7) (Slc16a6), mRNA [NM_198760]	1.70371	0.024	1.92307	3.25737	0.617595	0.578318	0.904666
A_44_P186883	Clcnkb	79430	Rattus norvegicus chloride channel Kb (Clcnkb), mRNA [NM_173103]	1.70259	0.00154	0.725091	0.929436	0.502004	0.307235	0.307249
A_44_P257719		NA	Uncharacterized protein [Source:UniProtKB/TrEMBL;Acc:D3ZQW1] [ENSRNOT00000015065]	1.70216	0.000703	1.44104	0.584294	0.307325	0.520287	0.428869
A_44_P285803	Dctpp1	192252	Rattus norvegicus dCTP pyrophosphatase 1 (Dctpp1), mRNA [NM_138892]	1.70034	0.0154	3.24978	1.73402	1.07839	2.25284	1.96238
A_44_P643738		NA	NM_001016226 CBF1 interacting corepressor {Xenopus tropicalis} (exp=-1; wgp=0; cg=0), partial (4%) [TC619710]	1.69952	0.00829	3.24792	1.2352	0.772883	1.79151	1.38698
A_44_P165732	Plp1	24943	Rattus norvegicus proteolipid protein 1 (Plp1), mRNA [NM_030990]	1.69829	0.028	1.5267	1.20554	1.95002	3.24517	2.11983
A_44_P132960	S100a3	114216	Rattus norvegicus S100 calcium binding protein A3 (S100a3), mRNA [NM_053681]	1.69541	0.0233	1.91888	0.661772	1.55973	3.23868	2.82821
A_44_P254130		NA	Rattus norvegicus TL0ADA12YB15 mRNA sequence. [FQ223375]	1.69322	0.00281	0.783124	0.667973	0.309235	0.918104	1.15022
A_44_P881194	Dram	679937	Rattus norvegicus damage-regulated autophagy modulator (Dram), mRNA [NM_001173427]	1.69134	0.000311	1.26541	1.75009	1.25003	2.25861	3.22956
A_43_P15311	Adcy2	81636	Rattus norvegicus adenylate cyclase 2 (brain) (Adcy2), mRNA [NM_031007]	1.689	0.048	1.87535	2.66295	2.03473	0.310142	0.76421
A_44_P243367	Chsy1	292999	Rattus norvegicus chondroitin sulfate synthase 1 (Chsy1), mRNA [NM_001106268]	1.68876	0.00772	0.542916	0.377692	0.310193	0.346518	0.426782
A_44_P264299	Ckb	24264	Rattus norvegicus creatine kinase, brain (Ckb), mRNA [NM_012529]	1.68725	0.00156	1.1033	1.99689	3.22043	1.59573	1.22363
A_44_P211774		NA	AGENCOURT_66963282 NIH_MGC_366 Rattus norvegicus cDNA clone IMAGE:8368095 5', mRNA sequence [DY316829]	1.68704	0.0432	0.843059	0.310562	0.461035	0.498527	0.435425
A_44_P475051	Tpm1	24851	Rattus norvegicus tropomyosin 1, alpha (Tpm1), transcript variant 6, mRNA [NM_019131]	1.68656	0.00149	0.626538	0.907842	0.310667	0.609724	0.610268
A_44_P407800	Spag6l	291340	Rattus norvegicus sperm associated antigen 6-like (Spag6l), mRNA [NM_001106125]	1.6832	0.0407	1.39043	1.07982	1.16399	2.80831	3.2114
A_44_P935726		NA	BG671630 DRNBVG04 Rat DRG Library Rattus norvegicus cDNA clone DRNBVG04 5', mRNA sequence [BG671630]	1.6828	0.015	2.11717	0.328111	0.336227	0.924817	0.311478
A_44_P268052		NA	Q7Q339_ANOGA (Q7Q339) ENSANGP00000014483 (Fragment), partial (8%) [TC593001]	1.68161	0.035	1.24661	0.516054	0.311735	1.01038	1.04372
A_44_P365379	Gadd45g	291005	Rattus norvegicus growth arrest and DNA-damage-inducible, gamma (Gadd45g), mRNA [NM_001077640]	1.68022	0.00573	1.65729	1.20273	0.312034	0.702121	1.07915
A_43_P15357	Bhlhe41	117095	PREDICTED: Rattus norvegicus basic helix-loop-helix family, member e41 (Bhlhe41), mRNA [XM_001074956]	1.67606	0.000999	0.988424	1.7182	2.2432	2.91347	3.19553
A_43_P21910	Pkn3	296619	Rattus norvegicus protein kinase N3 (Pkn3), mRNA [NM_001047861]	1.67355	0.00919	1.00331	0.336465	0.31348	0.585664	0.50727
A_44_P510961	Aebp1	305494	Rattus norvegicus AE binding protein 1 (Aebp1), mRNA [NM_001100970]	1.67205	0.00906	0.930743	0.718846	2.88444	3.18667	2.50727
A_44_P305870		NA	AI171466 EST217428 Normalized rat muscle, Bento Soares Rattus sp. cDNA clone RMUBL31 3' end, mRNA sequence [AI171466]	1.67174	0.0265	0.755561	3.18599	1.05465	1.6377	1.7715
A_44_P356236		NA	BC034300 Bcl-2-associated transcription factor {Mus musculus} (exp=-1; wgp=0; cg=0), partial (27%) [TC599333]	1.67046	0.0345	0.758339	0.314153	0.547335	0.716613	0.832078
A_44_P509922	Scg5	25719	Rattus norvegicus secretogranin V (Scg5), mRNA [NM_013175]	1.67036	0.0151	0.848661	3.18294	1.90389	0.886989	1.30952
A_44_P148865	Homer1	29546	Rattus norvegicus homer homolog 1 (Drosophila) (Homer1), mRNA [NM_031707]	1.66838	0.0307	0.863019	0.314607	0.411697	0.75996	0.563967
A_44_P320894	Vamp1	25624	Rattus norvegicus vesicle-associated membrane protein 1 (Vamp1), mRNA [NM_013090]	1.66823	0.0145	1.05584	0.95116	3.17825	0.870117	0.552188
A_42_P753675	Arhgdig	360500	Rattus norvegicus Rho GDP dissociation inhibitor (GDI) gamma (Arhgdig), mRNA [NM_001108269]	1.66599	0.0105	1.25172	2.54655	3.17332	1.28984	2.10998
A_44_P528988		NA	UI-R-C0-gv-d-12-0-UI.s1 UI-R-C0 Rattus norvegicus cDNA clone UI-R-C0-gv-d-12-0-UI 3', mRNA sequence [AA964627]	1.66531	0.000766	0.875534	0.787544	0.315276	0.923682	0.959309
A_42_P837288	Renbp	81759	Rattus norvegicus renin binding protein (Renbp), mRNA [NM_031095]	1.66428	0.0121	1.27818	1.02265	3.16955	2.85962	2.34524
A_44_P157144	Recql4	300057	Rattus norvegicus RecQ protein-like 4 (Recql4), mRNA [NM_001130494]	1.66415	0.0174	3.16926	1.09709	0.756054	1.16576	0.756974
A_44_P941612		NA	RVL6632 Wackym-Soares normalized rat vestibular cDNA library Rattus norvegicus cDNA 5', mRNA sequence [DV716430]	1.66187	0.0368	1.21681	1.75444	3.16426	0.525315	1.01193
A_44_P557246	Erbb3	29496	Rattus norvegicus v-erb-b2 erythroblastic leukemia viral oncogene homolog 3 (avian) (Erbb3), mRNA [NM_017218]	1.65967	0.0236	0.845092	0.565733	0.991768	0.461689	0.316512
A_43_P17424	Chaf1b	288242	Rattus norvegicus chromatin assembly factor 1, subunit B (p60) (Chaf1b), mRNA [NM_001024741]	1.65901	0.0381	3.15801	0.832673	0.675343	1.12452	0.651014
A_44_P527154	Hist1h2af	498753	Rattus norvegicus histone cluster 1, H2af (Hist1h2af), mRNA [NM_001024282]	1.65874	0.0172	3.15741	1.43207	0.837671	1.21201	0.984851
A_44_P136730	Hist1h4m	291152	PREDICTED: Rattus norvegicus histone cluster 1, H4m (Hist1h4m), mRNA [XM_001061900]	1.65694	0.0246	3.15347	1.21775	0.725014	0.994933	0.796518
A_44_P1041365	Parm1	286894	Rattus norvegicus prostate androgen-regulated mucin-like protein 1 (Parm1), mRNA [NM_173114]	1.65678	0.000866	0.735475	1.50975	0.706266	0.359791	0.317146
A_44_P486568	Arpc1a	81824	Rattus norvegicus actin related protein 2/3 complex, subunit 1A (Arpc1a), mRNA [NM_031146]	1.65455	4.5e-09	0.772387	0.940642	0.858471	0.359698	0.317636
A_44_P451798		NA	BM986505 EST594099 Rat gene index, normalized rat, norvegicus Rattus norvegicus cDNA clone RGOAC76 3' end, mRNA sequence [BM986505]	1.65182	0.00013	1.18941	3.1423	2.11662	2.28424	2.44042
A_43_P12827	Nme3	85269	Rattus norvegicus non-metastatic cells 3, protein expressed in (Nme3), mRNA [NM_053507]	1.64995	0.0156	1.04293	2.11902	3.13823	1.03554	0.80968
A_44_P123887	Smc4	295107	Rattus norvegicus structural maintenance of chromosomes 4 (Smc4), mRNA [NM_001037185]	1.64952	0.00221	3.13728	0.687403	0.645367	1.33883	1.12208
A_44_P380332	Cyfip2	303073	Rattus norvegicus cytoplasmic FMR1 interacting protein 2 (Cyfip2), mRNA [NM_001106996]	1.64921	0.000305	0.78869	0.879971	0.995593	0.375333	0.318814
A_44_P540855	Actn1	81634	Rattus norvegicus actinin, alpha 1 (Actn1), mRNA [NM_031005]	1.64811	0.0334	1.38153	1.75209	0.998012	1.69691	3.13423
A_44_P353654	Dmd	24907	Rattus norvegicus dystrophin (Dmd), transcript variant Dp71c, mRNA [NM_001005246]	1.6467	0.00867	1.09518	2.79863	3.13116	0.828374	0.478843
A_44_P531758	Cryab	25420	Rattus norvegicus crystallin, alpha B (Cryab), mRNA [NM_012935]	1.64544	0.00554	0.576437	0.796738	0.319649	0.48135	0.394574
A_44_P508750		NA	Uncharacterized protein [Source:UniProtKB/TrEMBL;Acc:D3ZKX0] [ENSRNOT00000022136]	1.64534	4.87e-06	1.41729	2.07622	3.12822	0.560533	0.921349
A_44_P328520	Gins3	307639	Rattus norvegicus GINS complex subunit 3 (Psf3 homolog) (Gins3), mRNA [NM_001107408]	1.64376	0.0254	3.12479	1.41935	1.23665	1.6417	0.950621
A_44_P816514		NA	AGENCOURT_17900985 NIH_MGC_234 Rattus norvegicus cDNA clone IMAGE:7190817 5', mRNA sequence [CK601099]	1.64325	0.0339	0.724536	0.545945	1.04471	0.410439	0.320134
A_43_P12462	Msn	81521	Rattus norvegicus moesin (Msn), mRNA [NM_030863]	1.64081	0.00937	0.780155	0.41169	0.320677	0.734538	0.871375
A_44_P108504		NA	Q6AY84_RAT (Q6AY84) Secernin 1, partial (27%) [TC611293]	1.63994	0.000186	0.68543	0.612587	0.32087	0.503543	0.483699
A_44_P989250		NA	AGENCOURT_31541022 NIH_MGC_269 Rattus norvegicus cDNA clone IMAGE:7461456 5', mRNA sequence [CV120833]	1.63982	0.00249	0.600719	0.81426	0.893017	0.401957	0.320896
A_44_P425604		NA	BG373848 UI-R-CV1-bsk-e-12-0-UI.s1 UI-R-CV1 Rattus norvegicus cDNA clone UI-R-CV1-bsk-e-12-0-UI 3', mRNA sequence [BG373848]	1.63895	0.0109	2.01785	3.11439	0.893768	2.2465	1.0197
A_44_P553939	Fyttd1	360726	Rattus norvegicus forty-two-three domain containing 1 (Fyttd1), mRNA [NM_001047899]	1.63672	0.000131	0.664041	0.449183	0.321587	0.456585	0.683172
A_44_P776209	Dpy19l1	315496	Rattus norvegicus dpy-19-like 1 (C. elegans) (Dpy19l1), mRNA [NM_001191791]	1.63638	0.0288	1.38874	0.944127	3.10885	1.44528	1.09528
A_44_P219628	Ggt1	116568	Rattus norvegicus gamma-glutamyltransferase 1 (Ggt1), mRNA [NM_053840]	1.63623	0.0105	1.34612	2.05469	3.10853	2.4738	3.05807
A_44_P221965	Kremen1	114107	Rattus norvegicus kringle containing transmembrane protein 1 (Kremen1), mRNA [NM_053649]	1.63529	0.0215	0.777143	0.321905	0.414443	0.828714	0.635076
A_42_P651202	Sat2	360547	Rattus norvegicus spermidine/spermine N1-acetyltransferase family member 2 (Sat2), mRNA [NM_001108278]	1.63521	0.00209	1.6506	0.513921	2.41332	3.10633	2.93326
A_44_P187503		NA	Lysophosphatidylcholine acyltransferase 2 [Source:UniProtKB/Swiss-Prot;Acc:P0C1Q3] [ENSRNOT00000022359]	1.63378	0.00158	1.04898	2.8828	3.10325	1.74027	2.04741
A_44_P501794	Cyp46a1	362782	Rattus norvegicus cytochrome P450, family 46, subfamily a, polypeptide 1 (Cyp46a1), mRNA [NM_001108723]	1.63315	0.00571	0.781131	0.489241	0.506874	0.322385	0.586257
A_44_P172645	Dclk1	83825	Rattus norvegicus doublecortin-like kinase 1 (Dclk1), transcript variant 1, mRNA [NM_053343]	1.63224	0.00339	0.797633	0.599059	0.322587	0.645769	0.526401
A_44_P837792	Ankrd23	316330	Rattus norvegicus ankyrin repeat domain 23 (Ankrd23), mRNA [NM_001108211]	1.6299	0.0332	0.652715	0.50663	0.323112	0.51699	0.675049
A_44_P336226	Crmp1	25415	Rattus norvegicus collapsin response mediator protein 1 (Crmp1), mRNA [NM_012932]	1.62971	0.00346	0.80599	0.67332	0.323153	0.499905	0.373653
A_43_P23182	Cenpn	361416	Rattus norvegicus centromere protein N (Cenpn), mRNA [NM_001008366]	1.62928	0.00788	3.0936	1.58746	0.906213	1.52994	1.39688
A_44_P206520	Lman2l	301343	VIP36-like protein [Source:RefSeq peptide;Acc:NP_001100370] [ENSRNOT00000021111]	1.62913	0.0484	0.700255	0.323283	0.471558	0.635051	0.664905
A_42_P568034	Rbks	362706	Rattus norvegicus ribokinase (Rbks), mRNA [NM_001108703]	1.62537	0.00273	1.31471	3.08522	2.7279	1.96397	1.8625
A_44_P1043506		NA	Uncharacterized protein [Source:UniProtKB/TrEMBL;Acc:D3Z881] [ENSRNOT00000012600]	1.62492	0.0376	0.692417	0.611421	0.324229	0.519416	0.476451
A_44_P515895	Kel	297025	Rattus norvegicus Kell blood group, metallo-endopeptidase (Kel), mRNA [NM_001191611]	1.62401	0.0407	0.779816	0.548393	0.697564	0.593479	0.324432
A_44_P557217	Cst6	171096	Rattus norvegicus cystatin E/M (Cst6), mRNA [NM_133566]	1.62225	0.00154	3.07856	2.3319	2.31386	1.12544	1.21699
A_44_P529581	Osgin1	171493	Rattus norvegicus oxidative stress induced growth inhibitor 1 (Osgin1), nuclear gene encoding mitochondrial protein, mRNA [NM_138504]	1.62134	0.027	1.45365	2.13365	3.07661	1.36158	1.76218
A_44_P593020	Cdc42	64465	Rattus norvegicus TL0AAA50YE01 mRNA sequence. [FQ213007]	1.62049	0.0327	1.69813	1.51062	3.07479	0.952757	1.14116
A_43_P11285	Apitd1	100534597	Rattus norvegicus apoptosis-inducing, TAF9-like domain 1 (Apitd1), mRNA [NM_001204879]	1.62007	0.0269	3.0739	1.653	1.25079	1.55073	1.2247
A_44_P1045179		NA	AI231349 EST228037 Normalized rat embryo, Bento Soares Rattus sp. cDNA clone REMDI90 3' end, mRNA sequence [AI231349]	1.61995	0.0141	1.24044	2.04813	3.07365	1.23856	1.15456
A_42_P830209		NA	Uncharacterized protein [Source:UniProtKB/TrEMBL;Acc:D3ZW88] [ENSRNOT00000016839]	1.61955	0.0367	1.35975	2.37764	3.07279	1.38463	1.32554
A_44_P424734		NA	Q8R4C3_CRIGR (Q8R4C3) Csr1, partial (42%) [TC589662]	1.61951	0.0266	3.07272	1.08942	0.944938	1.70134	1.02775
A_44_P913290	Ppfia3	140591	PREDICTED: Rattus norvegicus protein tyrosine phosphatase, receptor type, f polypeptide (PTPRF), interacting protein (liprin), alpha 3 (Ppfia3), mRNA [XM_001080725]	1.61872	2.5e-05	1.22039	1.67733	3.07102	0.831853	0.714202
A_44_P390495	Gch1	29244	Rattus norvegicus GTP cyclohydrolase 1 (Gch1), mRNA [NM_024356]	1.61772	0.00383	0.823591	0.433277	0.32585	0.646006	0.705173
A_44_P729564		NA	AGENCOURT_70342463 NIH_MGC_368 Rattus norvegicus cDNA clone IMAGE:8376762 5', mRNA sequence [DY570167]	1.61709	0.000106	0.858851	2.38967	3.06756	2.15751	2.05105
A_44_P563844		NA	Q5SPJ5_MOUSE (Q5SPJ5) Protein tyrosine phosphatase, receptor type, D, partial (6%) [TC609140]	1.61539	0.00665	1.18191	1.36992	1.12621	2.47095	3.06395
A_44_P426788	Pmepa1	311676	Rattus norvegicus prostate transmembrane protein, androgen induced 1 (Pmepa1), mRNA [NM_001107807]	1.61523	0.0188	0.940355	0.567564	0.326412	0.716008	0.819387
A_44_P589209		NA	RVL21656 Wackym-Soares normalized rat vestibular cDNA library Rattus norvegicus cDNA 5', mRNA sequence [DV728925]	1.61494	0.0055	1.1744	0.99826	2.60865	2.10506	3.063
A_44_P336833		NA	AI171268 EST217223 Normalized rat muscle, Bento Soares Rattus sp. cDNA clone RMUBI34 3' end, mRNA sequence [AI171268]	1.6146	0.0214	0.813972	0.608959	0.326555	1.04354	0.90516
A_42_P510135	Chst10	140568	Rattus norvegicus carbohydrate sulfotransferase 10 (Chst10), mRNA [NM_080397]	1.61212	1.63e-05	0.849034	0.807931	0.392583	0.389902	0.327117
A_44_P433568		NA	Uncharacterized protein [Source:UniProtKB/TrEMBL;Acc:D3ZV86] [ENSRNOT00000048024]	1.61205	0.0061	0.842674	0.640724	0.916837	2.84126	3.05686
A_44_P833796	Ksr1	360573	Rattus norvegicus kinase suppressor of ras 1 (Ksr1), mRNA [NM_001108284]	1.61133	0.0291	1.35139	1.64463	3.05533	2.21702	2.16298
A_44_P725248		NA	RVL17411 Wackym-Soares normalized rat vestibular cDNA library Rattus norvegicus cDNA 5', mRNA sequence [DV725280]	1.6108	0.0194	0.617693	0.327417	0.379916	0.897673	1.27837
A_44_P431774	Csrnp1	363165	Rattus norvegicus cysteine-serine-rich nuclear protein 1 (Csrnp1), mRNA [NM_001108786]	1.60976	0.017	0.700363	0.375266	0.327653	0.451086	0.476325
A_44_P401161		NA	PREDICTED: Rattus norvegicus similar to stathmin 1/oncoprotein 18) (RGD1565395), mRNA [XM_001081318]	1.60819	0.0168	3.04869	1.08412	1.06592	0.910153	0.647702
A_44_P112469	Cdc42ep3	313838	Rattus norvegicus CDC42 effector protein (Rho GTPase binding) 3 (Cdc42ep3), mRNA [NM_001048044]	1.60803	0.00042	0.930985	0.940102	0.798213	2.0585	3.04836
A_44_P521711	Map2k6	114495	Rattus norvegicus mitogen-activated protein kinase kinase 6 (Map2k6), mRNA [NM_053703]	1.60692	0.0162	1.25824	1.56454	2.94755	3.04602	1.5767
A_44_P306964	Rbms1	362138	Rattus norvegicus RNA binding motif, single stranded interacting protein 1 (Rbms1), mRNA [NM_001012184]	1.60622	0.00369	0.869703	0.328457	0.440572	0.752427	0.80787
A_42_P760326	Pcbp3	294336	Rattus norvegicus poly(rC) binding protein 3 (Pcbp3), mRNA [NM_001011945]	1.60551	0.0289	1.55251	1.51471	3.04303	0.432829	1.14602
A_44_P501536	Armc4	307036	PREDICTED: Rattus norvegicus armadillo repeat containing 4 (Armc4), mRNA [XM_225474]	1.6039	0.00047	0.890486	0.872178	0.328987	1.64617	2.69997
A_43_P12029	Rgs5	54294	Rattus norvegicus regulator of G-protein signaling 5 (Rgs5), mRNA [NM_019341]	1.60333	0.0353	0.779185	1.42633	0.752882	2.03327	3.03843
A_44_P342520	Nkain4	296469	Rattus norvegicus Na+/K+ transporting ATPase interacting 4 (Nkain4), mRNA [NM_001106550]	1.60262	0.0154	1.22269	2.64983	1.94787	2.69491	3.03695
A_42_P545943	Car2	54231	Rattus norvegicus carbonic anhydrase II (Car2), mRNA [NM_019291]	1.60123	0.0207	1.96405	3.03401	1.81974	1.16929	0.914925
A_43_P13216	Cdc25b	171103	Rattus norvegicus cell division cycle 25 homolog B (S. pombe) (Cdc25b), mRNA [NM_133572]	1.60116	0.0262	3.03386	0.688771	0.817756	1.02479	0.982941
A_43_P12172	Lgmn	63865	Rattus norvegicus legumain (Lgmn), mRNA [NM_022226]	1.60078	0.00546	1.23858	2.12161	3.03308	1.641	1.71327
A_43_P10785	Cmbl	310201	Rattus norvegicus carboxymethylenebutenolidase homolog (Pseudomonas) (Cmbl), mRNA [NM_001008770]	1.59505	0.0112	0.948223	1.03496	0.510191	2.73232	3.02105
A_44_P1000875	Pnpla7	246246	Rattus norvegicus patatin-like phospholipase domain containing 7 (Pnpla7), mRNA [NM_144738]	1.59385	0.0355	1.22229	1.21722	3.01853	1.59374	1.40434
A_44_P201117	Fndc5	260327	Fibronectin type III domain-containing protein 5 [Source:UniProtKB/Swiss-Prot;Acc:Q8K3V5] [ENSRNOT00000047152]	1.59275	0.0156	0.911354	0.871513	0.990616	3.01625	2.48354
A_44_P300171	Gcat	366959	Rattus norvegicus glycine C-acetyltransferase (Gcat), nuclear gene encoding mitochondrial protein, mRNA [NM_001024277]	1.59205	0.00781	0.705145	0.916099	1.41089	0.3317	0.344386
A_44_P352538	Sectm1a	287885	Rattus norvegicus secreted and transmembrane 1A (Sectm1a), mRNA [NM_001013043]	1.59163	0.00257	1.06661	1.63704	0.356057	0.331796	0.4953
A_44_P255985	Med10	290939	Rattus norvegicus mediator complex subunit 10 (Med10), mRNA [NM_001106097]	1.591	0.00158	0.744665	0.714696	0.331941	0.625809	0.593186
A_44_P131261	Usp22	303201	Ubiquitin carboxyl-terminal hydrolase [Source:UniProtKB/TrEMBL;Acc:D3ZTX7] [ENSRNOT00000050061]	1.59007	0.00448	0.655078	0.707943	0.631915	0.429471	0.332155
A_42_P546968	Pdgfrb	24629	Rattus norvegicus platelet derived growth factor receptor, beta polypeptide (Pdgfrb), mRNA [NM_031525]	1.5899	0.0246	1.33256	2.75486	1.85391	2.7127	3.01029
A_44_P541297	Slc27a3	295219	Rattus norvegicus solute carrier family 27 (fatty acid transporter), member 3 (Slc27a3), mRNA [NM_001106439]	1.58656	0.0356	1.63632	2.38557	3.00331	1.18827	0.854444
A_44_P180795	Ccdc99	303037	Rattus norvegicus coiled-coil domain containing 99 (Ccdc99), mRNA [NM_001034138]	1.5865	0.00827	3.0032	0.89185	0.910056	1.46661	1.11186
A_44_P899264	Lhfpl2	294643	Rattus norvegicus lipoma HMGIC fusion partner-like 2 (Lhfpl2), mRNA [NM_001106402]	1.58561	0.0356	1.69572	2.95051	3.00135	1.9461	1.96925
A_44_P319080	Car8	297814	Rattus norvegicus carbonic anhydrase 8 (Car8), mRNA [NM_001009662]	1.58538	0.00299	1.73456	1.08602	1.30783	3.00086	2.12326
A_44_P761302		NA	Q60AM1_METCA (Q60AM1) CheW domain protein, partial (7%) [TC597117]	1.5845	0.000137	1.37622	1.7192	2.99904	2.57405	2.26902
A_44_P776088	Mapk1ip1l	361028	Rattus norvegicus TL0AAA72YP17 mRNA sequence. [FQ212003]	1.5843	0.012	0.829481	0.333487	0.5284	0.684944	0.546905
A_44_P258140	Gen1	298884	Rattus norvegicus Gen homolog 1, endonuclease (Drosophila) (Gen1), mRNA [NM_001106717]	1.58401	0.00601	2.99802	0.607128	0.597273	0.780667	0.703252
A_43_P14910	Ddc	24311	Rattus norvegicus dopa decarboxylase (aromatic L-amino acid decarboxylase) (Ddc), mRNA [NM_012545]	1.58322	0.0251	2.99638	0.886304	2.35516	1.88843	1.3628
A_44_P184505	Hbegf	25433	Rattus norvegicus heparin-binding EGF-like growth factor (Hbegf), mRNA [NM_012945]	1.58264	0.00756	0.82027	0.548405	0.333871	0.52517	0.442117
A_44_P259241		NA	Q31271_RAT (Q31271) MHC class I RT1.C-type protein precursor, partial (24%) [TC589079]	1.58257	0.024	1.05488	1.39694	2.99503	0.739671	2.23427
A_43_P12283	Mog	24558	Rattus norvegicus myelin oligodendrocyte glycoprotein (Mog), mRNA [NM_022668]	1.58175	0.017	1.19059	2.99333	2.61885	1.01067	0.900071
A_44_P342632	Dmd	24907	Dystrophin [Source:UniProtKB/Swiss-Prot;Acc:P11530] [ENSRNOT00000035692]	1.58083	0.0261	0.961826	2.42888	2.99143	1.38095	1.74201
A_44_P199231	B3gnt9	291958	Uncharacterized protein [Source:UniProtKB/TrEMBL;Acc:F1LXX3] [ENSRNOT00000020349]	1.57848	0.000839	0.703436	2.98656	0.410135	2.02103	2.59119
A_44_P548559	Derl3	690315	Rattus norvegicus Der1-like domain family, member 3 (Derl3), mRNA [NM_001109577]	1.57838	0.0205	0.7387	1.83469	0.684581	0.334858	0.771893
A_42_P664472	Rasa3	29372	Rattus norvegicus mRNA for R-ras GTPase activating protein, partial cds. [AB028626]	1.57776	0.0175	1.99306	2.08132	2.98506	2.06546	1.80041
A_44_P642946	LOC365985	365985	Rattus norvegicus similar to adenylate kinase 5 isoform 1 (LOC365985), mRNA [NM_001108951]	1.57645	0.0244	2.20172	1.51163	2.98234	1.85741	1.70933
A_44_P339659	Hdac5	84580	Rattus norvegicus histone deacetylase 5 (Hdac5), mRNA [NM_053450]	1.57546	0.000528	0.689278	0.335536	0.552304	0.41512	0.384357
A_43_P13038	Slc26a2	117267	Rattus norvegicus solute carrier family 26 (sulfate transporter), member 2 (Slc26a2), mRNA [NM_057127]	1.57532	0.0148	0.678014	0.44524	1.57357	0.442851	0.335568
A_44_P238927	Kif18a	362186	Rattus norvegicus kinesin family member 18A (Kif18a), mRNA [NM_001137642]	1.57476	0.00131	2.97885	0.802467	0.371721	1.12683	0.853367
A_44_P386383	Scn9a	78956	Rattus norvegicus sodium channel, voltage-gated, type IX, alpha (Scn9a), mRNA [NM_133289]	1.57421	0.0254	1.88967	2.97773	2.43465	0.717283	0.887031
A_44_P403058	Ankrd41	361122	Uncharacterized protein [Source:UniProtKB/TrEMBL;Acc:D4A332] [ENSRNOT00000023065]	1.5742	0.0404	2.9777	0.788956	0.677418	0.585791	0.860357
A_44_P460754		NA	AA859861 UI-R-E0-cc-a-12-0-UI.s1 UI-R-E0 Rattus norvegicus cDNA clone UI-R-E0-cc-a-12-0-UI 3' similar to gb [AA859861]	1.57414	0.00135	1.57945	1.94254	2.97758	2.22255	2.42774
A_44_P468746	Tubb6	307351	Rattus norvegicus tubulin, beta 6 (Tubb6), mRNA [NM_001025675]	1.56872	0.000357	1.15599	0.771422	0.337108	0.954868	1.00587
A_43_P23158	Cbln1	498922	Rattus norvegicus cerebellin 1 precursor (Cbln1), mRNA [NM_001109127]	1.56729	0.00756	0.737075	2.96347	1.30643	0.543684	0.533078
A_44_P868581	Ppp1r1c	499818	Rattus norvegicus protein phosphatase 1, regulatory (inhibitor) subunit 1C (Ppp1r1c), mRNA [NM_001109200]	1.56673	5.92e-05	1.07322	2.46682	2.96233	1.76221	1.4439
A_43_P17680	Med1	497991	Rattus norvegicus mediator complex subunit 1 (Med1), mRNA [NM_001134361]	1.56634	0.0105	0.852434	0.741106	0.920008	0.511907	0.337663
A_44_P159271	Prr15	312358	Rattus norvegicus proline rich 15 (Prr15), mRNA [NM_001104527]	1.56547	0.015	1.23639	2.28835	2.95974	2.68177	2.52232
A_42_P531684	Cenpq	363198	Rattus norvegicus centromere protein Q (Cenpq), mRNA [NM_001014215]	1.56505	0.00112	2.95888	1.33285	0.527047	1.2645	1.01195
A_44_P304930	Dazap1	362836	Rattus norvegicus DAZ associated protein 1 (Dazap1), mRNA [NM_001025742]	1.56332	0.00777	1.00646	0.338371	0.5238	0.578135	0.486623
A_43_P18842	Arrdc3	309945	Rattus norvegicus arrestin domain containing 3 (Arrdc3), mRNA [NM_001007797]	1.56283	0.0358	1.57475	2.95432	1.09427	0.796119	1.02382
A_42_P792497	Cyp2j4	65210	Rattus norvegicus cytochrome P450, family 2, subfamily j, polypeptide 4 (Cyp2j4), mRNA [NM_023025]	1.56196	0.0163	1.66137	1.63012	2.95254	2.62542	2.28456
A_44_P134496		NA	UI-R-C0-hu-b-07-0-UI.s1 UI-R-C0 Rattus norvegicus cDNA clone UI-R-C0-hu-b-07-0-UI 3', mRNA sequence [AA997849]	1.56095	0.00523	0.734567	0.615417	0.338929	0.885358	0.941764
A_44_P549501		NA	RVL1672 Wackym-Soares normalized rat vestibular cDNA library Rattus norvegicus cDNA 5', mRNA sequence [CX570509]	1.55981	8.88e-05	0.923737	1.48811	1.26322	2.78356	2.94815
A_44_P445530	Ogdhl	290566	Rattus norvegicus oxoglutarate dehydrogenase-like (Ogdhl), nuclear gene encoding mitochondrial protein, mRNA [NM_001106062]	1.55785	0.000224	1.56057	1.49866	0.887623	0.339657	0.53166
A_42_P521210	Thbs2	292406	Rattus norvegicus thrombospondin 2 (Thbs2), mRNA [NM_001169138]	1.55683	2.13e-05	1.38596	0.878783	0.339897	1.5953	1.78741
A_44_P331743		NA	AGENCOURT_111270847 NIH_MGC_418 Rattus norvegicus cDNA clone IMAGE:9024653 5', mRNA sequence [EV767341]	1.55595	0.029	0.961784	0.702604	0.340105	0.622961	0.842164
A_44_P608167	Tmem116	690442	Rattus norvegicus transmembrane protein 116 (Tmem116), mRNA [NM_001159625]	1.55524	0.00338	1.24025	2.93884	1.71445	0.891022	1.08222
A_43_P11616	Atf3	25389	Rattus norvegicus activating transcription factor 3 (Atf3), mRNA [NM_012912]	1.55495	0.00109	0.599076	0.798198	0.605913	0.340339	0.391383
A_42_P638511	Prune2	293823	Protein prune homolog 2 [Source:UniProtKB/Swiss-Prot;Acc:Q5BJR4] [ENSRNOT00000020254]	1.55481	0.000721	1.27016	1.80485	2.93795	2.05561	2.89026
A_43_P11129	RGD1560171	367949	PREDICTED: Rattus norvegicus similar to PRO0149 protein (RGD1560171), mRNA [XM_346366]	1.55453	0.000306	0.793999	1.14741	0.983972	0.555334	0.34044
A_44_P179145	Dgkg	25666	Rattus norvegicus diacylglycerol kinase, gamma (Dgkg), mRNA [NM_013126]	1.55228	0.0298	1.4716	2.63551	2.05691	2.93281	2.84642
A_44_P182412	Ccne1	25729	Rattus norvegicus cyclin E1 (Ccne1), mRNA [NM_001100821]	1.55204	1.88e-05	1.81143	0.716714	0.341027	1.50312	0.934234
A_44_P454227	Npb	259222	Rattus norvegicus neuropeptide B (Npb), mRNA [NM_153293]	1.55108	0.0107	1.39922	2.93036	1.93059	1.0083	1.37664
A_44_P960871		NA	Q5IRA9_FUGRU (Q5IRA9) Stanniocalcin 2, partial (6%) [TC599342]	1.54886	0.00329	0.994543	0.421611	0.34178	1.35692	1.07184
A_44_P422032	Jph2	296345	Rattus norvegicus junctophilin 2 (Jph2), mRNA [NM_001037974]	1.54787	0.00826	1.21909	1.7966	0.821705	2.17418	2.92385
A_44_P678659	LOC681433	681433	PREDICTED: Rattus norvegicus hypothetical protein LOC681433 (LOC681433), mRNA [XM_002725484]	1.54679	1.18e-05	0.987639	1.03721	2.92167	0.954719	0.913693
A_44_P273124		NA	Q8K1A6_MOUSE (Q8K1A6) BC016188 protein, partial (95%) [TC587110]	1.54366	0.0331	0.95416	1.04104	1.15716	2.06467	2.91533
A_44_P137279	Dpyd	81656	Rattus norvegicus dihydropyrimidine dehydrogenase (Dpyd), mRNA [NM_031027]	1.5433	0.0434	0.531863	0.853493	2.91461	1.61227	0.800872
A_42_P522374	Rab33a	317580	Rattus norvegicus RAB33A, member RAS oncogene family (Rab33a), mRNA [NM_001108257]	1.54172	0.0343	1.34398	2.05644	2.91142	1.44889	1.92806
A_44_P998008	Bace2	288227	Rattus norvegicus beta-site APP-cleaving enzyme 2 (Bace2), mRNA [NM_001002802]	1.54137	0.0453	1.55562	0.862232	2.43122	2.91071	2.41563
A_44_P141797	Mllt3	114510	myeloid/lymphoid or mixed-lineage leukemia, translocated to, 3 [Source:RefSeq peptide;Acc:NP_446170] [ENSRNOT00000015388]	1.54132	0.00999	0.877094	0.343572	1.57711	0.990327	0.920542
A_43_P18969	Fkbp5	361810	Rattus norvegicus FK506 binding protein 5 (Fkbp5), mRNA [NM_001012174]	1.54074	0.00439	0.859204	0.378301	0.343709	0.580627	0.531183
A_42_P676630	Gpld1	291132	Rattus norvegicus glycosylphosphatidylinositol specific phospholipase D1 (Gpld1), mRNA [NM_001100512]	1.54065	0.0269	0.627187	2.40674	2.90925	0.740925	0.798403
A_44_P241168		NA	Uncharacterized protein [Source:UniProtKB/TrEMBL;Acc:D4A3U3] [ENSRNOT00000035303]	1.54047	0.0204	0.916466	0.995637	2.25846	2.90888	2.08999
A_44_P317388	Mcam	78967	Rattus norvegicus melanoma cell adhesion molecule (Mcam), transcript variant 1, mRNA [NM_023983]	1.53883	0.00936	0.803879	0.744051	0.344164	0.505079	0.482202
A_44_P318546	Slc22a23	64559	Rattus norvegicus solute carrier family 22, member 23 (Slc22a23), mRNA [NM_022624]	1.53712	0.0148	0.802896	0.70596	1.99818	0.509456	0.344572
A_44_P408577		NA	AI228129 EST224824 Normalized rat brain, Bento Soares Rattus sp. cDNA clone RBRCQ67 3' end, mRNA sequence [AI228129]	1.53633	0.00163	1.07353	0.726219	0.344761	0.436151	0.367724
A_44_P368945	Zfp536	292820	PREDICTED: Rattus norvegicus zinc finger protein 536 (Znf536), mRNA [XM_001077206]	1.53523	0.0152	0.528162	0.515584	0.345025	0.597481	0.466629
A_44_P745478		NA	Rattus norvegicus TL0AAA85YC10 mRNA sequence. [FQ211635]	1.53355	0.000164	1.27866	1.50315	2.89497	1.30619	1.38892
A_44_P989357	Smtn	289734	Rattus norvegicus smoothelin (Smtn), mRNA [NM_001013049]	1.5334	0.0341	0.974794	0.345463	0.381088	0.475827	0.449591
A_44_P705949		NA	Q3INX6_NATPD (Q3INX6) DNA N-glycosylase / DNA lyase, partial (9%) [TC610272]	1.53288	0.0118	0.639378	0.436366	0.345588	0.59387	0.53328
A_44_P538967	Bdh2	295458	Rattus norvegicus 3-hydroxybutyrate dehydrogenase, type 2 (Bdh2), mRNA [NM_001106473]	1.53209	0.0412	0.961472	0.938386	2.89204	2.47639	2.18371
A_44_P522827	Htra3	360959	Uncharacterized protein [Source:UniProtKB/TrEMBL;Acc:D3ZA76] [ENSRNOT00000010852]	1.53104	0.0187	0.394582	0.829464	0.620889	0.346029	0.403799
A_44_P110109	Cst3	25307	Rattus norvegicus cystatin C (Cst3), mRNA [NM_012837]	1.53058	0.0236	0.994134	1.25577	2.88903	1.91829	2.09991
A_44_P421547	Cast	25403	Rattus norvegicus calpastatin (Cast), transcript variant 1, mRNA [NM_053295]	1.53037	0.0109	0.619489	1.03021	0.973544	0.370112	0.34619
A_44_P478066	Incenp	293733	Rattus norvegicus inner centromere protein (Incenp), mRNA [NM_001106335]	1.53026	0.0223	2.88837	0.917527	0.742146	1.16722	0.861172
A_44_P261473		NA	Rattus norvegicus cDNA clone IMAGE:7309127. [BC089934]	1.52873	0.0351	1.2106	1.50905	2.74127	2.88531	2.5276
A_44_P481501		NA	Rattus norvegicus TL0AEA65YE10 mRNA sequence. [FQ232561]	1.5245	0.0381	1.18149	1.23533	2.87687	2.6133	2.26356
A_43_P17969	Nrcam	497815	Neuronal cell adhesion molecule [Source:UniProtKB/Swiss-Prot;Acc:P97686] [ENSRNOT00000059737]	1.52441	0.00199	0.986832	0.551735	0.347621	0.725178	0.642182
A_44_P352123	Cenpq	363198	Rattus norvegicus centromere protein Q (Cenpq), mRNA [NM_001014215]	1.5221	0.00673	2.3146	0.602479	0.348179	0.937921	0.709675
A_44_P658508		NA	RVL15748 Wackym-Soares normalized rat vestibular cDNA library Rattus norvegicus cDNA 5', mRNA sequence [DV723824]	1.52189	0.0191	0.621389	0.482146	0.39936	0.348231	0.38342
A_44_P330392	Myh10	79433	Rattus norvegicus myosin, heavy chain 10, non-muscle (Myh10), mRNA [NM_031520]	1.52008	0.0221	0.882408	0.622762	0.534605	0.348667	0.547308
A_44_P606490	Rftn1	501095	Rattus norvegicus raftlin lipid raft linker 1 (Rftn1), mRNA [NM_001135011]	1.51918	0.00624	2.05288	1.3888	0.807634	2.86628	2.55878
A_43_P15246	Pthlh	24695	Rattus norvegicus parathyroid hormone-like hormone (Pthlh), mRNA [NM_012636]	1.51882	0.00288	2.86556	2.23092	0.676794	1.19648	1.20793
A_43_P14040	Sgk2	171497	Rattus norvegicus serum/glucocorticoid regulated kinase 2 (Sgk2), mRNA [NM_134463]	1.51882	0.0278	1.64213	0.668106	0.428875	0.348972	0.633095
A_44_P196779	Haus8	290626	Rattus norvegicus HAUS augmin-like complex, subunit 8 (Haus8), mRNA [NM_001024971]	1.51755	0.00872	0.823252	1.1008	0.349279	0.534267	0.599371
A_44_P184297	Runx2	367218	Rattus norvegicus runt-related transcription factor 2 (Runx2), mRNA [NM_053470]	1.51679	0.0199	0.866121	0.466755	0.812909	0.42977	0.349462
A_42_P667829	Clcnka	79425	Rattus norvegicus chloride channel Ka (Clcnka), mRNA [NM_053327]	1.51657	0.00995	1.2157	1.67423	0.349517	0.533506	0.486072
A_44_P123093	Msn	81521	Rattus norvegicus TL0AEA80YA09 mRNA sequence. [FQ230914]	1.51597	0.00382	0.788429	0.443914	0.349662	0.71748	0.830831
A_43_P16992	Auh	361215	Rattus norvegicus AU RNA binding protein/enoyl-CoA hydratase (Auh), nuclear gene encoding mitochondrial protein, mRNA [NM_001108407]	1.51578	0.00327	0.596685	0.570562	0.353014	0.349706	0.384896
A_44_P389261	Klhl26	290657	Rattus norvegicus kelch-like 26 (Drosophila) (Klhl26), mRNA [NM_001106075]	1.51562	0.0123	0.574525	0.349745	0.364103	0.363719	0.677155
A_44_P196217	Gpr37	117549	Rattus norvegicus G protein-coupled receptor 37 (Gpr37), mRNA [NM_057201]	1.5153	0.00125	1.06557	1.75647	2.85859	0.591749	0.413941
A_44_P376043		NA	Shultzomica03262 Rat lung airway and parenchyma cDNA libraries Rattus norvegicus cDNA clone Contig2876 5', mRNA sequence [CF110011]	1.51361	0.00114	0.780251	0.669699	1.4604	0.350233	0.394258
A_44_P304190	Tifa	310877	Rattus norvegicus TRAF-interacting protein with forkhead-associated domain (Tifa), mRNA [NM_001014044]	1.51322	0.0305	1.40858	1.10649	2.85446	1.73633	1.93938
A_44_P458591	Hs6st1	316325	Rattus norvegicus heparan sulfate 6-O-sulfotransferase 1 (Hs6st1), mRNA [NM_001108210]	1.51192	0.000229	0.94237	1.85595	2.85189	0.671812	0.387575
A_44_P286853	Akt3	29414	Rattus norvegicus v-akt murine thymoma viral oncogene homolog 3 (protein kinase B, gamma) (Akt3), mRNA [NM_031575]	1.51105	0.0366	1.40899	1.35789	0.753194	2.85017	2.07414
A_44_P1041539	Arhgap22	306279	Rattus norvegicus Rho GTPase activating protein 22 (Arhgap22), mRNA [NM_001107297]	1.51081	0.0166	1.60873	0.978023	2.8497	1.66024	1.64117
A_42_P684264	Tnik	294917	Rattus norvegicus TRAF2 and NCK interacting kinase (Tnik), mRNA [NM_001106422]	1.50766	0.00623	0.654223	1.0647	1.11877	0.35168	0.456279
A_44_P306626		NA	Histone H2A type 1-C [Source:UniProtKB/Swiss-Prot;Acc:P0C169] [ENSRNOT00000013790]	1.50737	0.0142	2.84292	1.36637	0.799003	1.13156	0.875486
A_44_P562972	Apobr	499264	Rattus norvegicus apolipoprotein B receptor (Apobr), mRNA [NM_001109154]	1.50629	0.00537	0.922922	2.84079	1.45734	1.6718	1.68867
A_44_P267799	Ets2	304063	Rattus norvegicus v-ets erythroblastosis virus E26 oncogene homolog 2 (avian) (Ets2), mRNA [NM_001107107]	1.50623	0.00883	0.573757	0.684672	0.439509	0.352029	0.49896
A_44_P347662	Prkab2	64562	Rattus norvegicus protein kinase, AMP-activated, beta 2 non-catalytic subunit (Prkab2), mRNA [NM_022627]	1.50273	0.00677	0.590582	0.654416	0.352884	0.528698	0.634986
A_42_P582467	Podxl	192181	Rattus norvegicus podocalyxin-like (Podxl), mRNA [NM_138848]	1.50132	0.0425	1.6981	0.867144	1.23802	0.462957	0.353231
A_44_P837716	Ggta1p	246766	N-acetyllactosaminide alpha-1,3-galactosyltransferase [Source:RefSeq peptide;Acc:NP_663707] [ENSRNOT00000050442]	1.50119	0.00352	1.59034	1.37369	1.93553	2.3182	2.83077
A_44_P975403	LOC684112	684112	PREDICTED: Rattus norvegicus similar to KIAA0999 protein (LOC684112), mRNA [XM_001068984]	1.50024	0.0465	0.694074	0.62931	0.72655	0.374783	0.353495
A_42_P797295	Sulf2	311642	Rattus norvegicus sulfatase 2 (Sulf2), mRNA [NM_001034927]	1.49787	0.000857	1.09901	1.08159	0.622385	0.4165	0.354075
A_43_P15026		NA	Q4AG08_9CHLB (Q4AG08) Pseudouridylate synthase (Fragment) , partial (8%) [TC602347]	1.49583	0.00793	0.567231	0.481404	0.802723	0.502756	0.354576
A_44_P201603	Hnrnpa2b1	362361	Rattus norvegicus heterogeneous nuclear ribonucleoprotein A2/B1 (Hnrnpa2b1), mRNA [NM_001104613]	1.49494	0.0364	1.0093	0.354795	0.595082	0.803365	1.2608
A_44_P541640	RGD1566137	301299	Rattus norvegicus similar to ribosomal protein L10a (LOC301299), mRNA [XM_217361]	1.49024	0.0207	1.12222	1.49517	2.80935	2.14754	1.55948
A_44_P386664		NA	Histone H2A type 1-F [Source:UniProtKB/Swiss-Prot;Acc:Q64598] [ENSRNOT00000046191]	1.49023	0.00911	2.80934	1.37195	0.804517	1.13876	1.02586
A_44_P107653	Diaph3	290396	Uncharacterized protein [Source:UniProtKB/TrEMBL;Acc:F1LVW7] [ENSRNOT00000012167]	1.48977	0.00795	2.44343	0.660607	0.35607	1.06309	0.710488
A_44_P217049		NA	BF289650 EST454241 Rat Gene Index, normalized rat, Rattus norvegicus cDNA Rattus norvegicus cDNA clone RGIHJ43, mRNA sequence [BF289650]	1.48941	0.00457	0.823589	2.80773	2.51803	1.21918	1.20477
A_44_P170778	Irgq	292708	Rattus norvegicus immunity-related GTPase family, Q (Irgq), mRNA [NM_001135742]	1.48937	0.0314	0.912331	0.356167	0.608779	0.492237	0.404377
A_44_P182601	RGD1561143	304382	PREDICTED: Rattus norvegicus similar to cell surface receptor FDFACT (RGD1561143), mRNA [XM_222031]	1.48791	0.00712	1.40006	2.50978	2.80482	1.16784	1.24
A_44_P792207		NA	O63614_BALCA (O63614) ATP synthase protein 8 (A6L) (ATPase subunit 8) , partial (26%) [TC596653]	1.48768	0.0256	0.929506	0.529138	0.356586	0.911529	0.782385
A_44_P526390	Paip1	365684	Rattus norvegicus poly(A) binding protein interacting protein 1 (Paip1), mRNA [NM_001108937]	1.48766	0.00244	0.854744	0.392594	0.356591	0.539604	0.753406
A_44_P589372		NA	Q4T030_TETNG (Q4T030) Chromosome undetermined SCAF11373, whole genome shotgun sequence. (Fragment), partial (4%) [TC581216]	1.48761	0.0161	0.615331	0.43365	0.356602	0.498886	0.582608
A_44_P608972		NA	Q9BIY3_9HYME (Q9BIY3) Long-wavelength rhodopsin (Fragment), partial (9%) [TC633046]	1.48629	0.0134	0.891747	1.99224	1.56623	2.80168	2.69513
A_44_P122632	B2m	24223	Rattus norvegicus beta-2 microglobulin (B2m), mRNA [NM_012512]	1.48503	0.00381	1.26944	1.9334	2.79923	1.87574	2.19974
A_44_P860166		NA	RVL22993 Wackym-Soares normalized rat vestibular cDNA library Rattus norvegicus cDNA 5', mRNA sequence [DY471779]	1.48398	0.026	0.627665	0.841661	2.79719	1.18572	1.31886
A_43_P12863	Dut	497778	Rattus norvegicus deoxyuridine triphosphatase (Dut), nuclear gene encoding mitochondrial protein, transcript variant 1, mRNA [NM_053592]	1.4833	0.003	2.79588	1.1349	0.784408	1.23122	0.943829
A_44_P348812	Hist1h1t	24438	Rattus norvegicus histone cluster 1, H1t (Hist1h1t), mRNA [NM_012579]	1.48258	0.00375	1.66139	1.18082	2.79448	1.4046	1.46094
A_44_P993359		NA	MMU64033 Tera {Mus musculus} (exp=-1; wgp=0; cg=0), partial (13%) [TC591393]	1.48257	0.00844	0.782112	0.776287	0.438636	0.533167	0.357851
A_44_P474722		NA	Rattus norvegicus TL0ADA4YA01 mRNA sequence. [FQ229064]	1.4811	0.0137	0.923401	0.710677	0.358216	1.04776	1.04925
A_43_P12703	Ndrg4	64457	Rattus norvegicus N-myc downstream regulated gene 4 (Ndrg4), mRNA [NM_031967]	1.48052	0.000177	0.750278	0.567837	0.486275	0.386662	0.358361
A_44_P243134	Map2	25595	Rattus norvegicus microtubule-associated protein 2 (Map2), mRNA [NM_013066]	1.47965	6.35e-06	0.84236	1.44988	2.78881	0.557412	0.500667
A_44_P825195	Trove2	304833	Rattus norvegicus TROVE domain family, member 2 (Trove2), mRNA [NM_001107183]	1.47911	0.00711	0.96399	0.35871	0.6244	0.831409	0.982692
A_44_P575424	Chmp4c	361916	Rattus norvegicus chromatin modifying protein 4C (Chmp4c), mRNA [NM_001017466]	1.47815	0.00436	1.02872	1.16881	0.758211	2.49407	2.78592
A_44_P395572	Nr1d2	259241	Rattus norvegicus nuclear receptor subfamily 1, group D, member 2 (Nr1d2), mRNA [NM_147210]	1.47639	0.0311	0.824111	0.51292	1.45587	0.475401	0.359386
A_44_P226697	P4ha3	361612	Rattus norvegicus prolyl 4-hydroxylase, alpha polypeptide III (P4ha3), mRNA [NM_198775]	1.47604	8.87e-05	0.92501	1.10126	0.768189	2.26752	2.78184
A_43_P16771	LOC680692	680692	PREDICTED: Rattus norvegicus similar to Golgi phosphoprotein 2 (Golgi membrane protein GP73) (LOC680692), mRNA [XM_002725221]	1.47583	0.0126	1.15975	0.777137	0.594017	0.518738	0.359526
A_44_P962896		NA	Q4ZTP5_PSEU2 (Q4ZTP5) Binding-protein-dependent transport systems inner membrane component precursor, partial (6%) [TC633966]	1.47581	0.00174	2.7814	1.19355	1.03667	0.992976	0.71205
A_43_P13675	Reep1	362384	Rattus norvegicus receptor accessory protein 1 (Reep1), nuclear gene encoding mitochondrial protein, mRNA [NM_001108633]	1.47427	0.00482	0.803762	0.803967	2.027	0.359915	0.453644
A_44_P349844	Tlk2	303592	Rattus norvegicus tousled-like kinase 2 (Tlk2), mRNA [NM_001191652]	1.47377	0.0433	0.735339	0.360039	0.528121	0.609715	0.661583
A_44_P807777	E2f1	399489	Rattus norvegicus E2F transcription factor 1 (E2f1), mRNA [NM_001100778]	1.47256	0.0145	2.77514	1.16919	1.56732	2.23966	2.06933
A_44_P167719	Slc1a3	29483	Rattus norvegicus solute carrier family 1 (glial high affinity glutamate transporter), member 3 (Slc1a3), mRNA [NM_019225]	1.47254	0.00286	1.65748	0.939673	1.1389	2.14717	2.77509
A_44_P187144	Hnrph1	140931	Rattus norvegicus heterogeneous nuclear ribonucleoprotein H1 (Hnrph1), mRNA [NM_080896]	1.47159	0.0368	1.02763	0.360584	0.503514	0.743127	0.936999
A_44_P199368	Kdm4a	313539	Rattus norvegicus lysine (K)-specific demethylase 4A (Kdm4a), mRNA [NM_001107966]	1.47131	0.0173	0.787767	0.395633	0.661585	0.48015	0.360655
A_44_P497943		NA	BI276555 UI-R-CX0-bwv-f-11-0-UI.s1 UI-R-CX0 Rattus norvegicus cDNA clone UI-R-CX0-bwv-f-11-0-UI 3', mRNA sequence [BI276555]	1.46992	0.00181	1.31806	1.55181	2.77007	1.73061	1.94718
A_44_P764517		NA	Q9LKM4_WHEAT (Q9LKM4) Cold-responsive protein, partial (30%) [TC592787]	1.4697	0.0276	0.987366	0.361059	0.503559	0.911664	0.911848
A_44_P446817	Cks1b	499655	Rattus norvegicus CDC28 protein kinase regulatory subunit 1B (Cks1b), mRNA [NM_001135749]	1.46953	0.0293	2.76931	1.06837	0.941321	1.39256	1.18105
A_44_P284753	Ankrd1	27064	Rattus norvegicus ankyrin repeat domain 1 (Ankrd1), mRNA [NM_013220]	1.46945	0.0268	0.889678	1.09368	1.14275	2.3715	2.76916
A_44_P910533	Chaf1a	363333	PREDICTED: Rattus norvegicus chromatin assembly factor 1, subunit A (p150) (Chaf1a), mRNA [XM_343671]	1.46865	0.0171	2.76764	1.47222	1.06211	1.55397	1.2225
A_44_P914137	Csrnp2	315308	Rattus norvegicus cysteine-serine-rich nuclear protein 2 (Csrnp2), mRNA [NM_001108113]	1.4652	0.013	0.695625	0.450676	0.362184	0.418658	0.386848
A_44_P503471	Itga7	81008	Rattus norvegicus integrin, alpha 7 (Itga7), mRNA [NM_030842]	1.46505	0.0218	0.743942	1.11242	0.656327	0.362223	0.413376
A_44_P993370	Fermt2	289992	Rattus norvegicus fermitin family member 2 (Fermt2), mRNA [NM_001011915]	1.46451	0.000482	0.762219	0.521601	0.362359	0.659873	0.751178
A_44_P405679		NA	Uncharacterized protein [Source:UniProtKB/TrEMBL;Acc:D3ZRM8] [ENSRNOT00000046802]	1.46443	0.0383	0.689959	0.688321	2.75954	0.940737	0.438097
A_43_P21050	Plxna3	309280	Rattus norvegicus plexin A3 (Plxna3), mRNA [NM_001107581]	1.46418	0.0204	0.662225	0.561235	0.36244	0.668962	0.709637
A_44_P866704		NA	AL645615 AP1 gamma subunit binding protein 1 {Mus musculus} (exp=0; wgp=1; cg=0), complete [TC577857]	1.46385	0.0203	0.788507	0.549863	1.06805	0.571175	0.362523
A_44_P276640	Hells	294071	Rattus norvegicus helicase, lymphoid specific (Hells), mRNA [NM_001106371]	1.46342	0.0419	2.75761	1.76827	0.975875	1.92563	1.0821
A_43_P11993	Ptprf	360406	Rattus norvegicus protein tyrosine phosphatase, receptor type, F (Ptprf), mRNA [NM_019249]	1.45971	0.0091	0.879743	0.776625	0.562142	0.363567	0.375208
A_43_P22864	Rad54l	298429	Rattus norvegicus RAD54 like (S. cerevisiae) (Rad54l), mRNA [NM_001134960]	1.45841	0.00245	2.74806	1.12351	0.499623	1.14733	1.01067
A_44_P731083		NA	Q4SH17_TETNG (Q4SH17) Chromosome 8 SCAF14587, whole genome shotgun sequence, partial (5%) [TC603037]	1.45784	0.0272	1.0096	0.364039	0.513549	0.954316	1.23262
A_43_P16339	LOC100360599	100360599	Uncharacterized protein [Source:UniProtKB/TrEMBL;Acc:E9PT00] [ENSRNOT00000039827]	1.45745	0.0263	0.999856	0.62695	1.17325	2.74622	1.05104
A_43_P19690	Zbtb5	298084	Rattus norvegicus zinc finger and BTB domain containing 5 (Zbtb5), mRNA [NM_001106657]	1.45687	0.0291	0.715504	0.528159	0.605528	0.537815	0.364282
A_44_P868459	Map4k2	293694	Rattus norvegicus TL0ABA18YA10 mRNA sequence. [FQ211076]	1.45452	0.00277	0.802456	0.364876	0.819486	0.425184	0.366091
A_44_P457342	Slitrk2	309349	Rattus norvegicus SLIT and NTRK-like family, member 2 (Slitrk2), mRNA [NM_001107587]	1.45158	0.00816	2.0351	1.79683	2.73507	1.02465	0.570939
A_44_P148161	Rrm1	685579	Rattus norvegicus ribonucleotide reductase M1 (Rrm1), mRNA [NM_001013236]	1.45048	0.0155	2.73298	0.995662	0.677865	1.56147	1.46368
A_44_P184987	Mrf	293736	Rattus norvegicus myelin gene regulatory factor (Mrf), mRNA [NM_001170487]	1.44936	0.0325	0.752886	1.25569	2.73087	0.588193	0.464876
A_43_P10303	Ppp1r1c	499818	Rattus norvegicus protein phosphatase 1, regulatory (inhibitor) subunit 1C (Ppp1r1c), mRNA [NM_001109200]	1.44816	1.25e-05	1.05658	2.60811	2.7286	1.63313	1.34307
A_42_P629370	Klf15	85497	Rattus norvegicus Kruppel-like factor 15 (Klf15), mRNA [NM_053536]	1.44738	0.0343	1.24875	1.26415	2.72712	1.46868	1.61805
A_44_P578054		NA	Q8K0F9_MOUSE (Q8K0F9) IQ motif containing C, partial (18%) [TC627260]	1.44477	0.0273	1.25291	0.825542	0.7778	0.539955	0.367351
A_44_P373516	Pitpnc1	498015	Uncharacterized protein [Source:UniProtKB/TrEMBL;Acc:D4AE57] [ENSRNOT00000021498]	1.44304	0.0146	0.754569	0.72612	0.461392	0.462272	0.367793
A_44_P882551		NA	AW917568 EST348872 Rat gene index, normalized rat, norvegicus, Bento Soares Rattus norvegicus cDNA clone RGIEF42 5' end, mRNA sequence [AW917568]	1.44177	0.000761	1.1314	0.817305	2.71653	1.1062	1.14169
A_44_P168674		NA	DRACRH01 Rat DRG Library Rattus norvegicus cDNA clone DRACRH01 5', mRNA sequence [BG667473]	1.44169	0.0245	0.919568	0.368136	0.389981	0.877895	0.87352
A_44_P651881		NA	IQ domain-containing protein D [Source:UniProtKB/Swiss-Prot;Acc:Q5XIR6] [ENSRNOT00000063923]	1.44144	8.77e-05	0.929361	0.788571	0.409826	0.495881	0.3682
A_44_P1002173	Cuedc2	294009	Rattus norvegicus CUE domain containing 2 (Cuedc2), mRNA [NM_001079886]	1.4394	0.0374	1.46702	1.92888	2.71209	1.75701	0.941198
A_42_P692476	Slc39a4	300051	Rattus norvegicus solute carrier family 39 (zinc transporter), member 4 (Slc39a4), mRNA [NM_001077669]	1.43932	0.012	0.626697	1.48922	1.23579	0.368742	0.448665
A_44_P625415	Cyfip2	303073	Rattus norvegicus cytoplasmic FMR1 interacting protein 2 (Cyfip2), mRNA [NM_001106996]	1.43887	0.00322	0.800812	0.492444	0.775773	0.378996	0.368857
A_44_P466796		NA	Rattus norvegicus similar to microtubule-associated protein 4 (LOC367171), mRNA [XM_345984]	1.43695	0.0222	0.877061	0.369347	0.519638	0.904354	1.02302
A_44_P532879	Gna11	81662	Rattus norvegicus guanine nucleotide binding protein, alpha 11 (Gna11), mRNA [NM_031033]	1.43638	0.00533	0.75592	0.369493	0.635629	0.707555	0.789239
A_44_P804460		NA	BF542359 UI-R-C3-sf-g-04-0-UI.r1 UI-R-C3 Rattus norvegicus cDNA clone UI-R-C3-sf-g-04-0-UI 5', mRNA sequence [BF542359]	1.43557	0.000689	0.909911	1.143	2.70489	2.05616	1.55844
A_44_P335175	RGD1311892	289399	Rattus norvegicus similar to hypothetical protein FLJ10901 (RGD1311892), mRNA [NM_001134502]	1.43411	0.00735	1.35094	0.992146	2.70215	1.2569	1.21239
A_44_P259125	Nkiras1	305751	Rattus norvegicus NFKB inhibitor interacting Ras-like 1 (Nkiras1), mRNA [NM_001107252]	1.43402	1.01e-05	0.846566	0.370098	0.843862	0.776777	0.926463
A_44_P133485	Bend5	362564	Rattus norvegicus BEN domain containing 5 (Bend5), mRNA [NM_001108672]	1.43395	0.000452	0.783858	1.04332	0.731969	0.419781	0.370116
A_44_P1041312	Fes	361597	Rattus norvegicus feline sarcoma oncogene (Fes), mRNA [NM_001108488]	1.43382	0.00279	0.886441	0.961107	0.37015	0.491935	0.696897
A_44_P592077	Zfp608	307296	Rattus norvegicus zinc finger protein 608 (Zfp608), mRNA [NM_001107378]	1.43195	0.00305	0.701125	0.854506	0.763957	0.490289	0.370629
A_44_P398060	Nrcam	497815	Rattus norvegicus neuronal cell adhesion molecule (Nrcam), mRNA [NM_013150]	1.43073	0.00763	0.985589	0.49932	0.370943	0.651162	0.540576
A_44_P398433	Tnks	290794	Rattus norvegicus tankyrase, TRF1-interacting ankyrin-related ADP-ribose polymerase (Tnks), mRNA [NM_001106084]	1.43058	0.00635	0.715047	0.370981	0.416716	0.643716	0.561172
A_44_P915286		NA	FQ144153 Rattus norvegicus 11-12 days foetus Sprague-Dawley Rattus norvegicus cDNA clone TL0ADA26YB18 5', mRNA sequence [FQ144153]	1.42958	0.00838	0.972067	0.770688	0.422461	0.37124	0.385614
A_44_P1050595	Cela1	24331	Chymotrypsin-like elastase family member 1 [Source:UniProtKB/Swiss-Prot;Acc:P00773] [ENSRNOT00000006351]	1.42954	0.0175	1.46047	2.69362	2.22305	2.12233	1.86208
A_42_P682216	Tmem206	305070	Rattus norvegicus transmembrane protein 206 (Tmem206), mRNA [NM_001007679]	1.42895	2.51e-05	0.762145	0.640606	0.614911	0.384422	0.371401
A_44_P216720		NA	BQ207749 UI-R-DY1-cnq-a-19-0-UI.s1 NCI_CGAP_DY1 Rattus norvegicus cDNA clone IMAGE:7333245 3', mRNA sequence [BQ207749]	1.4262	0.0446	1.04637	2.68738	2.05348	0.863071	1.37425
A_44_P996997	Fcgrt	29558	Rattus norvegicus Fc fragment of IgG, receptor, transporter, alpha (Fcgrt), mRNA [NM_033351]	1.42548	0.00118	0.888195	2.5295	2.02204	2.14527	2.68605
A_44_P344475	Rhoq	85428	Rattus norvegicus ras homolog gene family, member Q (Rhoq), mRNA [NM_053522]	1.42295	0.00012	0.929813	0.547161	0.372949	0.676929	0.709963
A_42_P829301	Slc1a5	292657	Rattus norvegicus solute carrier family 1 (neutral amino acid transporter), member 5 (Slc1a5), mRNA [NM_175758]	1.42282	0.000532	1.42831	2.68109	0.72004	0.528347	0.661684
A_44_P121177	Tpm3	117557	Rattus norvegicus tropomyosin 3, gamma (Tpm3), transcript variant 1, mRNA [NM_057208]	1.41992	0.0278	1.33268	0.773199	2.6757	1.65765	1.07426
A_44_P192288	RGD1561507	292078	Rattus norvegicus similar to hypothetical protein FLJ31606 (RGD1561507), mRNA [NM_001106195]	1.41987	0.00677	0.945869	2.67561	1.50583	1.56061	1.63958
A_44_P428158		NA	Q71DE7_DROYA (Q71DE7) CG17022 (Fragment), partial (8%) [TC633710]	1.41832	0.00879	0.648048	0.607103	0.425394	0.374147	0.421879
A_44_P674069		NA	Q3XZR0_ENTFC (Q3XZR0) Regulatory protein, LacI:Periplasmic binding protein/LacI transcriptional regulator, partial (5%) [TC630534]	1.41787	0.0275	0.807678	0.374264	0.468712	0.984679	0.968123
A_44_P111897	Map2	25595	Rattus norvegicus microtubule-associated protein 2 (Map2), mRNA [NM_013066]	1.41711	0.00102	1.33538	1.17704	2.6705	0.835178	0.917155
A_44_P153269		NA	BM389685 UI-R-CN1-cjp-a-20-0-UI.s1 UI-R-CN1 Rattus norvegicus cDNA clone UI-R-CN1-cjp-a-20-0-UI 3', mRNA sequence [BM389685]	1.41517	0.0121	0.854206	0.720748	0.374966	1.54718	1.74023
A_44_P148560		NA	AW143690 EST293986 Normalized rat embryo, Bento Soares Rattus sp. cDNA clone RGIBY11 5' end, mRNA sequence [AW143690]	1.41426	0.013	1.12396	1.94254	1.28157	2.29833	2.66523
A_44_P310581		NA	DRNBTB09 Rat DRG Library Rattus norvegicus cDNA clone DRNBTB09 5', mRNA sequence [BG673348]	1.41368	0.0139	1.26563	1.58042	2.66416	1.07612	0.988519
A_44_P761534	LOC684112	684112	PREDICTED: Rattus norvegicus similar to KIAA0999 protein (LOC684112), mRNA [XM_001068984]	1.41266	0.018	0.74903	0.861347	0.700316	0.411446	0.375619
A_44_P212835		NA	Histone H2A type 1-F [Source:UniProtKB/Swiss-Prot;Acc:Q64598] [ENSRNOT00000041929]	1.4107	0.0117	2.65866	1.3263	0.801866	1.04836	0.8813
A_44_P998015	Cdc42ep3	313838	Rattus norvegicus CDC42 effector protein (Rho GTPase binding) 3 (Cdc42ep3), mRNA [NM_001048044]	1.40921	0.00235	0.83274	1.09602	0.707	1.93863	2.65593
A_44_P381917	Sphk1	170897	Rattus norvegicus sphingosine kinase 1 (Sphk1), mRNA [NM_133386]	1.40874	0.0254	1.46983	1.4722	2.65505	1.74758	1.60877
A_43_P19759	Fscn2	303741	Rattus norvegicus fascin homolog 2, actin-bundling protein, retinal (Strongylocentrotus purpuratus) (Fscn2), mRNA [NM_001107072]	1.40517	3.48e-05	1.01267	1.09603	0.784427	0.440682	0.377574
A_44_P494608	Gab1	361388	Rattus norvegicus GRB2-associated binding protein 1 (Gab1), mRNA [NM_001108444]	1.40417	0.0107	0.635659	0.654651	0.604309	0.377836	0.396765
A_44_P288691	Fbxo44	500587	F-box only protein 44 [Source:RefSeq peptide;Acc:NP_001178505] [ENSRNOT00000065413]	1.40332	0.00215	0.81743	1.57584	2.6451	1.20026	1.44307
A_42_P842842		NA	AW144301 EST294597 Normalized rat ovary, Bento Soares Rattus sp. cDNA clone RGICP62 5' end, mRNA sequence [AW144301]	1.40306	0.0435	1.29838	0.378126	0.729497	1.36047	1.34687
A_43_P21037	Snta1	362242	Rattus norvegicus syntrophin, acidic 1 (Snta1), mRNA [NM_001100901]	1.40304	0.0153	0.892871	0.939144	2.29924	2.64458	2.08115
A_44_P1053578	B3gnt7	316583	Rattus norvegicus UDP-GlcNAc:betaGal beta-1,3-N-acetylglucosaminyltransferase 7 (B3gnt7), mRNA [NM_001012134]	1.40221	0.0267	0.982947	1.83034	2.64307	0.630937	0.390643
A_43_P11460	Cela1	24331	Rattus norvegicus chymotrypsin-like elastase family, member 1 (Cela1), mRNA [NM_012552]	1.40063	0.0417	1.38573	2.64018	1.88973	1.96997	1.81558
A_43_P13103	Dhfr	24312	Rattus norvegicus dihydrofolate reductase (Dhfr), mRNA [NM_130400]	1.39975	0.00743	2.63857	1.38495	0.739777	1.29704	1.06438
A_43_P19433	Farp2	316639	Rattus norvegicus FERM, RhoGEF and pleckstrin domain protein 2 (Farp2), mRNA [NM_001108233]	1.39946	0.00333	1.11673	1.64396	2.63803	1.16475	0.866774
A_44_P975868		NA	O08779_RAT (O08779) CD44 protein, complete [TC575730]	1.39939	0.00571	1.12904	0.548847	0.379091	1.36934	1.31856
A_42_P532072	Wfikkn1	363555	Rattus norvegicus WAP, follistatin/kazal, immunoglobulin, kunitz and netrin domain containing 1 (Wfikkn1), mRNA [NM_001129776]	1.39847	0.000701	0.661718	0.487174	0.459681	0.381417	0.379332
A_43_P20415	Tfdp2	300947	Rattus norvegicus transcription factor Dp-2 (E2F dimerization partner 2) (Tfdp2), mRNA [NM_001106847]	1.39788	0.00357	1.05007	0.694672	0.85688	0.517286	0.379487
A_44_P547622		NA	Shultzomica03497 Rat lung airway and parenchyma cDNA libraries Rattus norvegicus cDNA clone Contig3090 5', mRNA sequence [CF110246]	1.39721	0.00106	0.678962	0.695231	0.529915	0.379664	0.459472
A_44_P1021361	Tlr3	364594	Rattus norvegicus toll-like receptor 3 (Tlr3), mRNA [NM_198791]	1.39616	0.0143	1.9769	1.92792	2.45316	2.632	2.50468
A_44_P177169	Fgl2	84586	Rattus norvegicus fibrinogen-like 2 (Fgl2), mRNA [NM_053455]	1.3952	0.00035	0.987208	1.14877	1.07278	1.78488	2.63025
A_44_P467269	Ccnf	117524	Rattus norvegicus cyclin F (Ccnf), mRNA [NM_001100474]	1.39504	0.029	2.62996	1.11164	0.803206	1.19103	1.02019
A_44_P534835		NA	AA901027 UI-R-A1-do-g-09-0-UI.s1 UI-R-A1 Rattus norvegicus cDNA clone UI-R-A1-do-g-09-0-UI 3' similar to gi [AA901027]	1.39428	0.00915	0.600095	0.623041	0.417325	0.380433	0.41134
A_44_P294475		NA	BP485269 Rattus norvegicus pancreatic islet Rattus norvegicus cDNA clone RBC20232 5', mRNA sequence [BP485269]	1.39405	0.011	0.66067	0.536765	0.411954	0.380494	0.475745
A_44_P243528		NA	Rattus norvegicus TL0ADA42YJ08 mRNA sequence. [FQ220517]	1.39376	0.00504	0.890898	1.66462	2.62762	1.11435	1.11947
A_44_P459741	Hexa	300757	Rattus norvegicus hexosaminidase A (Hexa), mRNA [NM_001004443]	1.39324	0.0149	1.11749	1.12037	2.62668	1.98906	1.60793
A_43_P12356	Tmeff1	63845	Rattus norvegicus transmembrane protein with EGF-like and two follistatin-like domains 1 (Tmeff1), mRNA [NM_023020]	1.39315	0.00501	0.835508	0.472082	0.380733	1.06344	1.18124
A_44_P239162	Dot1l	362831	Rattus norvegicus DOT1-like, histone H3 methyltransferase (S. cerevisiae) (Dot1l), mRNA [NM_001108733]	1.39033	0.0457	0.728965	0.403772	0.381479	0.383728	0.40286
A_44_P231628	Snapc2	304204	Rattus norvegicus small nuclear RNA activating complex, polypeptide 2 (Snapc2), mRNA [NM_001013121]	1.39007	0.027	1.17689	1.7307	2.62091	1.40343	1.16785
A_44_P136729		NA	UI-R-CV1-bvt-e-12-0-UI.s1 UI-R-CV1 Rattus norvegicus cDNA clone UI-R-CV1-bvt-e-12-0-UI 3', mRNA sequence [BG378849]	1.38916	0.0143	0.670598	0.481219	0.381787	0.880542	0.976412
A_43_P12431	Gja3	79217	Rattus norvegicus gap junction protein, alpha 3 (Gja3), mRNA [NM_024376]	1.38825	0.00242	0.91151	1.09331	0.382029	0.791584	0.615674
A_44_P563128		NA	Uncharacterized protein [Source:UniProtKB/TrEMBL;Acc:D3Z8C1] [ENSRNOT00000055058]	1.38747	0.0244	0.753051	0.4412	0.698659	0.46491	0.382234
A_42_P505241	Qprt	293504	Rattus norvegicus quinolinate phosphoribosyltransferase (Qprt), mRNA [NM_001009646]	1.38708	2.04e-05	0.785927	1.41034	2.61549	0.965159	0.83003
A_44_P535612	B2m	24223	Rattus norvegicus beta-2 microglobulin (B2m), mRNA [NM_012512]	1.38704	0.011	1.12094	1.86542	2.61542	1.7391	1.94819
A_44_P344875	Reep1	362384	Rattus norvegicus receptor accessory protein 1 (Reep1), nuclear gene encoding mitochondrial protein, mRNA [NM_001108633]	1.38617	0.00115	0.927271	1.57684	2.61384	0.464132	0.493653
A_44_P222521	Tmem59l	306349	Transmembrane protein 59-like [Source:UniProtKB/Swiss-Prot;Acc:Q5HZE8] [ENSRNOT00000038139]	1.38601	0.00297	0.90261	0.549302	0.382622	0.698451	0.874919
A_44_P622857		NA	RVL17237 Wackym-Soares normalized rat vestibular cDNA library Rattus norvegicus cDNA 5', mRNA sequence [DV725126]	1.38516	0.00413	1.06828	0.611078	1.74253	0.384304	0.382846
A_44_P123918	Slc35d2	290959	Rattus norvegicus solute carrier family 35, member D2 (Slc35d2), mRNA [NM_001106098]	1.3848	0.021	0.629251	0.622989	0.382943	0.839326	0.731048
A_44_P286394	Coro2b	300768	Uncharacterized protein [Source:UniProtKB/TrEMBL;Acc:F1LMV9] [ENSRNOT00000020951]	1.38457	0.00706	0.726428	0.625986	0.938244	0.496997	0.383003
A_44_P201981	Inpp5a	365382	Rattus norvegicus inositol polyphosphate-5-phosphatase A (Inpp5a), mRNA [NM_001108923]	1.38405	0.0152	0.633273	0.611573	0.383143	0.68282	0.92575
A_44_P251295	Usp1	313387	Rattus norvegicus ubiquitin specific peptidase 1 (Usp1), mRNA [NM_001015015]	1.38377	0.0299	2.6095	0.857476	0.855824	1.27662	0.991334
A_42_P577421	Nnmt	300691	Rattus norvegicus nicotinamide N-methyltransferase (Nnmt), mRNA [NM_001106819]	1.38354	0.0489	1.47072	2.60908	0.995595	1.57641	2.02373
A_44_P525486	Plxnb3	363517	Rattus norvegicus plexin B3 (Plxnb3), mRNA [NM_001135878]	1.38333	0.00954	0.775736	1.38723	2.6087	0.459353	0.399892
A_44_P879764	B4galt1	24390	Rattus norvegicus UDP-Gal:betaGlcNAc beta 1,4- galactosyltransferase, polypeptide 1 (B4galt1), mRNA [NM_053287]	1.3815	0.0138	0.964495	0.38382	0.752583	0.801269	0.735362
A_44_P546537	Nucb2	59295	Rattus norvegicus nucleobindin 2 (Nucb2), mRNA [NM_021663]	1.38149	0.01	1.18452	1.48463	1.12253	2.27952	2.60538
A_44_P635293		NA	EST295046 Normalized rat embryo, Bento Soares Rattus sp. cDNA clone RGICC77 5' end, mRNA sequence [AW144668]	1.38058	0.00767	0.849837	0.607738	0.384064	0.583053	0.476149
A_44_P1009656	Fcgbpl1	292746	Rattus norvegicus Fc fragment of IgG binding protein-like 1 (Fcgbpl1), mRNA [NM_001164656]	1.38019	0.00339	0.90523	2.60302	2.21779	0.955948	0.734223
A_44_P531098		NA	AI716248 UI-R-Y0-abr-e-10-0-UI.s1 UI-R-Y0 Rattus norvegicus cDNA clone UI-R-Y0-abr-e-10-0-UI 3', mRNA sequence [AI716248]	1.37912	0.0141	0.774441	0.384454	0.432006	0.530362	0.702207
A_44_P225576	Armcx6	363496	Rattus norvegicus armadillo repeat containing, X-linked 6 (Armcx6), mRNA [NM_001007757]	1.37897	0.00544	1.06713	2.60084	2.01139	1.40101	1.55476
A_44_P1031063	Ccdc109b	295462	Uncharacterized protein [Source:UniProtKB/TrEMBL;Acc:F1LUQ0] [ENSRNOT00000012587]	1.3776	0.000112	0.884873	0.983554	0.384858	0.49529	0.446652
A_44_P776556	Chac1	362196	Rattus norvegicus ChaC, cation transport regulator homolog 1 (E. coli) (Chac1), mRNA [NM_001173437]	1.37704	0.0127	1.22363	2.12495	0.520151	0.385008	1.04347
A_44_P145970	Hs6st1	316325	Rattus norvegicus heparan sulfate 6-O-sulfotransferase 1 (Hs6st1), mRNA [NM_001108210]	1.3767	0.00149	0.973308	2.42031	2.59674	0.729645	0.571859
A_43_P20319	Dbf4	312046	Rattus norvegicus DBF4 homolog (S. cerevisiae) (Dbf4), mRNA [NM_001191748]	1.37578	0.00173	2.59508	0.780177	0.539329	0.881066	0.707103
A_44_P110110	Cst3	25307	Rattus norvegicus cystatin C (Cst3), mRNA [NM_012837]	1.37436	0.0229	0.91914	1.15087	2.59252	1.76517	1.92269
A_44_P930629		NA	Rattus norvegicus TL0AEA74YH08 mRNA sequence. [FQ231255]	1.37427	0.0457	1.01857	0.385748	0.574213	0.818274	0.680957
A_44_P112428	Chaf1a	363333	PREDICTED: Rattus norvegicus chromatin assembly factor 1, subunit A (p150) (Chaf1a), mRNA [XM_343671]	1.37379	0.0106	2.5915	1.72238	1.12274	1.72302	1.3702
A_44_P1050200	Fam132a	313774	Rattus norvegicus family with sequence similarity 132, member A (Fam132a), mRNA [NM_001108000]	1.37258	0.000355	0.557676	2.53091	0.3862	0.948267	0.709145
A_44_P713299	LOC684862	684862	PREDICTED: Rattus norvegicus hypothetical protein LOC684862 (LOC684862), mRNA [XM_001072231]	1.37224	0.000308	1.26023	1.75778	2.58873	0.875171	0.771986
A_44_P401858	Tmem158	117582	Rattus norvegicus transmembrane protein 158 (Tmem158), mRNA [NM_057212]	1.37117	0.0253	0.542283	1.6167	0.398693	0.386578	0.540841
A_44_P172950		NA	Histone H2A type 1-F [Source:UniProtKB/Swiss-Prot;Acc:Q64598] [ENSRNOT00000059342]	1.37085	0.0156	2.58623	1.2397	0.803433	1.04895	0.838816
A_44_P1024341		NA	UI-R-DY1-cnr-n-04-0-UI.s1 UI-R-DY1 Rattus norvegicus cDNA clone UI-R-DY1-cnr-n-04-0-UI 3', mRNA sequence [BQ208035]	1.37054	0.0007	1.00713	0.984119	0.386747	1.13989	1.20272
A_42_P766648	Cmtm5	290214	Rattus norvegicus CKLF-like MARVEL transmembrane domain containing 5 (Cmtm5), mRNA [NM_001106034]	1.36981	0.00382	0.910536	2.08718	2.58437	1.11564	1.07979
A_44_P1025454	Foxp1	297480	Rattus norvegicus forkhead box P1 (Foxp1), mRNA [NM_001034131]	1.36976	0.0136	0.658648	0.569938	0.386957	0.44283	0.487739
A_44_P347149	Aass	296925	Rattus norvegicus aminoadipate-semialdehyde synthase (Aass), nuclear gene encoding mitochondrial protein, mRNA [NM_001100963]	1.36969	0.0334	0.391821	0.84078	0.816262	0.480968	0.386975
A_44_P470824	Trip13	292206	Rattus norvegicus thyroid hormone receptor interactor 13 (Trip13), mRNA [NM_001011930]	1.36803	0.00488	2.58118	0.531476	0.43233	1.22911	1.05127
A_43_P19130	Lpar6	691774	Rattus norvegicus lysophosphatidic acid receptor 6 (Lpar6), mRNA [NM_001045843]	1.36629	0.000105	0.99495	0.387887	0.592844	1.343	1.01991
A_43_P19312	Gmcl1	312516	Rattus norvegicus germ cell-less homolog 1 (Drosophila) (Gmcl1), transcript variant 1, mRNA [NM_001033931]	1.3652	0.00878	0.80922	0.38818	0.559937	0.891667	0.784023
A_44_P489244	Casc3	259170	Rattus norvegicus cancer susceptibility candidate 3 (Casc3), mRNA [NM_147144]	1.36498	0.0158	0.773143	0.38824	0.506886	0.488001	0.548232
A_44_P187293		NA	Rattus norvegicus similar to phosphoprotein enriched in astrocytes 15 (LOC364052), mRNA [XM_344175]	1.36488	0.00194	0.697909	0.502401	0.388267	0.807343	0.821456
A_43_P13124	Pacsin2	124461	Rattus norvegicus protein kinase C and casein kinase substrate in neurons 2 (Pacsin2), mRNA [NM_130740]	1.36487	0.00477	0.790893	0.666574	0.38827	0.577338	0.549145
A_44_P100913		NA	Uncharacterized protein [Source:UniProtKB/TrEMBL;Acc:D3ZG58] [ENSRNOT00000012404]	1.36467	0.0129	2.57518	0.647422	0.504301	0.880844	0.615826
A_44_P309466	Ephb6	312275	Rattus norvegicus Eph receptor B6 (Ephb6), mRNA [NM_001107857]	1.36454	0.0121	0.526362	0.513856	0.733474	0.388357	0.41408
A_42_P649672	Sv2a	117559	Rattus norvegicus synaptic vesicle glycoprotein 2a (Sv2a), mRNA [NM_057210]	1.36446	0.00949	1.76083	1.8263	2.57479	0.934538	1.55511
A_44_P1005031	Fbxo7	366854	Rattus norvegicus F-box protein 7 (Fbxo7), mRNA [NM_001012222]	1.36419	0.00143	0.978199	2.57432	2.0793	1.19813	0.921139
A_44_P483390	Eri2	691484	Rattus norvegicus ERI1 exoribonuclease family member 2 (Eri2), mRNA [NM_001191114]	1.36308	0.0412	1.27868	0.388751	0.581712	1.19191	0.900853
A_44_P461451	Limk2	29524	Rattus norvegicus LIM domain kinase 2 (Limk2), mRNA [NM_024135]	1.36244	0.0346	0.755433	0.388924	0.452586	0.679016	0.805033
A_44_P1012279	Gins4	290842	Rattus norvegicus GINS complex subunit 4 (Sld5 homolog) (Gins4), mRNA [NM_001030027]	1.35997	0.00623	2.5668	2.03606	0.922086	1.77875	1.36878
A_44_P466376	Ska3	361047	Rattus norvegicus spindle and kinetochore associated complex subunit 3 (Ska3), mRNA [NM_001108379]	1.35846	0.022	2.41284	0.447696	0.389999	0.622773	0.761694
A_44_P396522	Hist3h2a	64646	Rattus norvegicus histone cluster 3, H2a (Hist3h2a), mRNA [NM_021840]	1.35688	0.0248	2.5613	1.09842	0.780976	1.04447	0.869049
A_44_P456492	Rcan1	266766	Rattus norvegicus regulator of calcineurin 1 (Rcan1), mRNA [NM_153724]	1.3561	0.0366	0.769412	0.692621	0.390638	0.603919	0.607467
A_44_P975167	Hist1h2an	306970	Rattus norvegicus histone cluster 1, H2an (Hist1h2an), mRNA [NM_001107354]	1.35603	0.0226	2.5598	1.38101	0.846288	1.27987	1.04286
A_43_P21063	Epha4	316539	Rattus norvegicus Eph receptor A4 (Epha4), mRNA [NM_001162411]	1.35598	0.0153	0.700626	1.34666	2.55971	0.462961	0.52028
A_43_P19727	Relt	361615	Rattus norvegicus RELT tumor necrosis factor receptor (Relt), mRNA [NM_001108495]	1.35563	0.003	1.02167	0.390763	0.441474	0.58882	0.560813
A_44_P1020757	Ebi3	680609	Rattus norvegicus Epstein-Barr virus induced 3 (Ebi3), mRNA [NM_001109421]	1.35481	0.0181	1.59294	1.06895	2.14275	2.55764	2.36092
A_44_P1025812	LOC689074	689074	Rattus norvegicus similar to Protein KIAA1543 (LOC689074), mRNA [NM_001144840]	1.35282	0.00316	1.55324	2.08828	2.5541	0.7216	0.825231
A_44_P655718	Fam72a	681249	Rattus norvegicus family with sequence similarity 72, member A (Fam72a), mRNA [NM_001081451]	1.3528	0.00944	2.1838	0.68492	0.391531	1.01048	0.678171
A_44_P609199	Zfp23	307839	Rattus norvegicus zinc finger protein 23 (Zfp23), mRNA [NM_001107428]	1.3527	0.00896	0.913407	0.628294	0.768962	0.440441	0.391558
A_44_P433431	Hist1h2an	306970	Rattus norvegicus histone cluster 1, H2an (Hist1h2an), mRNA [NM_001107354]	1.35134	0.0171	2.55149	1.22777	0.771536	1.05066	0.850943
A_43_P20360	Usp1	313387	Rattus norvegicus ubiquitin specific peptidase 1 (Usp1), mRNA [NM_001015015]	1.35091	0.00827	2.55073	0.871551	0.866659	1.26848	0.829494
A_42_P682589	Nr4a1	79240	Rattus norvegicus nuclear receptor subfamily 4, group A, member 1 (Nr4a1), mRNA [NM_024388]	1.34836	0.0297	1.24382	1.79477	2.54623	1.42808	1.13589
A_44_P350409		NA	UI-R-BS2-bew-g-07-0-UI.s1 UI-R-BS2 Rattus norvegicus cDNA clone UI-R-BS2-bew-g-07-0-UI 3', mRNA sequence [BF396928]	1.34682	0.0125	0.548558	0.666565	0.402343	2.54351	0.647512
A_44_P508307	Rgs11	54291	Rattus norvegicus regulator of G-protein signaling 11 (Rgs11), mRNA [NM_019338]	1.34635	0.0282	1.00702	1.50238	2.03552	2.37608	2.54267
A_44_P562251		NA	UI-R-C2p-rx-c-04-0-UI.r1 UI-R-C2p Rattus norvegicus cDNA clone UI-R-C2p-rx-c-04-0-UI 5', mRNA sequence [BF545174]	1.34606	0.0186	2.54216	0.812009	0.550446	0.903995	0.59694
A_44_P700413		NA	FM079617 etnoaor Rattus norvegicus cDNA clone etnoaorP0035J20 5', mRNA sequence [FM079617]	1.34523	0.000609	0.855443	0.917286	0.478101	0.4386	0.393592
A_44_P574106		NA	AA851392 EST194160 Normalized rat placenta, Bento Soares Rattus sp. cDNA clone RPLAG06 3' end, mRNA sequence [AA851392]	1.34466	0.00634	1.02096	2.00249	2.5397	0.792556	0.727193
A_42_P783301	Itga5	315346	Rattus norvegicus integrin, alpha 5 (fibronectin receptor, alpha polypeptide) (Itga5), mRNA [NM_001108118]	1.34373	0.0153	1.06128	1.21793	0.903274	1.84778	2.53807
A_44_P124355		NA	BE107098 UI-R-BS1-ayp-g-12-0-UI.s1 UI-R-BS1 Rattus norvegicus cDNA clone UI-R-BS1-ayp-g-12-0-UI 3', mRNA sequence [BE107098]	1.34316	0.0289	0.855292	0.714684	0.394157	0.512635	0.796434
A_44_P440633	Dlg3	58948	Rattus norvegicus discs, large homolog 3 (Drosophila) (Dlg3), mRNA [NM_031639]	1.34301	4.41e-05	0.629754	0.555509	0.394198	0.489339	0.586794
A_44_P359920		NA	Rattus norvegicus TL0AEA32YE04 mRNA sequence. [FQ226187]	1.34253	0.0118	0.951114	0.87305	0.816235	1.82979	2.53596
A_44_P499256	Kif18a	362186	Rattus norvegicus kinesin family member 18A (Kif18a), mRNA [NM_001137642]	1.34224	0.000242	2.30762	0.826152	0.394408	1.10151	0.973038
A_44_P1017481	Timp2	29543	Rattus norvegicus TIMP metallopeptidase inhibitor 2 (Timp2), mRNA [NM_021989]	1.34173	0.00997	1.38519	2.02149	2.07146	2.53455	2.23496
A_44_P1007385		NA	Q9WU73_MOUSE (Q9WU73) CAMP protein, partial (26%) [TC581008]	1.34125	0.0485	0.989364	0.394678	0.636391	0.957304	0.903824
A_43_P18523	Sfswap	304431	Rattus norvegicus splicing factor, suppressor of white-apricot homolog (Drosophila) (Sfswap), mRNA [NM_001034924]	1.34006	0.00308	0.854508	1.09045	1.33404	0.46243	0.395005
A_44_P483360	Nrip3	361625	Rattus norvegicus nuclear receptor interacting protein 3 (Nrip3), mRNA [NM_001108498]	1.33753	0.000918	1.12367	1.21852	0.797588	0.425807	0.395698
A_44_P497007	RGD1309594	309681	Rattus norvegicus similar to RIKEN cDNA 1810043G02; DNA segment, Chr 10, Johns Hopkins University 13, expressed (RGD1309594), mRNA [NM_001008351]	1.33698	0.000438	0.831567	1.65544	2.52622	1.40534	1.01308
A_42_P768530	Caskin1	140722	Rattus norvegicus CASK interacting protein 1 (Caskin1), mRNA [NM_080690]	1.33618	0.0241	0.894054	1.98182	2.52482	0.74051	1.08219
A_44_P544386		NA	AA926239 UI-R-A1-eq-d-05-0-UI.s1 UI-R-A1 Rattus norvegicus cDNA clone UI-R-A1-eq-d-05-0-UI 3' similar to gi [AA926239]	1.33616	0.0332	1.38051	1.31449	2.52478	2.34373	1.6751
A_43_P14872	Sdc1	25216	Rattus norvegicus syndecan 1 (Sdc1), mRNA [NM_013026]	1.33485	0.0343	1.36906	0.786988	0.396435	0.869305	1.19774
A_44_P399146		NA	AGENCOURT_109872229 NIH_MGC_418 Rattus norvegicus cDNA clone IMAGE:9024004 5', mRNA sequence [EV766865]	1.33471	0.0403	1.0467	0.396473	0.476961	1.00276	0.961179
A_42_P741027	Jun	24516	Rattus norvegicus jun proto-oncogene (Jun), mRNA [NM_021835]	1.33334	0.00458	0.69287	0.671251	0.455498	0.396847	0.468158
A_42_P746851		NA	AW916157 EST347461 Rat gene index, normalized rat, norvegicus, Bento Soares Rattus norvegicus cDNA clone RGIDI75 5' end, mRNA sequence [AW916157]	1.33253	0.00673	0.655568	0.424167	0.397071	0.46897	0.476963
A_44_P373153	Myo6	315840	Uncharacterized protein [Source:UniProtKB/TrEMBL;Acc:D3ZYX5] [ENSRNOT00000016428]	1.33246	0.0482	1.04157	1.69574	2.51832	0.989799	0.775603
A_44_P690171	Fbln1	315191	Rattus norvegicus fibulin 1 (Fbln1), mRNA [NM_001127547]	1.33237	0.0295	2.32901	0.820725	0.397114	0.817639	1.63741
A_44_P531063	Map2k1	170851	Rattus norvegicus mitogen activated protein kinase kinase 1 (Map2k1), mRNA [NM_031643]	1.3315	0.0012	0.694221	0.397355	0.417662	0.607425	0.709595
A_44_P421539	Cast	25403	Rattus norvegicus calpastatin (Cast), transcript variant 1, mRNA [NM_053295]	1.33137	0.0182	0.676612	0.758108	0.772388	0.416857	0.397391
A_44_P550850	Mcm8	296178	Rattus norvegicus minichromosome maintenance complex component 8 (Mcm8), mRNA [NM_001106514]	1.33014	0.0257	2.51428	0.59717	0.64459	0.998944	0.865145
A_44_P1052361	Slc39a8	295455	Rattus norvegicus solute carrier family 39 (zinc transporter), member 8 (Slc39a8), mRNA [NM_001011952]	1.32916	0.000136	1.72889	0.939429	2.41889	2.51257	2.24241
A_44_P378129	Zfp451	316312	zinc finger protein 451 [Source:RefSeq peptide;Acc:NP_001028877] [ENSRNOT00000017193]	1.32885	0.0451	1.15591	0.398084	0.72531	0.784172	0.711242
A_44_P413102		NA	AGENCOURT_109867813 NIH_MGC_420 Rattus norvegicus cDNA clone IMAGE:9033988 5', mRNA sequence [EV767734]	1.32874	5.21e-06	0.780955	0.782701	0.603495	0.445772	0.398117
A_43_P11871	Padi3	29520	Rattus norvegicus peptidyl arginine deiminase, type III (Padi3), mRNA [NM_017230]	1.32852	0.000896	1.3673	0.481505	0.479079	1.88071	2.51144
A_44_P146616	Hist3h2a	64646	Rattus norvegicus histone 2a (H2a), mRNA [NM_021840]	1.3274	0.00929	2.50949	1.36177	0.834201	1.33651	1.13639
A_44_P867817	Hmgb3	305373	Rattus norvegicus high mobility group box 3 (Hmgb3), mRNA [NM_001173341]	1.32723	0.031	1.35224	0.398532	0.614822	0.717148	0.550066
A_44_P298849		NA	AI231497 EST228185 Normalized rat embryo, Bento Soares Rattus sp. cDNA clone REMDK83 3' end, mRNA sequence [AI231497]	1.32643	0.0265	1.07207	0.836369	0.398753	0.921606	0.710454
A_44_P638910		NA	Q2LPL6_SYNAS (Q2LPL6) Regulotory protein, partial (9%) [TC608132]	1.32599	0.00698	0.80865	1.27462	0.398874	1.14914	1.56105
A_44_P337473	Dpysl5	65208	Rattus norvegicus dihydropyrimidinase-like 5 (Dpysl5), mRNA [NM_023023]	1.32599	0.00704	1.4121	1.42737	2.50704	0.579333	0.769595
A_42_P723641	Popdc2	360718	Rattus norvegicus popeye domain containing 2 (Popdc2), mRNA [NM_199113]	1.32373	0.0337	0.887374	0.899924	0.694341	0.589252	0.3995
A_44_P343060	Pik3r3	60664	Rattus norvegicus phosphoinositide-3-kinase, regulatory subunit 3 (gamma) (Pik3r3), mRNA [NM_022213]	1.32371	0.00175	1.16087	0.399506	1.12852	0.891403	0.818167
A_44_P528721		NA	EST227501 Normalized rat embryo, Bento Soares Rattus sp. cDNA clone REMDB46 3' end, mRNA sequence [AI230806]	1.3231	0.000121	0.80501	0.485379	0.399674	0.612841	0.61307
A_44_P1008950	Isyna1	290651	Rattus norvegicus inositol-3-phosphate synthase 1 (Isyna1), mRNA [NM_001013880]	1.32249	0.0385	0.884053	2.50098	1.29799	0.861668	0.945272
A_44_P1028196	Ly6e	362934	Rattus norvegicus lymphocyte antigen 6 complex, locus E (Ly6e), mRNA [NM_001017467]	1.32192	0.0265	1.51975	2.49998	2.33251	1.97337	2.47021
A_44_P386602	Brca2	360254	Rattus norvegicus breast cancer 2 (Brca2), mRNA [NM_031542]	1.32075	0.0358	2.49796	0.834873	0.826214	0.700109	0.656038
A_44_P680341	Rin2	311494	Rattus norvegicus Ras and Rab interactor 2 (Rin2), mRNA [NM_001107786]	1.32072	0.00369	1.42011	2.49791	2.1966	2.10987	2.1178
A_44_P1058502	Ppfia1	293645	Rattus norvegicus protein tyrosine phosphatase, receptor type, f polypeptide (PTPRF), interacting protein (liprin), alpha 1 (Ppfia1), mRNA [NM_001106320]	1.32072	0.00548	0.989876	0.920089	0.786508	0.554378	0.400334
A_44_P700105	Relt	361615	Rattus norvegicus RELT tumor necrosis factor receptor (Relt), mRNA [NM_001108495]	1.32063	0.00282	0.901238	0.514261	0.400361	0.542372	0.539682
A_44_P961681		NA	1YVJ_A Chain A, Crystal Structure Of The Jak3 Kinase Domain In Complex With A Staurosporine Analogue. {Homo sapiens} (exp=-1; wgp=0; cg=0), partial (5%) [TC603087]	1.32008	0.00346	1.16132	1.32763	1.46083	0.457757	0.400513
A_42_P689631	Ephb6	312275	Rattus norvegicus Eph receptor B6 (Ephb6), mRNA [NM_001107857]	1.31999	0.000389	0.665407	0.670181	1.00842	0.44642	0.400538
A_44_P579264		NA	Q9VT37_DROME (Q9VT37) CG16707-PC, isoform C (Cg16707-pd, isoform d), partial (13%) [TC589546]	1.31969	0.000313	1.24348	1.5808	0.603528	0.430101	0.400622
A_42_P516535	Noxa1	311793	Rattus norvegicus NADPH oxidase activator 1 (Noxa1), mRNA [NM_001100171]	1.31944	0.0451	0.826411	2.49569	1.07352	0.776443	0.850969
A_44_P196824	Serpinb9	361241	Rattus norvegicus serpin peptidase inhibitor, clade B (ovalbumin), member 9 (Serpinb9), mRNA [NM_001007732]	1.31925	0.0266	1.43614	1.0396	0.751578	2.36047	2.49536
A_44_P466507	Cstf3	362178	Rattus norvegicus cleavage stimulation factor, 3' pre-RNA, subunit 3 (Cstf3), mRNA [NM_001077672]	1.31902	0.0425	1.04622	0.400808	0.614176	0.749817	0.547356
A_44_P233808	Nf2	25744	Rattus norvegicus neurofibromin 2 (merlin) (Nf2), mRNA [NM_013193]	1.31891	0.00131	0.850032	0.400837	0.723988	0.969904	0.832219
A_43_P11845	Stmn1	29332	Rattus norvegicus stathmin 1 (Stmn1), mRNA [NM_017166]	1.3184	0.0147	2.49389	0.960255	0.935936	0.780679	0.538926
A_43_P12245	Rhob	64373	Rattus norvegicus ras homolog gene family, member B (Rhob), mRNA [NM_022542]	1.31797	0.000494	1.01253	0.628131	0.401098	1.12939	1.20883
A_44_P777173	Npl	304860	Rattus norvegicus N-acetylneuraminate pyruvate lyase (Npl), mRNA [NM_001013984]	1.3173	0.0101	0.849479	0.464816	0.401286	0.76574	1.02211
A_44_P274083	Aqp11	286758	Rattus norvegicus aquaporin 11 (Aqp11), mRNA [NM_173105]	1.31634	0.0183	1.36476	2.20525	2.49034	1.49163	1.43234
A_43_P11881	Bcat1	29592	Rattus norvegicus branched chain amino acid transaminase 1, cytosolic (Bcat1), mRNA [NM_017253]	1.31565	0.0388	0.977568	0.679729	0.401744	0.689205	1.0826
A_43_P23317	Clip4	298801	Rattus norvegicus CAP-GLY domain containing linker protein family, member 4 (Clip4), mRNA [NM_001013942]	1.31505	0.00888	0.930825	1.87549	1.45709	0.401913	0.654554
A_44_P290394	Slc27a1	94172	Rattus norvegicus solute carrier family 27 (fatty acid transporter), member 1 (Slc27a1), mRNA [NM_053580]	1.31498	0.0116	0.983306	1.60219	2.48799	1.49003	1.46595
A_44_P1040966	Lrrc24	362945	Rattus norvegicus leucine rich repeat containing 24 (Lrrc24), mRNA [NM_001135896]	1.31493	0.0108	1.1288	1.6836	2.48791	0.783457	0.668973
A_44_P368845		NA	AI228630 EST225325 Normalized rat brain, Bento Soares Rattus sp. cDNA clone RBRCX40 3' end, mRNA sequence [AI228630]	1.31431	0.0279	0.472954	0.552667	0.442078	0.557292	0.402118
A_44_P152237	RGD1308059	362535	Rattus norvegicus similar to DNA segment, Chr 4, Brigham & Womens Genetics 0951 expressed (RGD1308059), mRNA [NM_001025022]	1.31409	0.0269	1.16677	0.611414	2.48645	1.47653	1.0275
A_44_P263265		NA	BQ210797 UI-R-DY1-com-h-17-0-UI.s1 NCI_CGAP_DY1 Rattus norvegicus cDNA clone IMAGE:7337251 3', mRNA sequence [BQ210797]	1.31384	0.0122	0.859867	0.571337	0.402249	1.05645	1.54295
A_42_P698972	Tapbp	25217	Rattus norvegicus TAP binding protein (Tapbp), mRNA [NM_033098]	1.31339	0.00148	1.1292	2.48524	2.02937	0.968905	0.889894
A_44_P187167	Tubb2b	291081	Rattus norvegicus tubulin, beta 2b (Tubb2b), mRNA [NM_001013886]	1.31306	0.00192	1.01373	0.895588	0.402465	0.87368	1.02824
A_44_P849046	Rab32	365042	Rattus norvegicus RAB32, member RAS oncogene family (Rab32), mRNA [NM_001108902]	1.31263	2.98e-05	1.90863	1.83168	1.3303	2.40325	2.48395
A_44_P425380	Ndrg1	299923	Rattus norvegicus N-myc downstream regulated 1 (Ndrg1), mRNA [NM_001011991]	1.31148	0.0102	1.28553	2.37266	2.48196	2.24565	2.3662
A_43_P23014	Lpxn	293783	Rattus norvegicus leupaxin (Lpxn), mRNA [NM_001009649]	1.31094	0.00477	1.03807	0.731497	1.23054	0.640579	0.403058
A_44_P351211	Phlda1	29380	Rattus norvegicus pleckstrin homology-like domain, family A, member 1 (Phlda1), mRNA [NM_017180]	1.31041	0.0351	2.48011	1.80422	1.92379	2.11224	1.75708
A_44_P552764	Tpp1	83534	Rattus norvegicus tripeptidyl peptidase I (Tpp1), mRNA [NM_031357]	1.31041	0.000435	1.0155	1.19638	2.48011	1.60439	1.67946
A_44_P695277	Itgb5	257645	Rattus norvegicus integrin, beta 5 (Itgb5), mRNA [NM_147139]	1.30899	0.00348	0.907282	1.5676	2.45996	2.22554	2.47767
A_44_P266138		NA	BQ201138 UI-R-DQ1-clt-c-17-0-UI.s1 UI-R-DQ1 Rattus norvegicus cDNA clone UI-R-DQ1-clt-c-17-0-UI 3', mRNA sequence [BQ201138]	1.30785	0.0123	1.05887	2.47573	0.952785	1.61729	1.26663
A_42_P823777		NA	Q2FXP0_STAAU (Q2FXP0) Formamidopyrimidine-DNA glycosylase , partial (6%) [TC596639]	1.30736	0.0314	0.949611	0.757476	0.404059	0.60668	0.533506
A_44_P445938	P4ha2	360526	Rattus norvegicus prolyl 4-hydroxylase, alpha polypeptide II (P4ha2), mRNA [NM_001108275]	1.30682	0.0341	0.815324	0.81425	0.494875	0.404212	0.555489
A_44_P436123	Chmp4c	361916	Rattus norvegicus chromatin modifying protein 4C (Chmp4c), mRNA [NM_001017466]	1.30659	0.0195	0.937613	1.04816	0.658917	2.167	2.47357
A_43_P13069	Chek1	140583	Rattus norvegicus CHK1 checkpoint homolog (S. pombe) (Chek1), mRNA [NM_080400]	1.30652	0.0366	2.47345	0.457196	0.419895	1.49906	1.89432
A_43_P18907	Lrig1	312574	PREDICTED: Rattus norvegicus leucine-rich repeats and immunoglobulin-like domains 1 (Lrig1), mRNA [XM_232237]	1.30598	0.00683	1.08229	1.96889	2.47251	0.829535	0.679144
A_43_P12160	Unc5b	60630	Rattus norvegicus unc-5 homolog B (C. elegans) (Unc5b), mRNA [NM_022207]	1.30389	0.00903	1.6908	2.16744	1.18057	1.67826	2.46893
A_44_P465148	Hist1h1d	201097	Rattus norvegicus histone cluster 1, H1d (Hist1h1d), mRNA [NM_133285]	1.30337	0.0378	2.46804	0.678292	1.04267	0.995164	0.675674
A_43_P21655	Parp8	294762	Uncharacterized protein [Source:UniProtKB/TrEMBL;Acc:F1M5C2] [ENSRNOT00000060595]	1.30026	0.0492	1.48073	2.46273	2.01982	1.25822	1.87982
A_44_P252775	Hist1h2ak	680615	Rattus norvegicus histone cluster 1, H2ak (Hist1h2ak), mRNA [NM_001109423]	1.29958	0.0185	2.46158	1.30237	0.815055	1.06012	0.849133
A_44_P311597	Cyb5r2	365345	Rattus norvegicus cytochrome b5 reductase 2 (Cyb5r2), mRNA [NM_001014244]	1.29949	0.0362	1.04613	0.983467	1.54398	2.46142	1.41842
A_43_P10865	Ube2e2	361013	Rattus norvegicus ubiquitin-conjugating enzyme E2E 2 (Ube2e2), mRNA [NM_001108371]	1.29919	0.00329	0.927896	2.00013	1.63841	1.96896	2.46091
A_44_P295789	Comp	25304	Rattus norvegicus cartilage oligomeric matrix protein (Comp), mRNA [NM_012834]	1.29775	0.0466	1.01135	0.40676	0.856514	0.749897	1.16629
A_44_P914607	Plxnd1	312652	Rattus norvegicus plexin D1 (Plxnd1), mRNA [NM_001107881]	1.29632	0.00324	1.11101	0.407164	0.546307	1.08848	0.906896
A_44_P256345	Smarcad1	312398	Rattus norvegicus SWI/SNF-related, matrix-associated actin-dependent regulator of chromatin, subfamily a, containing DEAD/H box 1 (Smarcad1), mRNA [NM_001107864]	1.296	0.0193	0.856892	0.604388	0.814478	0.564451	0.407253
A_44_P775118	Tmem123	363013	Rattus norvegicus transmembrane protein 123 (Tmem123), mRNA [NM_001014205]	1.29597	0.0233	1.06377	1.13168	2.45542	1.78377	1.65602
A_44_P1042596		NA	AI179987 EST223718 Normalized rat spleen, Bento Soares Rattus sp. cDNA clone RSPCO54 3' end, mRNA sequence [AI179987]	1.29533	0.000765	1.44733	2.45434	0.841517	0.764712	0.805935
A_44_P324180	Fyttd1	360726	Rattus norvegicus forty-two-three domain containing 1 (Fyttd1), mRNA [NM_001047899]	1.29321	0.000238	0.691231	0.586501	0.408042	0.53833	0.682424
A_43_P21976	N4bp2	305342	Uncharacterized protein [Source:UniProtKB/TrEMBL;Acc:D3ZLS6] [ENSRNOT00000031792]	1.29269	0.00879	0.841637	0.594442	0.638675	0.441989	0.408188
A_44_P126027	Pfkfb4	54283	Rattus norvegicus 6-phosphofructo-2-kinase/fructose-2,6-biphosphatase 4 (Pfkfb4), mRNA [NM_019333]	1.29269	0.00398	0.466168	0.449192	0.458311	0.491346	0.408188
A_44_P499479		NA	Rattus norvegicus LOC363019 (LOC363019), mRNA [XM_343352]	1.2919	0.0211	2.4485	0.547122	0.863702	1.07186	0.869516
A_44_P838130		NA	Q2RY47_RHORT (Q2RY47) GCN5-related N-acetyltransferase, partial (10%) [TC589094]	1.29159	7.21e-05	0.945456	1.24784	2.44798	1.26279	1.17711
A_44_P1034926	LOC100364588	100364588	PREDICTED: Rattus norvegicus brain abundant, membrane attached signal protein 1 (LOC100364588), mRNA [XM_002725926]	1.29065	0.00535	0.981062	0.522889	0.408767	0.614171	0.66982
A_44_P945817		NA	Q3X3P1_9ACTN (Q3X3P1) Aldehyde dehydrogenase, partial (3%) [TC586200]	1.28992	0.0272	0.972639	0.588863	1.60838	1.11172	0.408974
A_44_P1030747	Bspry	64027	Rattus norvegicus B-box and SPRY domain containing (Bspry), mRNA [NM_022261]	1.28911	0.000126	1.04969	0.92982	0.675749	0.550485	0.409203
A_44_P292141		NA	AA851245 EST194013 Normalized rat placenta, Bento Soares Rattus sp. cDNA clone RPLAE31 3' end, mRNA sequence [AA851245]	1.28832	0.0353	0.584397	0.743187	0.842812	0.450743	0.409427
A_44_P869091	LOC680222	680222	LOC680222 protein [Source:UniProtKB/TrEMBL;Acc:B2GNF2] [ENSRNOT00000047256]	1.28743	2.85e-05	0.915381	1.82887	2.44093	1.1739	0.901083
A_44_P716262		NA	Rattus norvegicus TL0ACA79YO15 mRNA sequence. [FQ224043]	1.28671	0.0407	1.06861	0.409884	1.45888	1.72186	1.68342
A_44_P159305	Klhl32	313111	Uncharacterized protein [Source:UniProtKB/TrEMBL;Acc:D3ZR28] [ENSRNOT00000050653]	1.28668	0.0419	1.19891	1.88796	2.26879	1.2604	2.43965
A_44_P946035	Fam168a	361614	Rattus norvegicus family with sequence similarity 168, member A (Fam168a), mRNA [NM_001108494]	1.28601	0.0117	0.787794	0.454218	0.650415	0.592956	0.410083
A_43_P23039	Socs7	287659	Uncharacterized protein [Source:UniProtKB/TrEMBL;Acc:D4A4T8] [ENSRNOT00000014943]	1.28464	0.0159	0.851833	0.527766	0.81489	0.58415	0.410474
A_43_P10596		NA	Q7TPK9_RAT (Q7TPK9) Ac2-008, partial (6%) [TC633965]	1.28384	0.00619	1.39383	0.531756	2.43487	1.56193	1.38998
A_44_P311096	Abcb4	24891	Rattus norvegicus ATP-binding cassette, subfamily B (MDR/TAP), member 4 (Abcb4), mRNA [NM_012690]	1.28378	0.0378	0.770334	0.898315	0.410719	0.799805	0.907878
A_42_P701582	Gstt1	25260	Rattus norvegicus glutathione S-transferase theta 1 (Gstt1), mRNA [NM_053293]	1.2836	0.00253	0.767519	0.937315	2.29935	1.71593	2.43446
A_44_P480379	Ccdc18	305628	Uncharacterized protein [Source:UniProtKB/TrEMBL;Acc:D3ZKA3] [ENSRNOT00000036442]	1.28298	0.0156	2.43342	0.636184	0.626031	1.38974	0.907853
A_44_P325522	Lmnb1	116685	Rattus norvegicus lamin B1 (Lmnb1), mRNA [NM_053905]	1.28289	0.00688	1.7882	0.50703	0.410971	0.883042	1.25707
A_44_P807734		NA	BP504238 Rattus norvegicus insulinoma RINm5F Rattus norvegicus cDNA clone RI07788 5', mRNA sequence [BP504238]	1.28267	0.0172	1.67401	0.805284	1.4704	0.814491	0.411035
A_44_P374097		NA	BI293584 UI-R-DK0-cds-c-04-0-UI.s1 UI-R-DK0 Rattus norvegicus cDNA clone UI-R-DK0-cds-c-04-0-UI 3', mRNA sequence [BI293584]	1.2814	0.0422	0.900974	1.07947	0.650993	1.58068	0.411395
A_44_P1043943	Ankrd13d	361699	Rattus norvegicus ankyrin repeat domain 13 family, member D (Ankrd13d), mRNA [NM_001108514]	1.28135	0.00373	1.78277	2.43067	2.13535	0.761149	0.872946
A_42_P784614	Htra1	65164	Rattus norvegicus HtrA serine peptidase 1 (Htra1), mRNA [NM_031721]	1.28073	0.0161	1.06561	1.60529	2.42962	1.84839	2.11641
A_44_P132533	Rfc4	288003	Rattus norvegicus replication factor C (activator 1) 4 (Rfc4), mRNA [NM_001105869]	1.28031	0.00306	2.4289	0.9578	0.749457	1.75897	1.72812
A_44_P240881	Art3	305235	Rattus norvegicus ADP-ribosyltransferase 3 (Art3), mRNA [NM_001012034]	1.28006	0.00135	0.85547	1.71773	2.42848	1.19096	1.48588
A_43_P22501		NA	Uncharacterized protein [Source:UniProtKB/TrEMBL;Acc:F1LY83] [ENSRNOT00000061457]	1.28004	0.00735	0.825226	0.819935	0.758978	0.522255	0.411783
A_43_P12228	Rhd	60414	Rattus norvegicus Rh blood group, D antigen (Rhd), mRNA [NM_022505]	1.27995	0.00283	0.817241	0.417231	0.41181	0.597178	0.613319
A_44_P500457		NA	R.norvegicus mRNA for novel gene expressed in circadian manner, clone SCN8. [X95850]	1.27991	0.0265	1.438	2.42824	1.86302	1.39738	1.31188
A_44_P313918	Dcaf8	364050	Rattus norvegicus DDB1 and CUL4 associated factor 8 (Dcaf8), mRNA [NM_001014231]	1.27969	0.018	0.79284	0.411883	1.02268	0.551716	0.704813
A_43_P10593	Stat1	25124	Rattus norvegicus signal transducer and activator of transcription 1 (Stat1), transcript variant alpha, mRNA [NM_032612]	1.27916	0.00869	1.18752	2.42697	1.90816	1.49951	1.39986
A_44_P407740		NA	Uncharacterized protein [Source:UniProtKB/TrEMBL;Acc:D4A4I1] [ENSRNOT00000028263]	1.27904	0.0416	0.712265	1.22682	1.47929	0.94211	0.41207
A_44_P607477		NA	RVL10242 Wackym-Soares normalized rat vestibular cDNA library Rattus norvegicus cDNA 5', mRNA sequence [DV719460]	1.27894	0.016	0.682627	0.412099	0.573643	0.948739	0.927464
A_44_P538165	Fbxo23	306771	Rattus norvegicus F-box only protein 23 (Fbxo23), mRNA [NM_001013138]	1.27817	0.00429	1.25509	2.42531	2.22042	1.94309	1.72875
A_44_P401170	Tmem50b	360698	Rattus norvegicus transmembrane protein 50B (Tmem50b), mRNA [NM_001025014]	1.27783	0.00734	0.721407	0.538027	0.766135	0.554622	0.412414
A_44_P288252	Plekhg1	679812	Rattus norvegicus pleckstrin homology domain containing, family G (with RhoGef domain) member 1 (Plekhg1), mRNA [NM_001190999]	1.27627	0.00424	0.673543	0.412861	0.681836	0.428041	0.461415
A_44_P290519	Dut	497778	Rattus norvegicus deoxyuridine triphosphatase (Dut), nuclear gene encoding mitochondrial protein, transcript variant 1, mRNA [NM_053592]	1.27554	0.0074	2.42089	1.17843	0.981404	1.17	0.887735
A_43_P12007	Slc3a2	50567	Rattus norvegicus solute carrier family 3 (activators of dibasic and neutral amino acid transport), member 2 (Slc3a2), mRNA [NM_019283]	1.27541	0.00621	1.33354	2.42067	1.35837	0.727115	0.82504
A_44_P835675		NA	Rattus norvegicus clone X5 mRNA sequence. [EF076770]	1.27171	0.0261	0.808294	0.631078	0.414168	0.763079	0.852971
A_44_P164824	Ttyh3	304315	Rattus norvegicus tweety homolog 3 (Drosophila) (Ttyh3), mRNA [NM_001107124]	1.27138	0.0158	0.890477	0.414263	0.706431	0.568424	0.468542
A_44_P436528		NA	Uncharacterized protein [Source:UniProtKB/TrEMBL;Acc:D4ADU3] [ENSRNOT00000014310]	1.27136	0.00275	0.807484	2.41389	2.20509	1.27344	1.67481
A_44_P1053032	Rnf150	364983	Rattus norvegicus ring finger protein 150 (Rnf150), mRNA [NM_001191093]	1.27136	0.00179	0.703328	0.533882	0.63509	0.41427	0.426124
A_44_P667745	H2afj	690795	Rattus norvegicus H2A histone family, member J (H2afj), mRNA [NM_001109610]	1.27108	0.0174	2.41341	1.20932	0.801604	1.13697	0.934133
A_43_P20995	Rai14	294804	Rattus norvegicus retinoic acid induced 14 (Rai14), mRNA [NM_001011947]	1.26987	0.000648	0.809705	1.32707	0.414697	0.632385	0.723298
A_44_P188869	Rhobtb3	309922	Rattus norvegicus Rho-related BTB domain containing 3 (Rhobtb3), mRNA [NM_001107645]	1.26903	0.00581	0.834577	0.670216	0.432053	0.548397	0.414938
A_44_P167189		NA	AA943125 EST198624 Normalized rat brain, Bento Soares Rattus sp. cDNA clone RBRAF38 3' end, mRNA sequence [AA943125]	1.2687	0.00449	0.658645	0.709455	0.415034	0.482685	0.571203
A_44_P270854		NA	AGENCOURT_26761305 NIH_MGC_255 Rattus norvegicus cDNA clone IMAGE:7318898 5', mRNA sequence [CO396446]	1.2685	0.00279	0.890767	0.69194	0.415092	1.18946	1.29212
A_42_P604900	Cbx7	362962	Rattus norvegicus chromobox homolog 7 (Cbx7), mRNA [NM_199117]	1.26822	0.0104	0.998128	1.31673	2.40864	1.0606	1.5205
A_44_P448360	Lmln	363795	Rattus norvegicus leishmanolysin-like (metallopeptidase M8 family) (Lmln), mRNA [NM_001108843]	1.26755	0.0241	0.585804	0.500568	0.415363	0.573291	0.468355
A_44_P175646		NA	Rattus norvegicus similar to death-associated protein kinase-alpha (LOC364667), mRNA [XM_344564]	1.26729	0.0427	2.26243	1.1393	2.40709	1.03241	0.819553
A_44_P285820	Irs3	84021	Rattus norvegicus insulin receptor substrate 3 (Irs3), mRNA [NM_032074]	1.26717	0.00314	0.832471	1.73012	2.14523	2.40689	2.04455
A_44_P367551	Sqstm1	113894	Rattus norvegicus sequestosome 1 (Sqstm1), transcript variant 1, mRNA [NM_175843]	1.26547	0.0181	1.12325	1.92325	2.40405	1.08152	0.981276
A_44_P362579	Cdc25a	171102	Rattus norvegicus cell division cycle 25 homolog A (S. pombe) (Cdc25a), mRNA [NM_133571]	1.26535	0.0212	1.11093	0.415999	0.500093	0.63685	0.489713
A_44_P105899		NA	BI289678 UI-R-DK0-cfi-g-12-0-UI.s1 UI-R-DK0 Rattus norvegicus cDNA clone UI-R-DK0-cfi-g-12-0-UI 3', mRNA sequence [BI289678]	1.26302	0.0284	1.19059	0.78938	0.640436	0.620167	0.41667
A_43_P20216		NA	Q9BEC7_PIG (Q9BEC7) Acylneuraminate lyase, partial (40%) [TC649769]	1.26237	0.0261	0.818694	0.455237	0.41686	0.676945	0.948822
A_44_P137721	Ttyh3	304315	Rattus norvegicus tweety homolog 3 (Drosophila) (Ttyh3), mRNA [NM_001107124]	1.26017	0.00339	0.645139	0.417494	0.587779	0.466977	0.453665
A_42_P789204	Ypel3	293491	Rattus norvegicus yippee-like 3 (Drosophila) (Ypel3), mRNA [NM_001135698]	1.26007	0.0166	0.728823	1.96503	2.39507	0.920272	0.731497
A_44_P229533	Epc2	362132	Rattus norvegicus enhancer of polycomb homolog 2 (Drosophila) (Epc2), mRNA [NM_001108581]	1.25987	0.00739	0.893134	0.802979	0.795029	0.536074	0.41758
A_43_P19407	Samd4a	305826	Protein Smaug homolog 1 [Source:UniProtKB/Swiss-Prot;Acc:B5DF21] [ENSRNOT00000060847]	1.25814	0.00995	0.790156	0.639182	0.418084	0.777416	0.895479
A_44_P428420	Ctsz	252929	Rattus norvegicus cathepsin Z (Ctsz), mRNA [NM_183330]	1.25801	1.68e-05	0.901932	1.15001	1.15081	2.24866	2.39166
A_43_P21731	Arhgap35	306400	Uncharacterized protein [Source:UniProtKB/TrEMBL;Acc:D4AD82] [ENSRNOT00000021223]	1.25759	0.000961	0.857245	1.2402	1.57212	0.587606	0.418241
A_44_P274573	Plxnd1	312652	Rattus norvegicus plexin D1 (Plxnd1), mRNA [NM_001107881]	1.25747	0.00649	0.922624	0.418277	0.57009	1.05994	0.988333
A_44_P189343	KIFC2	300053	Rattus norvegicus kinesin family member C2 (KIFC2), mRNA [NM_198752]	1.25744	0.0159	0.572548	0.613807	0.988494	0.418287	0.60513
A_44_P210431	Sptbn1	305614	Rattus norvegicus beta II spectrin-short isoform mRNA, partial cds. [AF218849]	1.25675	0.0175	0.720847	1.00564	0.418484	0.726007	0.947324
A_43_P18277	Npepps	50558	Rattus norvegicus aminopeptidase puromycin sensitive (Npepps), mRNA [NM_080395]	1.25566	0.0455	0.893291	0.418802	0.939081	0.774016	0.716377
A_44_P410192	Dtd1	362227	Rattus norvegicus D-tyrosyl-tRNA deacylase 1 homolog (S. cerevisiae) (Dtd1), nuclear gene encoding mitochondrial protein, mRNA [NM_001108594]	1.25503	0.00116	1.28037	2.0203	2.38672	1.31991	1.08074
A_44_P653272	Gpr155	311730	Rattus norvegicus G protein-coupled receptor 155 (Gpr155), mRNA [NM_001107811]	1.25486	0.000453	1.22019	0.997798	2.38643	0.986186	0.997665
A_44_P551581		NA	BG665445 DRACCH10 Rat DRG Library Rattus norvegicus cDNA clone DRACCH10 5', mRNA sequence [BG665445]	1.25328	0.0414	0.831199	0.54713	0.419494	1.03635	1.0306
A_43_P18932	Nmnat3	363118	Rattus norvegicus nicotinamide nucleotide adenylyltransferase 3 (Nmnat3), nuclear gene encoding mitochondrial protein, mRNA [NM_001013224]	1.2529	0.00598	1.31997	0.620837	1.28322	2.25043	2.38319
A_44_P525402	Vopp1	362374	Rattus norvegicus vesicular, overexpressed in cancer, prosurvival protein 1 (Vopp1), mRNA [NM_001108630]	1.25269	0.00263	0.675821	0.486468	0.419665	0.752815	0.964755
A_44_P505964	Stox2	306459	Rattus norvegicus spinelinin mRNA, complete cds. [AF548355]	1.25194	0.0186	1.11066	0.50079	2.15645	0.875843	0.419882
A_44_P686038	Clcn4-2	60586	Rattus norvegicus chloride channel 4-2 (Clcn4-2), mRNA [NM_022198]	1.25166	0.00275	1.03542	0.779743	2.38115	1.87487	1.75334
A_44_P520441	Pcdh9	306091	Rattus norvegicus protocadherin 9 (Pcdh9), mRNA [NM_001191688]	1.25104	0.000825	1.37475	2.27225	2.38013	1.29191	1.18287
A_44_P335671		NA	Uncharacterized protein [Source:UniProtKB/TrEMBL;Acc:D4A447] [ENSRNOT00000037665]	1.25084	0.00406	0.921308	0.789311	0.465	1.96699	2.3798
A_44_P900020		NA	Q5AF63_CANAL (Q5AF63) Potential fungal zinc cluster transcription factor, partial (6%) [TC581243]	1.24878	0.0107	0.921103	1.48508	1.33174	0.571944	0.420804
A_44_P700326		NA	Rattus norvegicus TL0AEA6YO09 mRNA sequence. [FQ231330]	1.24826	0.000219	1.05384	1.33148	2.37554	0.775676	0.60464
A_44_P426478		NA	Rattus norvegicus similar to RIKEN cDNA 1300006M19 (LOC304282), mRNA [XM_239603]	1.2481	0.0338	0.703923	0.573837	0.421002	0.798936	0.904101
A_44_P314219	Rassf4	362423	Rattus norvegicus Ras association (RalGDS/AF-6) domain family member 4 (Rassf4), mRNA [NM_001024275]	1.24775	0.000818	0.849771	1.19681	0.919983	2.3747	2.03446
A_42_P541025	Hspa1l	24963	Rattus norvegicus heat shock protein 1-like (Hspa1l), mRNA [NM_212546]	1.24733	0.0255	0.942903	0.981996	0.421226	1.24202	1.35688
A_44_P122061		NA	AGENCOURT_26728831 NIH_MGC_255 Rattus norvegicus cDNA clone IMAGE:7317480 5', mRNA sequence [CO396129]	1.24652	0.0453	1.3054	2.37269	2.21569	0.844242	1.30434
A_44_P182257	Stx17	252853	Rattus norvegicus syntaxin 17 (Stx17), mRNA [NM_145723]	1.24595	0.0471	0.787831	0.723034	0.828787	0.615561	0.421631
A_44_P171989		NA	AA964862 UI-R-C0-gr-b-02-0-UI.s1 UI-R-C0 Rattus norvegicus cDNA clone UI-R-C0-gr-b-02-0-UI 3', mRNA sequence [AA964862]	1.24544	0.0211	0.836007	0.829608	0.611471	0.435868	0.421779
A_44_P139500		NA	AI233983 EST230671 Normalized rat lung, Bento Soares Rattus sp. cDNA clone RLUCT72 3' end, mRNA sequence [AI233983]	1.24396	0.0161	0.818823	0.718882	0.422211	0.622467	0.553154
A_44_P428437	Mia	81510	Rattus norvegicus melanoma inhibitory activity (Mia), mRNA [NM_030852]	1.24312	5.84e-05	1.66301	2.20408	2.3671	0.753935	0.696518
A_44_P960490	Uap1	498272	Rattus norvegicus UDP-N-acteylglucosamine pyrophosphorylase 1 (Uap1), mRNA [NM_001191930]	1.24298	0.00238	0.949662	0.569212	0.422499	0.629747	0.619342
A_44_P558821		NA	AGENCOURT_111274430 NIH_MGC_420 Rattus norvegicus cDNA clone IMAGE:9035853 5', mRNA sequence [EV763266]	1.24275	0.000107	1.01686	1.45249	0.859898	2.05523	2.3665
A_43_P15390	Smad7	81516	Rattus norvegicus SMAD family member 7 (Smad7), mRNA [NM_030858]	1.24236	0.00137	1.506	0.422682	0.544616	1.58633	1.73129
A_42_P633664	Fam129a	63912	Rattus norvegicus family with sequence similarity 129, member A (Fam129a), mRNA [NM_022242]	1.23942	0.0197	0.694461	2.36104	2.09426	0.90873	0.928202
A_42_P774439		NA	PSTB_AQUAE (O67154) Phosphate import ATP-binding protein pstB (Phosphate-transporting ATPase) (ABC phosphate transporter) , partial (7%) [TC624104]	1.23892	0.00244	0.962042	0.799318	0.423688	1.06658	1.16256
A_44_P914452		NA	Q7TQ12_RAT (Q7TQ12) Aa1114, partial (9%) [TC587696]	1.2383	0.00593	0.719906	0.938485	1.11837	0.457477	0.423872
A_43_P18186	Pdzrn3	312607	E3 ubiquitin-protein ligase PDZRN3 [Source:UniProtKB/Swiss-Prot;Acc:P68907] [ENSRNOT00000008032]	1.23674	0.00179	0.742327	0.46522	0.424331	0.47107	0.625744
A_44_P456985		NA	Rattus norvegicus similar to DNA methyltransferase 3A (LOC289651), mRNA [XM_223446]	1.23656	0.0218	0.762177	0.424384	0.478055	0.444825	0.525816
A_44_P330023		NA	AA998363 UI-R-C0-hz-c-06-0-UI.s1 UI-R-C0 Rattus norvegicus cDNA clone UI-R-C0-hz-c-06-0-UI 3', mRNA sequence [AA998363]	1.23551	0.028	1.20276	2.35464	1.9588	1.72308	1.64961
A_44_P138167	Uap1	498272	Rattus norvegicus UDP-N-acteylglucosamine pyrophosphorylase 1 (Uap1), mRNA [NM_001191930]	1.23543	0.00327	0.933061	0.571876	0.424715	0.643812	0.670582
A_44_P1018447	Micall2	288515	Uncharacterized protein [Source:UniProtKB/TrEMBL;Acc:D3ZEN0] [ENSRNOT00000036744]	1.23491	0.0269	1.5021	2.35367	1.38929	1.43298	1.44397
A_43_P12020	Kcnn3	54263	Rattus norvegicus potassium intermediate/small conductance calcium-activated channel, subfamily N, member 3 (Kcnn3), mRNA [NM_019315]	1.23466	9.42e-05	0.807544	0.718609	0.907501	2.044	2.35325
A_44_P931544		NA	AB036062 small GTP binding protein {Oryza sativa (japonica cultivar-group)} (exp=-1; wgp=0; cg=0), partial (23%) [TC623995]	1.23416	0.00151	0.653561	0.458916	0.42509	1.13435	1.16939
A_44_P1009692	Hmgn2	114637	Rattus norvegicus high mobility group nucleosomal binding domain 2 (Hmgn2), mRNA [NM_001025624]	1.2341	0.00519	2.35234	2.05155	0.623491	0.858438	0.678065
A_43_P12872	Lenep	113917	Rattus norvegicus lens epithelial protein (Lenep), mRNA [NM_053614]	1.23403	0.011	0.895883	1.03104	2.35224	1.58501	1.31754
A_44_P370645	Sec61b	298068	Rattus norvegicus Sec61 beta subunit (Sec61b), mRNA [NM_001106654]	1.23281	0.00153	0.845771	0.724741	0.425488	0.756072	0.75142
A_44_P482325	Fhl1	25177	Rattus norvegicus four and a half LIM domains 1 (Fhl1), transcript variant 2, mRNA [NM_145669]	1.23202	0.0441	0.924586	0.817038	0.42572	1.03019	1.28341
A_44_P349475	Cdh2	83501	Rattus norvegicus cadherin 2 (Cdh2), mRNA [NM_031333]	1.23117	0.0162	1.06774	0.534982	0.425972	0.761362	0.611101
A_44_P349689	Atl1	362750	Rattus norvegicus atlastin GTPase 1 (Atl1), mRNA [NM_001009831]	1.23049	0.0049	0.988018	2.34647	2.19234	1.00765	0.990841
A_44_P793931		NA	MMETL1A enhancer-trap-locus-1 {Mus musculus} (exp=-1; wgp=0; cg=0), partial (9%) [TC645304]	1.22951	0.0216	0.964599	0.542464	0.517158	0.647308	0.426462
A_44_P111723	Hap1	29430	Rattus norvegicus huntingtin-associated protein 1 (Hap1), transcript variant 1, mRNA [NM_024133]	1.22945	0.00423	1.28967	0.907261	1.92504	0.442405	0.426479
A_44_P172982	Zyx	114636	Rattus norvegicus zyxin (Zyx), mRNA [NM_053761]	1.22867	0.0198	0.741266	0.847002	0.42671	0.822484	0.982471
A_44_P362981	Fabp5	140868	Rattus norvegicus fatty acid binding protein 5, epidermal (Fabp5), mRNA [NM_145878]	1.22834	0.018	1.03373	2.34297	1.36705	1.24222	1.1499
A_44_P1035483		NA	BF559836 UI-R-E1-gj-h-06-0-UI.r1 UI-R-E1 Rattus norvegicus cDNA clone UI-R-E1-gj-h-06-0-UI 5', mRNA sequence [BF559836]	1.22789	0.00493	1.3066	1.35412	0.476446	1.91699	2.34224
A_44_P463878	Slc38a2	29642	Rattus norvegicus solute carrier family 38, member 2 (Slc38a2), mRNA [NM_181090]	1.22785	0.00305	0.870862	0.426954	1.06645	0.629262	0.655119
A_44_P837619		NA	O41021_PBCV1 (O41021) A312aR protein, partial (26%) [TC611517]	1.2278	0.0123	0.72293	0.435451	0.426969	0.678276	0.873113
A_44_P448286	Fam135a	367235	Rattus norvegicus family with sequence similarity 135, member A (Fam135a), mRNA [NM_001134597]	1.22775	0.000828	0.863815	0.426984	0.595138	0.846288	0.890119
A_44_P408139	Vmo1	360553	Rattus norvegicus vitelline membrane outer layer 1 homolog (chicken) (Vmo1), mRNA [NM_001191823]	1.22721	0.00137	1.0074	1.59148	2.34115	2.08876	2.17007
A_44_P203145	Cacna1c	24239	Rattus norvegicus calcium channel, voltage-dependent, L type, alpha 1C subunit (Cacna1c), mRNA [NM_012517]	1.22671	0.0209	1.09186	1.32837	1.79995	2.34033	2.21715
A_44_P154436	Tnfaip8	307428	Rattus norvegicus tumor necrosis factor, alpha-induced protein 8 (Tnfaip8), mRNA [NM_001107387]	1.2264	0.00571	2.33983	1.00174	1.08371	2.07819	1.84726
A_44_P487874	LOC100360956	100360956	PREDICTED: Rattus norvegicus hypothetical protein LOC100360956 (LOC100360956), mRNA [XM_002724664]	1.22612	0.0468	0.845377	0.460904	0.634022	0.486214	0.427465
A_44_P210410	Tubb2b	291081	Rattus norvegicus tubulin, beta 2b (Tubb2b), mRNA [NM_001013886]	1.22528	0.00068	1.06153	0.897456	0.427715	0.942918	1.09463
A_44_P207963	Afap1	140935	Rattus norvegicus actin filament associated protein 1 (Afap1), mRNA [NM_080900]	1.2248	0.0396	0.657475	0.917926	0.569532	0.427857	0.515011
A_44_P518559		NA	Q9G8V7_9CRYP (Q9G8V7) NADH dehydrogenase subunit 5 , partial (3%) [TC630835]	1.22377	0.0111	0.930837	0.428161	0.770035	0.665914	0.617002
A_44_P101361	Hmga2	84017	Rattus norvegicus high mobility group AT-hook 2 (Hmga2), mRNA [NM_032070]	1.22338	0.0392	1.74755	0.480304	0.428277	0.682952	0.661109
A_44_P1028692	Smtn	289734	Rattus norvegicus smoothelin (Smtn), mRNA [NM_001013049]	1.22283	0.0296	1.09788	0.590842	0.428442	0.676825	0.76512
A_44_P499209	Nxnl2	689232	Rattus norvegicus nucleoredoxin-like 2 (Nxnl2), mRNA [NM_001170429]	1.22245	0.00234	0.720691	1.48237	0.746853	0.428553	0.535508
A_44_P940553	Bend6	363212	Rattus norvegicus BEN domain containing 6 (Bend6), mRNA [NM_001108792]	1.22179	0.00852	1.69474	1.16013	1.85447	2.14621	2.33237
A_42_P710738	Phgdh	58835	Rattus norvegicus phosphoglycerate dehydrogenase (Phgdh), mRNA [NM_031620]	1.2213	0.0371	1.55841	2.25328	2.33157	1.00155	0.861777
A_44_P191287		NA	BC025042 Nrbp2 protein {Mus musculus} (exp=-1; wgp=0; cg=0), complete [TC598164]	1.22125	0.00487	0.823827	2.33149	2.05889	0.851133	1.0835
A_44_P1043051	Sike1	362007	Rattus norvegicus suppressor of IKBKE 1 (Sike1), mRNA [NM_001012182]	1.22061	0.0339	0.913002	0.429102	0.546826	0.865981	0.722697
A_42_P458530	Ripk3	246240	Rattus norvegicus receptor-interacting serine-threonine kinase 3 (Ripk3), mRNA [NM_139342]	1.22038	0.00161	1.42894	1.11038	1.00364	2.33008	1.99208
A_44_P256921		NA	AW143179 EST293475 Normalized rat brain, Bento Soares Rattus sp. cDNA clone RGIBF04 5' end, mRNA sequence [AW143179]	1.21999	0.00918	1.29405	0.671301	1.17258	0.473666	0.429285
A_44_P123677	Syngr1	29205	Rattus norvegicus synaptogyrin 1 (Syngr1), mRNA [NM_019166]	1.21962	0.00646	0.764942	1.58204	1.27396	1.84972	2.32885
A_44_P492268		NA	Uncharacterized protein [Source:UniProtKB/TrEMBL;Acc:F1M6U1] [ENSRNOT00000007800]	1.21937	0.0475	1.73234	0.429469	0.620474	0.844962	0.938505
A_44_P931207		NA	UI-R-BO1-aps-b-06-0-UI.s1 UI-R-BO1 Rattus norvegicus cDNA clone UI-R-BO1-aps-b-06-0-UI 3', mRNA sequence [BE101695]	1.21917	0.000815	0.852477	1.55888	2.32812	0.748304	0.638352
A_44_P820062	Aif1l	362107	Rattus norvegicus allograft inflammatory factor 1-like (Aif1l), mRNA [NM_001108578]	1.21906	0.0013	1.24827	0.771231	0.664929	0.576622	0.429563
A_44_P961262		NA	Q80Y70_MOUSE (Q80Y70) Epc2 protein (Fragment), partial (32%) [TC624684]	1.21906	0.000842	0.814895	0.771831	0.611008	0.618667	0.429563
A_44_P880090		NA	RVL21448 Wackym-Soares normalized rat vestibular cDNA library Rattus norvegicus cDNA 5', mRNA sequence [DV728750]	1.21658	0.0387	0.702695	0.430302	0.869773	0.604684	0.736626
A_44_P401019	Mapre3	298848	Rattus norvegicus microtubule-associated protein, RP/EB family, member 3 (Mapre3), mRNA [NM_001007656]	1.21581	0.001	0.699742	0.548842	1.12114	0.563851	0.430532
A_44_P153774	Plce1	114633	Rattus norvegicus phospholipase C, epsilon 1 (Plce1), mRNA [NM_053758]	1.21577	0.0226	0.789647	0.631031	2.00279	0.628842	0.430545
A_42_P556457	Gmcl1	312516	Rattus norvegicus germ cell-less homolog 1 (Drosophila) (Gmcl1), transcript variant 1, mRNA [NM_001033931]	1.21486	0.0158	0.835482	0.430814	0.532443	0.833021	0.760374
A_44_P960491	Uap1	498272	Rattus norvegicus UDP-N-acteylglucosamine pyrophosphorylase 1 (Uap1), mRNA [NM_001191930]	1.21405	0.0072	0.92807	0.5711	0.431057	0.688736	0.688529
A_44_P336699	Rufy3	360921	Rattus norvegicus RUN and FYVE domain containing 3 (Rufy3), mRNA [NM_001025127]	1.21335	0.000111	1.42749	1.59411	2.31876	1.09977	1.11712
A_44_P997826	Rnpep	81761	Rattus norvegicus arginyl aminopeptidase (aminopeptidase B) (Rnpep), mRNA [NM_031097]	1.21203	0.0405	0.689534	0.814954	1.02857	0.573516	0.43166
A_44_P393822	Plekho1	310674	Rattus norvegicus pleckstrin homology domain containing, family O member 1 (Plekho1), mRNA [NM_001025119]	1.21175	5.04e-05	0.773343	0.574049	0.431745	0.898371	0.938668
A_42_P823306	Snx1	84471	Rattus norvegicus sorting nexin 1 (Snx1), mRNA [NM_053411]	1.21139	0.0128	1.23951	1.63624	2.31561	1.43261	1.40092
A_44_P1071663	Gnb4	294962	Rattus norvegicus guanine nucleotide binding protein (G protein), beta polypeptide 4 (Gnb4), mRNA [NM_001013910]	1.21138	0.000184	0.907341	0.63287	0.431855	1.16383	1.066
A_44_P1038296	Cd68	287435	Rattus norvegicus Cd68 molecule (Cd68), mRNA [NM_001031638]	1.21124	0.002	1.14512	2.31536	1.36943	0.604382	0.66381
A_43_P19005	Ncoa7	498995	PREDICTED: Rattus norvegicus nuclear receptor coactivator 7 (Ncoa7), mRNA [XM_574285]	1.21078	0.0443	0.773372	0.570435	0.543501	0.432034	0.494578
A_42_P541962	C1qtnf4	311184	Rattus norvegicus C1q and tumor necrosis factor related protein 4 (C1qtnf4), mRNA [NM_001107745]	1.20908	0.0131	1.2283	2.31191	2.15535	0.847228	1.39959
A_44_P563610		NA	Q7TQ12_RAT (Q7TQ12) Aa1114, partial (9%) [TC622242]	1.20865	0.0202	2.07263	0.902457	1.2912	0.700366	2.31121
A_43_P16626	Metrn	287151	Rattus norvegicus meteorin, glial cell differentiation regulator (Metrn), mRNA [NM_001009962]	1.20834	0.0136	0.888537	2.31072	0.956645	1.72556	1.13484
A_44_P186951	Abca7	299609	Rattus norvegicus ATP-binding cassette, subfamily A (ABC1), member 7 (Abca7), mRNA [NM_207598]	1.20797	0.0137	0.844087	0.432878	1.15057	0.735978	0.773542
A_44_P220305		NA	Rattus norvegicus similar to heterogeneous nuclear ribonucleoprotein A2/B1 (LOC311431), mRNA [XM_230540]	1.2078	0.0267	0.975066	0.432928	0.588911	0.805464	1.11469
A_43_P21317	Zfp23	307839	Rattus norvegicus zinc finger protein 23 (Zfp23), mRNA [NM_001107428]	1.20773	0.00564	0.986339	0.780792	0.959313	0.576424	0.43295
A_44_P100023	Wrb	288233	Rattus norvegicus tryptophan rich basic protein (Wrb), mRNA [NM_199373]	1.20747	2.71e-06	0.979355	1.38861	2.30932	0.988996	0.875501
A_44_P532249	Fkbp5	361810	Rattus norvegicus FK506 binding protein 5 (Fkbp5), mRNA [NM_001012174]	1.20705	0.00752	0.790631	0.433153	0.454758	0.499469	0.458697
A_44_P340104	Ankrd13c	685374	Rattus norvegicus ankyrin repeat domain 13C (Ankrd13c), mRNA [NM_001191570]	1.20596	0.0128	0.80987	0.43348	0.93664	0.749253	0.465215
A_43_P10088	Rnaseh2a	364974	Rattus norvegicus ribonuclease H2, subunit A (Rnaseh2a), mRNA [NM_001013234]	1.20578	0.000326	1.51748	1.57431	2.30662	2.03012	1.79005
A_44_P114537	Celf4	307540	Rattus norvegicus CUGBP, Elav-like family member 4 (Celf4), mRNA [NM_001107400]	1.20517	0.016	2.30565	1.23653	0.894605	1.47387	1.33964
A_44_P496972		NA	Uncharacterized protein [Source:UniProtKB/TrEMBL;Acc:F1M2L5] [ENSRNOT00000050750]	1.20497	0.00377	0.84826	0.433777	0.477539	1.23792	1.35469
A_44_P359925		NA	Rattus norvegicus TL0AEA32YE04 mRNA sequence. [FQ226187]	1.20358	0.000903	0.971333	0.902026	0.836527	1.70517	2.30311
A_44_P107199	Sqstm1	113894	Rattus norvegicus sequestosome 1 (Sqstm1), transcript variant 2, mRNA [NM_181550]	1.2035	0.000858	0.869503	0.969985	2.30297	0.920783	1.03643
A_44_P176312	Fgf5	60662	Rattus norvegicus fibroblast growth factor 5 (Fgf5), mRNA [NM_022211]	1.20145	0.00725	0.84695	0.71669	0.434837	0.506073	0.63126
A_42_P813939	Appl2	362860	Rattus norvegicus adaptor protein, phosphotyrosine interaction, PH domain and leucine zipper containing 2 (Appl2), mRNA [NM_001108741]	1.19953	0.0301	1.28352	1.72515	2.29664	1.93585	1.8975
A_42_P801831	Fbln1	315191	Rattus norvegicus fibulin 1 (Fbln1), mRNA [NM_001127547]	1.19943	0.0439	2.29649	0.988476	0.569323	0.805536	1.03682
A_42_P525454		NA	Uncharacterized protein [Source:UniProtKB/TrEMBL;Acc:D4ADU3] [ENSRNOT00000014310]	1.19773	0.00697	0.917694	2.07763	2.29378	1.12582	1.34219
A_44_P557934	Thnsl2	297332	Rattus norvegicus threonine synthase-like 2 (S. cerevisiae) (Thnsl2), mRNA [NM_001009658]	1.19768	0.044	1.03537	2.29371	1.66975	1.49923	1.35339
A_44_P291381		NA	BF524975 UI-R-A0-ag-a-09-0-UI.r1 UI-R-A0 Rattus norvegicus cDNA clone UI-R-A0-ag-a-09-0-UI 5', mRNA sequence [BF524975]	1.19741	0.00318	0.935886	2.29328	1.37719	0.832803	0.821044
A_44_P512255	Rgs4	29480	Rattus norvegicus regulator of G-protein signaling 4 (Rgs4), mRNA [NM_017214]	1.19628	0.0428	1.33505	1.48347	2.29148	1.15094	1.74404
A_44_P1046845	Enoph1	305177	Rattus norvegicus enolase-phosphatase 1 (Enoph1), mRNA [NM_001009391]	1.19512	0.000642	1.22013	1.51179	2.28964	1.24693	1.31312
A_44_P276607	RGD1307439	309108	Rattus norvegicus similar to hypothetical protein MGC35138 (RGD1307439), mRNA [NM_001127540]	1.19437	0.00187	0.846938	0.564998	0.858018	0.436979	0.567879
A_44_P426924	Mis18bp1	689296	Rattus norvegicus MIS18 binding protein 1 (Mis18bp1), mRNA [NM_001109531]	1.19402	0.0112	2.28789	0.678319	0.632698	1.08464	0.577609
A_44_P339936	Xpr1	289424	Rattus norvegicus xenotropic and polytropic retrovirus receptor 1 (Xpr1), mRNA [NM_001105992]	1.19372	0.0113	0.660847	0.998908	1.06254	0.437174	0.463592
A_42_P601014	Cmtm7	501065	Rattus norvegicus CKLF-like MARVEL transmembrane domain containing 7 (Cmtm7), mRNA [NM_001109300]	1.19364	0.00953	0.836599	1.36709	2.28729	1.41189	1.23558
A_43_P17382	Lrrc16a	306941	Rattus norvegicus leucine rich repeat containing 16A (Lrrc16a), mRNA [NM_001191692]	1.19362	0.0486	1.12967	1.37109	2.28726	1.16315	0.963493
A_44_P925168		NA	BI395744 EST531615 Rat gene index, normalized rat, norvegicus Rattus norvegicus cDNA clone RGICM58 5' end, mRNA sequence [BI395744]	1.19319	0.0239	0.989126	0.437336	0.598563	0.711962	0.617018
A_44_P248162	Cep135	305288	Uncharacterized protein [Source:UniProtKB/TrEMBL;Acc:D3ZI35] [ENSRNOT00000032156]	1.19237	0.0261	1.43072	0.437585	0.578045	0.573631	0.512642
A_42_P469142	Lmo7	361084	Rattus norvegicus LIM domain 7 (Lmo7), mRNA [NM_001001515]	1.19084	0.00253	0.826462	0.595203	0.527357	1.8146	2.28286
A_44_P434055	Osbpl10	316039	Rattus norvegicus similar to Oxysterol-binding protein-like protein 10 (LOC316039), mRNA [XM_243980]	1.19065	0.00221	0.719893	0.628655	0.438106	0.729172	0.730496
A_44_P524178		NA	AI229036 EST225731 Normalized rat brain, Bento Soares Rattus sp. cDNA clone RBRDD23 3' end, mRNA sequence [AI229036]	1.19063	0.0446	0.717216	0.808904	0.620874	0.537053	0.438111
A_44_P941248		NA	BF286677 EST451268 Rat Gene Index, normalized rat, Rattus norvegicus cDNA Rattus norvegicus cDNA clone RGIFR91 5' sequence, mRNA sequence [BF286677]	1.19007	0.00888	1.0443	1.39887	0.64566	2.25578	2.28164
A_42_P833045	Gap43	29423	Rattus norvegicus growth associated protein 43 (Gap43), mRNA [NM_017195]	1.18986	0.000375	0.710761	1.06276	0.95195	0.438344	0.532877
A_44_P395885	Cdkn2a	25163	Rattus norvegicus cyclin-dependent kinase inhibitor 2A (Cdkn2a), mRNA [NM_031550]	1.18964	0.0465	0.983003	1.1151	1.13347	2.28096	2.0754
A_43_P12208	Basp1	64160	Rattus norvegicus brain abundant, membrane attached signal protein 1 (Basp1), mRNA [NM_022300]	1.18959	0.0467	0.929166	0.600195	0.438429	0.685878	0.793293
A_44_P1016988	LOC691920	691920	PREDICTED: Rattus norvegicus similar to kinesin-like motor protein C20orf23 (LOC691920), mRNA [XM_001080099]	1.18938	0.00198	1.21731	2.05061	2.28054	1.28608	1.48728
A_44_P620665	Efr3a	362923	Rattus norvegicus EFR3 homolog A (S. cerevisiae) (Efr3a), mRNA [NM_001130564]	1.18876	0.0125	0.834673	0.438678	0.668692	0.689313	0.741137
A_42_P478138		NA	AXN2_RAT (O70240) Axin-2 (Axis inhibition protein 2) (Conductin) (Axin-like protein) (Axil), complete [TC587055]	1.18837	0.0287	1.3513	1.46592	2.27895	2.27237	2.12429
A_44_P488956	Marveld1	309375	Rattus norvegicus MARVEL domain containing 1 (Marveld1), mRNA [NM_001107590]	1.18825	0.00289	0.849029	1.29895	1.70493	2.27876	2.21095
A_44_P602663		NA	BP478914 Rattus norvegicus pancreatic islet Rattus norvegicus cDNA clone RBC16448 3', mRNA sequence [BP478914]	1.18806	0.0057	0.877666	0.715702	0.438893	1.54423	1.67165
A_43_P15738	Pea15a	364052	Rattus norvegicus phosphoprotein enriched in astrocytes 15A (Pea15a), mRNA [NM_001013231]	1.1876	0.011	0.654631	0.658799	0.439031	1.00391	1.06466
A_44_P1058692	Angpt1	89807	Rattus norvegicus angiopoietin 1 (Angpt1), mRNA [NM_053546]	1.18647	0.0162	0.799494	1.68537	2.27595	0.921222	0.800502
A_44_P168265	Prkaa1	65248	Rattus norvegicus protein kinase, AMP-activated, alpha 1 catalytic subunit (Prkaa1), mRNA [NM_019142]	1.18636	0.00931	0.926703	0.439411	0.616908	0.71653	0.796259
A_44_P763434	Zdbf2	501153	Uncharacterized protein [Source:UniProtKB/TrEMBL;Acc:D4A582] [ENSRNOT00000016038]	1.18587	0.015	1.34782	0.84972	1.15183	0.514994	0.43956
A_44_P241324	Rbm22	307410	Rattus norvegicus RNA binding motif protein 22 (Rbm22), mRNA [NM_001025676]	1.18567	0.000181	0.969447	0.729431	0.78387	0.540745	0.43962
A_44_P595076	Peg10	678843	PREDICTED: Rattus norvegicus paternally expressed 10 (Peg10), mRNA [XM_001053454]	1.18465	0.00288	0.909588	0.82008	0.439932	0.537373	0.56912
A_44_P129749	Crabp2	29563	Rattus norvegicus cellular retinoic acid binding protein 2 (Crabp2), mRNA [NM_017244]	1.18391	0.000202	0.874309	0.9328	0.440157	0.502968	0.459491
A_42_P570241	Nampt	297508	Rattus norvegicus nicotinamide phosphoribosyltransferase (Nampt), mRNA [NM_177928]	1.18372	0.0163	0.845318	0.468708	0.440215	0.856178	0.903505
A_44_P147786		NA	BI275966 UI-R-CX0-bxi-e-10-0-UI.s1 UI-R-CX0 Rattus norvegicus cDNA clone UI-R-CX0-bxi-e-10-0-UI 3', mRNA sequence [BI275966]	1.18364	0.00503	0.646984	0.718841	0.751999	0.514298	0.440241
A_44_P555389	Vmp1	192129	Rattus norvegicus vacuole membrane protein 1 (Vmp1), mRNA [NM_138839]	1.18272	0.0314	0.982727	0.44052	0.660918	1.11336	1.24345
A_44_P222603	Ss18	361295	Rattus norvegicus synovial sarcoma translocation, Chromosome 18 (Ss18), mRNA [NM_001100900]	1.18256	0.0228	0.699401	0.66484	0.625151	0.605429	0.440569
A_44_P644162		NA	AGENCOURT_28622150 NIH_MGC_250 Rattus norvegicus cDNA clone IMAGE:7384459 5', mRNA sequence [CO570451]	1.18115	0.0159	2.26757	0.851582	1.15805	0.654131	0.686264
A_44_P853775	LOC691221	691221	PREDICTED: Rattus norvegicus similar to CG1998-PA (LOC691221), mRNA [XM_001077260]	1.17976	0.00446	0.927138	2.26539	2.02914	1.54315	1.43132
A_44_P412159	Cast	25403	Rattus norvegicus calpastatin (Cast), transcript variant 1, mRNA [NM_053295]	1.17958	0.00443	0.698237	1.1364	0.999716	0.479669	0.441479
A_44_P550845	Fmn1	296512	Uncharacterized protein [Source:UniProtKB/TrEMBL;Acc:D3ZBI5] [ENSRNOT00000042103]	1.17936	0.0337	0.88495	1.42017	2.26477	1.15496	1.49803
A_44_P1060286	S100a4	24615	Rattus norvegicus S100 calcium-binding protein A4 (S100a4), mRNA [NM_012618]	1.17928	0.00152	1.26177	1.04723	1.55724	1.97936	2.26463
A_42_P716999	Cadm1	363058	Rattus norvegicus cell adhesion molecule 1 (Cadm1), mRNA [NM_001012201]	1.17896	0.0316	0.763958	0.772126	0.441671	0.450524	0.466039
A_44_P366005		NA	Rattus norvegicus similar to beta-actin (LOC302340), mRNA [XM_228468]	1.17871	0.00518	0.779314	0.542084	0.441745	0.790689	0.921033
A_44_P220555	Rbm15b	315988	RCG25263Uncharacterized protein [Source:UniProtKB/TrEMBL;Acc:D3ZHD6] [ENSRNOT00000018995]	1.17795	0.00156	0.85381	0.803603	0.840164	0.5983	0.44198
A_44_P514163		NA	Q6TXI7_RAT (Q6TXI7) LRRGT00012, partial (4%) [TC602837]	1.17786	0.000654	1.41486	0.690811	1.07042	2.17546	2.2624
A_44_P517180		NA	Rattus norvegicus cDNA clone IMAGE:7377987. [BC158826]	1.17706	0.00012	1.02673	1.2162	2.26116	1.4394	1.35807
A_44_P425450		NA	AI535429 UI-R-C3-si-h-11-0-UI.s1 UI-R-C3 Rattus norvegicus cDNA clone UI-R-C3-si-h-11-0-UI 3', mRNA sequence [AI535429]	1.17663	0.000664	1.08962	1.02722	2.26048	1.33484	1.30007
A_43_P19039	Ccdc34	362187	Rattus norvegicus coiled-coil domain containing 34 (Ccdc34), mRNA [NM_001108587]	1.17647	0.0105	2.26022	1.32821	0.687284	1.30305	1.18083
A_44_P806040	Tlk2	303592	Rattus norvegicus tousled-like kinase 2 (Tlk2), mRNA [NM_001191652]	1.17574	0.00429	0.920865	0.442658	0.596791	0.551054	0.500748
A_44_P388650	Camk4	25050	Rattus norvegicus calcium/calmodulin-dependent protein kinase IV (Camk4), mRNA [NM_012727]	1.17549	0.00385	1.74251	1.17408	0.767594	0.64944	0.442734
A_44_P807585		NA	EPO_MOUSE (P07321) Erythropoietin precursor, partial (7%) [TC593578]	1.17535	0.0135	1.31359	1.8516	2.25847	2.02342	2.14822
A_42_P614692	Oplah	116684	Rattus norvegicus 5-oxoprolinase (ATP-hydrolysing) (Oplah), mRNA [NM_053904]	1.17514	0.00298	1.01727	1.12032	2.25815	2.10991	1.99564
A_44_P493270	Rgc32	117183	Rattus norvegicus response gene to complement 32 (Rgc32), mRNA [NM_054008]	1.1742	0.000323	0.58296	0.763667	1.45175	0.44313	0.47479
A_44_P479216		NA	Rattus norvegicus TL0ADA47YA09 mRNA sequence. [FQ229704]	1.17417	0.000131	0.987096	1.76234	2.25662	0.795296	0.526959
A_44_P244257	Fgd4	246174	Rattus norvegicus FYVE, RhoGEF and PH domain containing 4 (Fgd4), mRNA [NM_139263]	1.17403	0.00107	0.81487	0.947802	1.0604	0.542414	0.44318
A_44_P480361	Cenpl	289150	Rattus norvegicus centromere protein L (Cenpl), mRNA [NM_001033061]	1.17302	0.0255	2.25483	1.2697	0.939956	1.38695	1.17033
A_44_P191022	Phyh	114209	Rattus norvegicus phytanoyl-CoA 2-hydroxylase (Phyh), mRNA [NM_053674]	1.17248	0.0286	1.10381	1.45593	2.25398	1.48836	1.24917
A_44_P314978		NA	CB544341 AMGNNUC:NRHW1-00288-E10-A W rat hypo+pit (10478) Rattus norvegicus cDNA clone nrhw1-00288-e10 5', mRNA sequence [CB544341]	1.17226	0.0316	0.695422	0.627233	0.847157	0.45678	0.443725
A_44_P170266		NA	BF401675 UI-R-CA0-bgn-d-03-0-UI.s1 UI-R-CA0 Rattus norvegicus cDNA clone UI-R-CA0-bgn-d-03-0-UI 3', mRNA sequence [BF401675]	1.17178	0.00512	0.806287	0.719286	0.443874	1.128	1.05184
A_44_P162928		NA	AW143986 EST294282 Normalized rat embryo, Bento Soares Rattus sp. cDNA clone RGICE45 5' end, mRNA sequence [AW143986]	1.17164	0.012	1.0243	0.443918	0.933809	1.21736	1.09223
A_43_P18263	Celf1	362160	Rattus norvegicus CUGBP, Elav-like family member 1 (Celf1), mRNA [NM_001025421]	1.17057	0.0224	0.72644	0.444246	0.638885	0.792524	0.874377
A_44_P161846	Hist3h2ba	303175	Rattus norvegicus histone cluster 3, H2ba (Hist3h2ba), mRNA [NM_001111127]	1.16927	0.00376	1.82758	1.49129	1.15989	0.508733	0.444647
A_44_P1018098	Mogat1	363261	Rattus norvegicus monoacylglycerol O-acyltransferase 1 (Mogat1), mRNA [NM_001108803]	1.16752	0.0213	1.14506	1.05219	2.24626	1.47552	0.863518
A_44_P359040	RGD1309051	299153	Rattus norvegicus similar to chromosome 14 open reading frame 50 (RGD1309051), mRNA [NM_001013944]	1.16735	0.00101	1.24391	1.35204	1.5251	2.24599	2.1748
A_44_P316046	Olr1234	300558	Rattus norvegicus olfactory receptor 1234 (Olr1234), mRNA [NM_001000446]	1.16691	0.00255	0.554362	0.445373	0.525121	0.927849	0.803911
A_43_P14682	H2afz	58940	Rattus norvegicus H2A histone family, member Z (H2afz), mRNA [NM_022674]	1.16655	0.0131	2.24475	1.31694	1.25946	1.38696	1.25433
A_44_P171871	Ankrd28	306264	PREDICTED: Rattus norvegicus ankyrin repeat domain 28 (Ankrd28), mRNA [XM_224620]	1.16649	0.0435	1.14665	1.42249	2.24464	1.9268	1.7386
A_44_P251212	Pfkm	65152	Rattus norvegicus phosphofructokinase, muscle (Pfkm), mRNA [NM_031715]	1.16619	0.0144	0.983711	1.23373	2.24418	1.07191	1.14631
A_44_P198716	Pls3	81748	Rattus norvegicus plastin 3 (Pls3), mRNA [NM_031084]	1.16608	0.00161	1.16953	0.985789	0.912919	1.74648	2.24402
A_44_P163369	Artn	362572	Rattus norvegicus artemin (Artn), mRNA [NM_053397]	1.16576	0.0179	0.838556	2.24352	2.03897	0.863127	0.876388
A_44_P1045526	Piga	363464	N-acetylglucosaminyl-phosphatidylinositol biosynthetic protein [Source:RefSeq peptide;Acc:NP_001102286] [ENSRNOT00000004733]	1.16566	0.025	1.00451	0.58527	0.445762	0.891248	0.486915
A_44_P1001963		NA	Q7R8P9_PLAYO (Q7R8P9) Homeobox-containing protein (Fragment), partial (5%) [TC595761]	1.16535	0.0244	0.939563	1.21545	2.24288	1.18772	1.17864
A_44_P306884		NA	Uncharacterized protein [Source:UniProtKB/TrEMBL;Acc:D3ZU97] [ENSRNOT00000059797]	1.16528	0.000156	0.766611	0.523862	0.445879	0.811134	0.85945
A_42_P506956	Pcsk4	171085	Rattus norvegicus proprotein convertase subtilisin/kexin type 4 (Pcsk4), mRNA [NM_133559]	1.16516	0.0103	0.879947	1.1101	2.24259	1.67674	2.15626
A_44_P107634	Haus4	305882	Rattus norvegicus HAUS augmin-like complex, subunit 4 (Haus4), mRNA [NM_001013995]	1.16468	0.0186	2.24183	0.873762	0.870502	1.36297	1.15931
A_44_P1017125	Sav1	299116	Rattus norvegicus salvador homolog 1 (Drosophila) (Sav1), mRNA [NM_001097581]	1.16332	0.0394	0.937018	0.446484	0.626871	1.07796	0.856591
A_44_P206526	Adamts2	287899	Rattus norvegicus ADAM metallopeptidase with thrombospondin type 1 motif, 2 (Adamts2), mRNA [NM_001137622]	1.1617	0.0378	0.957924	2.23357	1.07428	1.28361	2.23721
A_44_P224259	Pxn	360820	Rattus norvegicus paxillin (Pxn), mRNA [NM_001012147]	1.16146	0.0146	0.871605	0.50204	0.44706	0.695882	0.767842
A_44_P388959	Lrp3	89787	Rattus norvegicus low density lipoprotein receptor-related protein 3 (Lrp3), mRNA [NM_053541]	1.16109	0.0473	1.51365	1.83296	1.7207	0.577877	0.447175
A_42_P521609	Morc3	304074	Rattus norvegicus MORC family CW-type zinc finger 3 (Morc3), mRNA [NM_001107109]	1.16109	0.0235	0.877433	0.447175	0.535921	0.849744	0.882729
A_44_P519167	Fkbp5	361810	Rattus norvegicus FK506 binding protein 5 (Fkbp5), mRNA [NM_001012174]	1.15954	0.0215	0.793339	0.491382	0.447655	0.573163	0.563863
A_44_P297179	Agrn	25592	Agrin [Source:UniProtKB/Swiss-Prot;Acc:P25304] [ENSRNOT00000027404]	1.158	0.0368	0.728251	0.634501	0.448132	0.539362	0.546605
A_44_P370146	Myo9b	25486	Rattus norvegicus myosin IXb (Myo9b), mRNA [NM_012984]	1.158	0.0128	0.740782	0.448135	0.480586	0.539896	0.547843
A_42_P692064		NA	AW915467 EST346771 Normalized rat embryo, Bento Soares Rattus sp. cDNA clone RGICV71 5' end, mRNA sequence [AW915467]	1.15786	0.0184	0.788237	0.448177	0.880336	0.608452	0.569884
A_43_P23280	Psip1	313323	Rattus norvegicus PC4 and SFRS1 interacting protein 1 (Psip1), mRNA [NM_175765]	1.15751	0.0264	1.60227	0.448285	0.674033	0.913359	0.692171
A_42_P816645	Gnb4	294962	Rattus norvegicus guanine nucleotide binding protein beta 4 subunit mRNA, partial cds. [AF022085]	1.15697	7.6e-06	1.09208	0.92121	0.448453	1.17526	1.18883
A_43_P15574	Dpp7	83799	Rattus norvegicus dipeptidylpeptidase 7 (Dpp7), mRNA [NM_031973]	1.15679	0.00823	1.04217	1.22794	2.22961	1.78483	1.55755
A_42_P765356	Sephs1	291314	Rattus norvegicus selenophosphate synthetase 1 (Sephs1), mRNA [NM_001104630]	1.15652	0.00152	1.14643	0.448593	1.29896	0.917323	0.725927
A_43_P11940	St6galnac3	29758	Rattus norvegicus ST6 (alpha-N-acetyl-neuraminyl-2,3-beta-galactosyl-1,3)-N-acetylgalactosaminide alpha-2,6-sialyltransferase 3 (St6galnac3), mRNA [NM_019123]	1.15651	0.0292	1.20456	2.22917	2.19287	0.871499	0.918647
A_44_P191309		NA	Q5XIM8_RAT (Q5XIM8) Lipin 1 (Predicted), partial (4%) [TC586232]	1.1559	0.00171	0.751732	0.448785	1.45661	0.496576	0.473766
A_43_P11288	Haus7	293844	Rattus norvegicus HAUS augmin-like complex, subunit 7 (Haus7), mRNA [NM_001110488]	1.15442	0.0146	1.39436	2.22595	1.49059	1.62002	1.95872
A_42_P625419	Filip1l	304020	Uncharacterized protein [Source:UniProtKB/TrEMBL;Acc:D4A900] [ENSRNOT00000046383]	1.154	0.0162	1.03643	1.05833	0.480307	1.66503	2.2253
A_43_P20107	Rfx3	361746	Rattus norvegicus regulatory factor X, 3 (influences HLA class II expression) (Rfx3), mRNA [NM_001012172]	1.15388	0.0119	0.815391	0.576808	0.726141	0.60254	0.449414
A_44_P212927		NA	Rattus norvegicus similar to tubulin, alpha 6; tubulin alpha 6 (LOC304756), mRNA [XM_222593]	1.1526	0.0389	0.867118	0.709672	0.449814	0.85285	1.00598
A_44_P173345	Stx16	362283	syntaxin-16 [Source:RefSeq peptide;Acc:NP_001102080] [ENSRNOT00000007054]	1.15164	0.034	0.841001	0.815907	0.911503	0.618221	0.450112
A_44_P457526	Ptrf	287710	Rattus norvegicus polymerase I and transcript release factor (Ptrf), mRNA [NM_001105841]	1.1514	0.00304	0.920129	1.10148	0.930055	1.58507	2.22129
A_44_P367550	Sqstm1	113894	Rattus norvegicus sequestosome 1 (Sqstm1), transcript variant 1, mRNA [NM_175843]	1.15086	0.00987	0.999083	1.80583	2.22046	0.945643	0.850783
A_44_P837560		NA	Rattus norvegicus TL0ADA31YA03 mRNA sequence. [FQ221838]	1.15084	0.0282	1.34809	0.618087	2.22044	0.869151	1.33113
A_43_P17922	Myrip	360034	Rattus norvegicus myosin VIIA and Rab interacting protein (Myrip), mRNA [NM_182844]	1.15067	0.00727	0.652757	0.579343	0.450417	0.60625	0.761778
A_44_P355013		NA	RNU02094 Rattus norvegicus Dahl salt resistant strain clone etb satellite DNA [U02094]	1.15059	0.0155	1.19662	1.25136	0.806729	0.818478	0.450441
A_44_P409860		NA	Histone H4Osteogenic growth peptide [Source:UniProtKB/Swiss-Prot;Acc:P62804] [ENSRNOT00000046363]	1.15043	0.00965	2.21981	1.1648	1.466	0.883196	1.12655
A_44_P167403		NA	AA875633 UI-R-E0-ct-f-03-0-UI.s1 UI-R-E0 Rattus norvegicus cDNA clone UI-R-E0-ct-f-03-0-UI 3' similar to gi [AA875633]	1.15033	0.0442	0.95672	2.21965	0.944029	1.70766	2.21029
A_44_P959355	LOC361963	361963	PREDICTED: Rattus norvegicus similar to phosphoglycerate mutase (EC 5.4.2.1) B chain - rat (LOC361963), miscRNA [XR_086660]	1.15002	0.00588	1.2394	1.27824	1.7216	1.79884	2.21917
A_43_P18492	Nfkb2	309452	Rattus norvegicus nuclear factor of kappa light polypeptide gene enhancer in B-cells 2, p49/p100 (Nfkb2), mRNA [NM_001008349]	1.14984	0.00962	0.981799	0.653257	1.11865	0.696473	0.450676
A_44_P110429		NA	Uncharacterized protein [Source:UniProtKB/TrEMBL;Acc:D3ZKW7] [ENSRNOT00000010168]	1.14826	0.0244	0.908636	0.451168	0.497984	1.08693	0.878949
A_44_P1006261	Nme4	685679	Rattus norvegicus non-metastatic cells 4, protein expressed in (Nme4), nuclear gene encoding mitochondrial protein, mRNA [NM_001109478]	1.14751	0.00105	1.17748	2.0873	1.1927	2.21531	2.15393
A_42_P664520	Fen1	84490	Rattus norvegicus flap structure-specific endonuclease 1 (Fen1), mRNA [NM_053430]	1.14727	0.0456	2.21494	0.864067	0.7786	0.896865	0.697532
A_44_P443493	Neil1	367090	Rattus norvegicus nei endonuclease VIII-like 1 (E. coli) (Neil1), mRNA [NM_001025754]	1.14646	0.0453	0.657638	0.578372	0.800323	0.63844	0.451733
A_44_P533146		NA	UI-R-DB0-byw-d-11-0-UI.s1 UI-R-DB0 Rattus norvegicus cDNA clone UI-R-DB0-byw-d-11-0-UI 3', mRNA sequence [BI285124]	1.1464	0.0479	2.2136	1.18036	0.819719	0.930066	0.755406
A_44_P411771	LOC680262	680262	PREDICTED: Rattus norvegicus hypothetical protein LOC680262, transcript variant 1 (LOC680262), mRNA [XM_001056376]	1.14639	0.0275	2.21359	0.84986	0.989341	1.01879	0.830557
A_44_P513577	Cdk19	309804	Rattus norvegicus cyclin-dependent kinase 19 (Cdk19), mRNA [NM_001107634]	1.14588	0.0178	0.873344	0.648902	0.976391	0.487152	0.451913
A_44_P140520	Tuba1c	300218	Rattus norvegicus tubulin, alpha 1C (Tuba1c), mRNA [NM_001011995]	1.14587	0.0306	0.771983	0.679445	0.451916	0.81017	0.914545
A_44_P852055	LOC498265	498265	Rattus norvegicus similar to hypothetical protein FLJ10706 (LOC498265), mRNA [NM_001017493]	1.14548	0.0178	2.2122	1.66571	0.866202	1.00877	0.99717
A_44_P371091		NA	BF283568 EST448159 Rat Gene Index, normalized rat, Rattus norvegicus cDNA Rattus norvegicus cDNA clone RGIEE07 3' sequence, mRNA sequence [BF283568]	1.14528	0.0174	0.820102	0.533717	0.452102	0.551084	0.540501
A_44_P448924		NA	BE111604 UI-R-BJ1-avc-g-01-0-UI.s1 UI-R-BJ1 Rattus norvegicus cDNA clone UI-R-BJ1-avc-g-01-0-UI 3', mRNA sequence [BE111604]	1.145	0.00123	1.09173	1.02856	1.04035	2.01054	2.21145
A_44_P546170	Ube2h	296956	Rattus norvegicus ubiquitin-conjugating enzyme E2H (Ube2h), mRNA [NM_001172127]	1.14455	0.000111	0.748917	0.73882	0.45233	0.46651	0.453327
A_42_P623666	Efhc1	301295	Rattus norvegicus EF-hand domain (C-terminal) containing 1 (Efhc1), mRNA [NM_001122947]	1.14369	0.00154	1.04836	1.29554	1.22934	2.20945	2.19801
A_44_P262677	Hist2h3c2	310678	Rattus norvegicus histone cluster 2, H3c2 (Hist2h3c2), mRNA [NM_001107698]	1.14278	0.0392	2.20806	1.33677	1.12767	0.95144	0.828727
A_44_P542390	Ptprs	25529	Rattus norvegicus protein tyrosine phosphatase, receptor type, S (Ptprs), mRNA [NM_019140]	1.14221	0.00179	0.58195	0.815005	0.613773	0.453066	0.482446
A_44_P445444	Lhpp	361663	Rattus norvegicus phospholysine phosphohistidine inorganic pyrophosphate phosphatase (Lhpp), mRNA [NM_001009706]	1.1417	0.000165	1.03486	1.35595	2.20641	1.80707	1.7185
A_44_P710285	Stim1	361618	Rattus norvegicus stromal interaction molecule 1 (Stim1), mRNA [NM_001108496]	1.14088	0.0376	0.844144	0.522158	0.697551	0.483395	0.453484
A_43_P22222	Mudeng	305861	Rattus norvegicus MU-2/AP1M2 domain containing, death-inducing (Mudeng), mRNA [NM_001030036]	1.1408	0.0425	0.810135	0.631922	0.899137	0.683291	0.453508
A_44_P313507	Cdkn2b	25164	Rattus norvegicus cyclin-dependent kinase inhibitor 2B (p15, inhibits CDK4) (Cdkn2b), mRNA [NM_130812]	1.14055	0.00272	0.953863	0.769951	1.04914	2.05785	2.20465
A_44_P989667		NA	Uncharacterized protein [Source:UniProtKB/TrEMBL;Acc:F1M809] [ENSRNOT00000016597]	1.13936	0.0223	2.20283	1.01819	1.00104	1.39138	1.32789
A_44_P355152	Kpna3	361055	importin subunit alpha-3 [Source:RefSeq peptide;Acc:NP_001014792] [ENSRNOT00000020238]	1.13923	0.0472	0.915771	0.454001	0.470452	0.842459	0.873333
A_44_P900646		NA	Q25J86_MACFA (Q25J86) Brain cDNA, clone: QflA-17877, partial (17%) [TC627022]	1.1391	0.0491	2.01001	2.20244	1.30543	0.87794	0.892168
A_44_P970328	LOC685834	685834	PREDICTED: Rattus norvegicus similar to zinc finger protein 740 (LOC685834), mRNA [XM_001065442]	1.13902	0.0295	0.807969	0.454068	0.882836	0.581813	0.468728
A_44_P242321	Acaa2	170465	Rattus norvegicus acetyl-CoA acyltransferase 2 (Acaa2), nuclear gene encoding mitochondrial protein, mRNA [NM_130433]	1.13899	0.0135	0.91693	1.37523	2.20227	1.29169	1.35741
A_42_P468231	Cpne9	297516	Rattus norvegicus copine family member IX (Cpne9), mRNA [NM_001024982]	1.13885	0.018	1.32441	1.745	0.772725	0.454121	0.677181
A_44_P107056	Hmgn2	114637	Rattus norvegicus high mobility group nucleosomal binding domain 2 (Hmgn2), mRNA [NM_001025624]	1.1385	0.000308	2.20151	1.8842	0.622531	0.73001	0.526847
A_43_P20164	Pikfyve	316457	Similar to phosphatidylinositol-3-phosphate/phosphatidylinositol 5-kinase, type III isoform 2Uncharacterized protein [Source:UniProtKB/TrEMBL;Acc:D3ZT14] [ENSRNOT00000020447]	1.13828	0.015	0.988159	1.10746	2.20118	0.974562	0.841406
A_43_P22401	Lrrc51	293156	Rattus norvegicus leucine rich repeat containing 51 (Lrrc51), mRNA [NM_001106284]	1.13806	0.0363	0.912599	2.20084	1.09997	1.15801	1.07886
A_43_P20133	Skil	114208	Uncharacterized protein [Source:UniProtKB/TrEMBL;Acc:D3ZWL1] [ENSRNOT00000013191]	1.13735	0.0175	0.903774	0.462166	0.454593	0.466388	0.462429
A_44_P406805	Rfc3	288414	Rattus norvegicus replication factor C (activator 1) 3 (Rfc3), mRNA [NM_001009629]	1.13712	0.0156	2.19942	1.53987	0.851055	1.34333	1.16261
A_44_P555760	Frmd6	257646	FERM domain-containing protein 6 [Source:UniProtKB/Swiss-Prot;Acc:Q8VII0] [ENSRNOT00000068757]	1.13689	0.00196	0.775611	0.852384	0.722823	0.490544	0.454739
A_43_P19289	Mtp18	289745	Rattus norvegicus mitochondrial protein 18 (Mtp18), nuclear gene encoding mitochondrial protein, mRNA [NM_001006960]	1.13675	0.00368	1.29421	0.845422	2.19885	1.34001	1.29792
A_44_P369808	Gstk1	297029	Rattus norvegicus glutathione S-transferase kappa 1 (Gstk1), nuclear gene encoding mitochondrial protein, mRNA [NM_181371]	1.1364	3.09e-05	1.09057	1.1204	1.07222	2.05658	2.19832
A_43_P12698	Lgals3	83781	Rattus norvegicus lectin, galactoside-binding, soluble, 3 (Lgals3), mRNA [NM_031832]	1.13595	0.00467	0.978732	1.01201	2.19763	1.59621	1.59011
A_44_P991634		NA	Rattus norvegicus TL0ACA46YC17 mRNA sequence. [FQ215889]	1.13589	0.00337	0.857321	0.524917	0.485773	1.80148	2.19754
A_44_P761087	Ets2	304063	Rattus norvegicus v-ets erythroblastosis virus E26 oncogene homolog 2 (avian) (Ets2), mRNA [NM_001107107]	1.13549	0.000948	0.769935	0.598323	0.455179	0.494227	0.544239
A_43_P18329	Stim1	361618	Rattus norvegicus stromal interaction molecule 1 (Stim1), mRNA [NM_001108496]	1.13544	0.0171	0.789687	0.58959	0.777393	0.455196	0.505027
A_44_P717695		NA	AGENCOURT_109871491 NIH_MGC_418 Rattus norvegicus cDNA clone IMAGE:9022941 5', mRNA sequence [EV764448]	1.13539	0.00282	0.889468	0.482318	0.45521	0.803495	0.891519
A_44_P246146	Rbmx	302855	Rattus norvegicus RNA binding motif protein, X-linked (Rbmx), mRNA [NM_001025663]	1.13512	0.0286	1.20153	0.455296	0.523658	0.717305	0.477921
A_44_P758470	Vopp1	362374	Rattus norvegicus vesicular, overexpressed in cancer, prosurvival protein 1 (Vopp1), mRNA [NM_001108630]	1.13265	0.0048	0.732209	0.5434	0.456077	0.80792	0.857104
A_43_P19238	Sp110	301570	Rattus norvegicus SP110 nuclear body protein (Sp110), mRNA [NM_001034137]	1.13252	0.0354	1.2308	2.19241	1.36977	1.28735	1.34298
A_44_P445244	Artn	362572	Rattus norvegicus artemin (Artn), mRNA [NM_053397]	1.13195	0.0221	0.834778	2.19155	1.94678	0.724086	0.697806
A_43_P19189	LOC680039	680039	Rattus norvegicus hypothetical protein LOC680039 (LOC680039), mRNA [NM_001109388]	1.13174	0.0304	0.896524	0.660364	1.23787	0.606915	0.456366
A_44_P659506	Gal3st4	498166	Rattus norvegicus galactose-3-O-sulfotransferase 4 (Gal3st4), mRNA [NM_001109064]	1.13125	0.000698	1.0016	0.92768	2.19049	1.41949	1.39785
A_44_P222551		NA	Histone H2A type 2-A [Source:UniProtKB/Swiss-Prot;Acc:P0CC09] [ENSRNOT00000047696]	1.13026	0.0193	2.18898	1.20362	0.776666	0.989169	0.810459
A_44_P403532	RGD1564019	499783	PREDICTED: Rattus norvegicus similar to GTPase activating RANGAP domain-like 3 (RGD1564019), mRNA [XM_001078585]	1.129	1.66e-05	0.817057	1.32577	1.08412	0.457232	0.539864
A_44_P546279	Galm	313843	Rattus norvegicus galactose mutarotase (aldose 1-epimerase) (Galm), mRNA [NM_001007704]	1.12875	0.000345	1.1158	1.34857	2.18669	1.69918	1.63483
A_43_P17439	Gtf3c2	313914	Rattus norvegicus general transcription factor IIIC, polypeptide 2, beta (Gtf3c2), mRNA [NM_001025120]	1.1283	0.00963	0.771784	0.457454	0.693759	0.591461	0.587499
A_43_P12727	Stat1	25124	Rattus norvegicus signal transducer and activator of transcription 1 (Stat1), transcript variant alpha, mRNA [NM_032612]	1.12721	0.0442	1.19349	1.95658	2.18436	1.76358	1.45446
A_44_P641108		NA	BC023614 MECT1 protein {Homo sapiens} (exp=-1; wgp=0; cg=0), partial (3%) [TC601039]	1.12636	0.0372	0.788475	2.18307	1.15656	1.12413	1.2151
A_43_P21931	Ncapd3	315508	Rattus norvegicus non-SMC condensin II complex, subunit D3 (Ncapd3), mRNA [NM_001034000]	1.1254	0.0129	2.18162	1.19246	1.00942	0.964495	0.802036
A_44_P884119	Ccdc91	312863	Rattus norvegicus coiled-coil domain containing 91 (Ccdc91), mRNA [NM_001014061]	1.12527	0.0464	1.1896	1.41785	2.18142	1.9762	1.73533
A_44_P753175		NA	Q3N9V8_9PROT (Q3N9V8) Type II and III secretion system protein:Bacterial type II and III secretion system protein precursor, partial (3%) [TC622386]	1.12517	0.0452	0.916136	0.609531	2.18128	1.58617	0.97758
A_44_P436798	Socs5	500616	Rattus norvegicus suppressor of cytokine signaling 5 (Socs5), mRNA [NM_001109274]	1.12437	0.0341	1.00901	0.466678	0.458703	0.617823	0.638015
A_44_P1015606	Sfswap	304431	Rattus norvegicus splicing factor, suppressor of white-apricot homolog (Drosophila) (Sfswap), mRNA [NM_001034924]	1.12405	0.00238	0.841573	0.629475	1.04394	0.503681	0.458803
A_44_P833892		NA	EST232299 Normalized rat ovary, Bento Soares Rattus sp. cDNA clone ROVCW46 3' end, mRNA sequence [AI235737]	1.12315	0.0415	0.866967	1.3164	2.17822	0.907681	0.603213
A_44_P1019957	Ubc	50522	Rattus norvegicus ubiquitin C (Ubc), mRNA [NM_017314]	1.12265	0.0322	0.851187	0.622782	1.08877	0.575235	0.459249
A_44_P361737		NA	AI233748 EST230436 Normalized rat kidney, Bento Soares Rattus sp. cDNA clone RKIDJ58 3' end, mRNA sequence [AI233748]	1.12239	0.0386	1.2256	1.38346	2.17707	1.06114	1.49666
A_44_P126572	Zfp251	366954	Rattus norvegicus zinc finger protein 251 (Zfp251), mRNA [NM_001191911]	1.12235	1.84e-05	0.697358	0.903271	0.799715	0.513236	0.459346
A_44_P737376		NA	AGENCOURT_31479076 NIH_MGC_251 Rattus norvegicus cDNA clone IMAGE:7385236 5', mRNA sequence [CV076506]	1.12221	0.0142	0.682701	1.86581	0.949242	2.08502	2.1768
A_44_P997444	Tube1	361856	Rattus norvegicus tubulin, epsilon 1 (Tube1), mRNA [NM_001108536]	1.12186	0.0478	2.17627	1.06355	0.746806	1.07842	0.745149
A_44_P436191	Cdhr2	291002	Uncharacterized protein [Source:UniProtKB/TrEMBL;Acc:D3ZAN2] [ENSRNOT00000024151]	1.12134	0.0171	0.740238	1.24047	0.777068	0.533073	0.459667
A_44_P580559		NA	FM082204 etnoaor Rattus norvegicus cDNA clone etnoaorP0051E09 5', mRNA sequence [FM082204]	1.12106	0.00039	0.861567	2.01258	2.17506	1.25253	1.15917
A_44_P438815	Cmtm7	501065	Rattus norvegicus CKLF-like MARVEL transmembrane domain containing 7 (Cmtm7), mRNA [NM_001109300]	1.1207	0.00633	0.88383	1.53599	2.17452	1.55111	1.42774
A_44_P431203	Nrip3	361625	Rattus norvegicus nuclear receptor interacting protein 3 (Nrip3), mRNA [NM_001108498]	1.12052	0.0388	1.02744	1.11923	0.737395	0.463359	0.459927
A_44_P452606		NA	Rattus norvegicus similar to light ear protein (LOC304555), mRNA [XM_222245]	1.12042	0.0447	1.32513	1.71377	2.17411	1.61227	1.53379
A_44_P286837	Zbtb33	501506	Rattus norvegicus zinc finger and BTB domain containing 33 (Zbtb33), mRNA [NM_001109314]	1.11998	0.00863	0.814708	0.99911	1.06873	0.546388	0.460101
A_44_P147443	Ptp4a1	29463	Rattus norvegicus protein tyrosine phosphatase type IVA, member 1 (Ptp4a1), mRNA [NM_031579]	1.11938	0.00757	1.01646	0.460291	0.713584	0.947886	0.846251
A_44_P248090	Thbs2	292406	Rattus norvegicus thrombospondin 2 (Thbs2), mRNA [NM_001169138]	1.11926	3.11e-05	1.40465	1.03374	0.472745	1.82731	2.17235
A_44_P226906	St6gal1	25197	Rattus norvegicus ST6 beta-galactosamide alpha-2,6-sialyltranferase 1 (St6gal1), transcript variant 2, mRNA [NM_147205]	1.11826	0.0238	0.653098	0.70868	0.460648	0.475736	0.48372
A_42_P767467		NA	BF556870 UI-R-E1-gm-h-08-0-UI.r1 UI-R-E1 Rattus norvegicus cDNA clone UI-R-E1-gm-h-08-0-UI 5', mRNA sequence [BF556870]	1.11685	0.00886	0.985299	0.461099	0.597505	0.965858	0.871778
A_44_P1020422	Nes	25491	Rattus norvegicus nestin (Nes), mRNA [NM_012987]	1.11618	0.00759	0.709976	0.843953	0.461312	0.497353	0.575154
A_44_P505671	Parm1	286894	Rattus norvegicus prostate androgen-regulated mucin-like protein 1 (Parm1), mRNA [NM_173114]	1.11533	0.0362	0.565869	2.1553	0.842117	0.476644	0.461585
A_43_P11819	Ctsc	25423	Rattus norvegicus cathepsin C (Ctsc), mRNA [NM_017097]	1.11508	0.00104	1.25969	1.97547	1.56239	2.16607	1.87593
A_44_P191021	Phyh	114209	Rattus norvegicus phytanoyl-CoA 2-hydroxylase (Phyh), mRNA [NM_053674]	1.11497	0.0274	0.93864	1.05727	2.16591	1.3605	1.07999
A_42_P802550	Pdlim1	54133	Rattus norvegicus PDZ and LIM domain 1 (Pdlim1), mRNA [NM_017365]	1.11489	0.0166	1.66779	1.11602	0.622392	2.04454	2.16579
A_43_P13685	Ahnak2	314478	Uncharacterized protein [Source:UniProtKB/TrEMBL;Acc:F1LUD3] [ENSRNOT00000039631]	1.1143	0.0224	1.25124	0.694933	0.895661	1.82716	2.1649
A_44_P513298	Abcg3l2	360910	Rattus norvegicus ATP-binding cassette, subfamily G (WHITE), member 3-like 2 (Abcg3l2), mRNA [NM_001014133]	1.11382	0.0018	1.05438	1.48416	1.32937	2.03871	2.16417
A_44_P686406	RGD1562310	498188	Rattus norvegicus similar to hypothetical protein FLJ21415 (RGD1562310), mRNA [NM_001109066]	1.11355	0.000569	0.78966	0.541638	0.462156	0.5212	0.497448
A_44_P149161	Psat1	293820	Rattus norvegicus phosphoserine aminotransferase 1 (Psat1), mRNA [NM_198738]	1.11289	0.0217	2.16279	1.81255	1.91455	0.488679	0.524389
A_44_P591370	Arnt2	25243	Rattus norvegicus aryl hydrocarbon receptor nuclear translocator 2 (Arnt2), mRNA [NM_012781]	1.11217	0.022	1.06575	0.649303	0.798547	0.617531	0.462598
A_43_P12193	Fbxl20	64039	Rattus norvegicus F-box and leucine-rich repeat protein 20 (Fbxl20), mRNA [NM_022272]	1.11207	0.000243	0.846217	0.530834	0.947862	0.506986	0.462629
A_44_P353900		NA	Rattus norvegicus similar to immunoglobulin superfamily member 8 (LOC304979), mRNA [XM_222900]	1.112	0.00143	0.620377	1.05278	2.08786	0.462654	0.52968
A_44_P994364	Jag2	29147	Rattus norvegicus jagged2 precursor, mRNA, partial cds. [U70050]	1.1111	0.00261	1.1553	1.50018	2.1601	0.511542	0.944836
A_44_P1038028	Tnfrsf12a	302965	Rattus norvegicus tumor necrosis factor receptor superfamily, member 12a (Tnfrsf12a), mRNA [NM_181086]	1.10958	0.0244	0.9823	0.549605	0.463428	0.689629	0.614429
A_44_P277264	Skil	114208	Uncharacterized protein [Source:UniProtKB/TrEMBL;Acc:D3ZWL1] [ENSRNOT00000013191]	1.10914	0.00613	0.821925	0.566025	0.463571	0.489771	0.504534
A_43_P15405	Hpca	29177	Rattus norvegicus hippocalcin (Hpca), mRNA [NM_017122]	1.10911	0.00381	0.962784	1.0467	2.15713	0.892217	0.840663
A_44_P212567	Dlgap4	286930	Rattus norvegicus discs, large homolog-associated protein 4 (Drosophila) (Dlgap4), mRNA [NM_173145]	1.10911	0.0217	0.798568	0.709524	0.463581	0.681861	0.682206
A_44_P262371	Axin2	29134	Rattus norvegicus axin 2 (Axin2), mRNA [NM_024355]	1.10895	0.0247	1.55145	0.784946	2.15688	2.04376	1.96266
A_43_P10584		NA	Q69ZR1_MOUSE (Q69ZR1) MKIAA1137 protein (Fragment), partial (41%) [TC598304]	1.10881	0.0142	0.717808	0.860106	0.463677	0.544779	0.768522
A_44_P306639	Dap	64322	Rattus norvegicus death-associated protein (Dap), mRNA [NM_022526]	1.10843	0.00164	0.915935	1.57468	1.61399	2.03575	2.1561
A_44_P374837	Ppm1b	24667	Protein phosphatase 1B [Source:UniProtKB/Swiss-Prot;Acc:P35815] [ENSRNOT00000047792]	1.10742	0.00337	0.803998	0.600192	0.464122	0.528453	0.58768
A_44_P311620	Ahnak	191572	neuroblast differentiation-associated protein AHNAK [Source:RefSeq peptide;Acc:NP_001178880] [ENSRNOT00000027322]	1.10626	0.00356	0.704365	1.61714	1.46944	1.57349	2.15287
A_44_P309913		NA	CB547989 AMGNNUC:NRHY5-00285-H7-A W Rat hypothalamus (10471) Rattus norvegicus cDNA clone nrhy5-00285-h7 5', mRNA sequence [CB547989]	1.10599	0.00435	0.820737	0.651535	0.868974	0.536938	0.464583
A_44_P616694		NA	BG668519 DRABKD07 Rat DRG Library Rattus norvegicus cDNA clone DRABKD07 5', mRNA sequence [BG668519]	1.10592	0.0119	0.649468	0.657416	0.464607	0.715372	0.631499
A_44_P242756	Pcna	25737	Rattus norvegicus proliferating cell nuclear antigen (Pcna), mRNA [NM_022381]	1.10476	0.000498	2.15063	1.07313	1.13963	1.70386	1.62576
A_42_P536292	Ngb	85382	Rattus norvegicus neuroglobin (Ngb), mRNA [NM_033359]	1.10407	0.0315	1.28342	2.1496	1.95124	1.37065	0.937201
A_44_P210952	Bcor	317346	Rattus norvegicus BCL6 co-repressor (Bcor), mRNA [NM_001191586]	1.10363	0.0409	0.925934	0.494572	0.494379	0.552379	0.465344
A_44_P119273	Kif13a	308173	Rattus norvegicus kinesin family member 13A (Kif13a), mRNA [NM_001107462]	1.10285	0.0375	0.708322	0.910311	0.648579	0.465594	0.745609
A_44_P478868		NA	BQ198742 UI-R-EB0-clb-o-06-0-UI.s1 UI-R-EB0 Rattus norvegicus cDNA clone UI-R-EB0-clb-o-06-0-UI 3', mRNA sequence [BQ198742]	1.10266	0.00321	1.00881	1.07675	1.40593	2.14751	1.78825
A_44_P231418	Atrn	83526	Rattus norvegicus attractin (Atrn), mRNA [NM_031351]	1.10245	0.000271	1.05388	0.801284	2.14718	1.98711	2.06772
A_44_P531821	Hoxc4	24459	Rattus norvegicus homeo box C4 (Hoxc4), mRNA [NM_001109884]	1.10138	0.0398	0.93679	0.46607	0.831601	0.963336	0.896207
A_44_P260036	Plau	25619	Rattus norvegicus plasminogen activator, urokinase (Plau), mRNA [NM_013085]	1.1013	0.0139	1.09099	0.938914	0.466097	1.36701	2.11343
A_44_P119674		NA	Uncharacterized protein [Source:UniProtKB/TrEMBL;Acc:F1M1Y1] [ENSRNOT00000054921]	1.10102	0.00285	1.22351	1.25882	1.66417	1.66536	2.14507
A_44_P385330		NA	BF545883 UI-R-BT0-qe-g-12-0-UI.r1 UI-R-BT0 Rattus norvegicus cDNA clone UI-R-BT0-qe-g-12-0-UI 5', mRNA sequence [BF545883]	1.10092	0.026	2.14492	0.62843	0.691799	1.58624	0.88009
A_42_P814765	Tm7sf2	293688	Rattus norvegicus transmembrane 7 superfamily member 2 (Tm7sf2), mRNA [NM_001013071]	1.10026	0.0379	0.832114	0.91704	2.14393	1.00686	0.499435
A_43_P15884		NA	Kinesin-like protein KIF1B [Source:UniProtKB/Swiss-Prot;Acc:O88658] [ENSRNOT00000029605]	1.10005	0.00217	0.851296	0.647669	0.466501	0.489534	0.472452
A_44_P117270	Gulp1	314543	Rattus norvegicus GULP, engulfment adaptor PTB domain containing 1 (Gulp1), mRNA [NM_001013171]	1.09887	0.00073	0.775189	2.06272	2.14188	0.73383	0.473675
A_43_P16644	Umps	288051	Rattus norvegicus uridine monophosphate synthetase (Umps), mRNA [NM_001025402]	1.09876	0.00679	1.24251	0.783324	0.866138	1.75718	2.1417
A_44_P513148	Uhmk1	246332	Rattus norvegicus U2AF homology motif (UHM) kinase 1 (Uhmk1), mRNA [NM_017293]	1.09806	0.0377	0.945174	0.467144	0.72279	0.725196	0.645717
A_44_P443412	Memo1	298787	Rattus norvegicus mediator of cell motility 1 (Memo1), mRNA [NM_001029917]	1.09756	0.0222	0.96855	0.467307	0.638837	0.816531	0.738172
A_44_P440878	Agpat2	311821	Rattus norvegicus 1-acylglycerol-3-phosphate O-acyltransferase 2 (lysophosphatidic acid acyltransferase, beta) (Agpat2), mRNA [NM_001107821]	1.09722	0.000605	0.587184	0.795732	0.495657	0.47173	0.467417
A_44_P131470	Hexb	294673	Rattus norvegicus hexosaminidase B (Hexb), mRNA [NM_001011946]	1.09597	5.46e-06	0.98163	0.911506	1.38802	2.06197	2.13756
A_44_P1037997		NA	Rattus norvegicus TL0ADA43YG18 mRNA sequence. [FQ220298]	1.09577	0.00781	0.698779	0.801325	1.07364	0.508165	0.467886
A_44_P482880	Iqgap3	310621	Rattus norvegicus similar to IQGAP3 (LOC310621), mRNA [XM_227396]	1.09503	0.012	2.13617	0.947836	0.477599	1.08502	0.617027
A_44_P334077		NA	BI395628 EST531499 Rat gene index, normalized rat, norvegicus Rattus norvegicus cDNA clone RGIBT50 5' end, mRNA sequence [BI395628]	1.09411	0.0323	1.04759	2.02541	1.85936	2.13482	1.80583
A_43_P12090	Pold1	59294	Rattus norvegicus polymerase (DNA directed), delta 1, catalytic subunit (Pold1), mRNA [NM_021662]	1.09253	0.0185	2.13248	1.07518	0.938087	1.3636	1.1133
A_44_P240552		NA	Q4V8C3_RAT (Q4V8C3) Echinoderm microtubule associated protein like 1, complete [TC575302]	1.09225	0.00727	0.632144	0.647973	0.46903	0.771118	0.704783
A_44_P1004150	Vrk1	362779	Rattus norvegicus vaccinia related kinase 1 (Vrk1), mRNA [NM_001012194]	1.0919	0.00586	2.13155	1.14582	0.890225	1.22827	1.10351
A_44_P180017	Fmr1	24948	Rattus norvegicus fragile X mental retardation 1 (Fmr1), mRNA [NM_052804]	1.0913	0.00207	0.902447	0.766241	0.967052	0.510117	0.469338
A_44_P211015		NA	Uncharacterized protein [Source:UniProtKB/TrEMBL;Acc:F1M2M4] [ENSRNOT00000040121]	1.09099	0.00809	0.765677	0.540205	0.469439	0.747512	0.802004
A_44_P514927	Fam69b	362090	Rattus norvegicus family with sequence similarity 69, member B (Fam69b), mRNA [NM_001014178]	1.09093	0.00136	0.650022	1.77433	1.22681	0.46946	0.570705
A_44_P214811	Tfrc	64678	Rattus norvegicus transferrin receptor (Tfrc), mRNA [NM_022712]	1.09093	0.012	0.966424	0.594809	0.615899	0.46946	0.645032
A_44_P251706	Slc1a1	25550	Rattus norvegicus mRNA for neuronal high affinity glutamate transporter, complete cds. [D63772]	1.09079	0.0465	1.2497	1.00462	0.930231	0.573472	0.469505
A_44_P262407	Ggt7	156275	Rattus norvegicus gamma-glutamyltransferase 7 (Ggt7), mRNA [NM_130423]	1.09072	9.52e-05	1.03808	1.18963	1.08129	0.469527	0.547512
A_44_P376454		NA	Q9QZK5_RAT (Q9QZK5) Insulin-like growth factor binding protein 5 protease (Protease, serine, 11), partial (4%) [TC613506]	1.09028	0.0481	0.976805	1.69166	1.71767	1.63031	2.12916
A_44_P169333	Echdc3	684538	Rattus norvegicus enoyl Coenzyme A hydratase domain containing 3 (Echdc3), nuclear gene encoding mitochondrial protein, mRNA [NM_001101010]	1.09017	0.0352	1.18798	1.20665	2.03788	2.12898	1.70048
A_44_P1055506	Tcf7l2	679869	Rattus norvegicus transcription factor 7-like 2 (T-cell specific, HMG-box) (Tcf7l2), mRNA [NM_001191052]	1.08965	0.0263	0.84014	0.563756	1.17078	0.545565	0.469875
A_44_P1043081	Srsf1	689890	Rattus norvegicus serine/arginine-rich splicing factor 1 (Srsf1), mRNA [NM_001109552]	1.08936	0.00103	1.1511	0.567354	0.469969	0.81381	0.672371
A_44_P677285	Abcg3l2	360910	Rattus norvegicus ATP-binding cassette, subfamily G (WHITE), member 3-like 2 (Abcg3l2), mRNA [NM_001014133]	1.08907	0.0103	1.18228	1.63075	1.49422	1.98758	2.12737
A_44_P607412	Nfrkb	315523	Rattus norvegicus nuclear factor related to kappa B binding protein (Nfrkb), mRNA [NM_001108133]	1.08869	0.0158	0.644985	0.550284	0.624378	0.470188	0.492628
A_43_P17656	Hnrnpul1	361522	Rattus norvegicus heterogeneous nuclear ribonucleoprotein U-like 1 (Hnrnpul1), mRNA [NM_001108477]	1.08837	0.00395	0.944685	0.648554	0.894689	0.580616	0.470294
A_42_P837441	Fam53b	309060	Rattus norvegicus family with sequence similarity 53, member B (Fam53b), mRNA [NM_001107556]	1.08599	0.0106	0.896954	1.08987	2.12283	0.849339	0.690043
A_44_P343913		NA	Q5ZB44_ORYSA (Q5ZB44) HGWP repeat containing protein-like, partial (5%) [TC594033]	1.08581	0.0419	0.720323	0.624658	1.18999	0.900877	0.471128
A_44_P731117	Rnls	361751	Rattus norvegicus renalase, FAD-dependent amine oxidase (Rnls), mRNA [NM_001014167]	1.08554	0.0276	0.637434	0.471214	0.499223	1.29354	1.16104
A_44_P554867		NA	AW917688 EST348992 Rat gene index, normalized rat, norvegicus, Bento Soares Rattus norvegicus cDNA clone RGIEG83 5' end, mRNA sequence [AW917688]	1.08405	0.041	2.11998	1.72603	1.56966	0.515105	0.627652
A_42_P734688	Tec	84492	Rattus norvegicus tec protein tyrosine kinase (Tec), mRNA [NM_053432]	1.08353	0.0258	1.08193	1.32839	1.21323	1.70771	2.11921
A_44_P503552	Macrod1	246233	Rattus norvegicus MACRO domain containing 1 (Macrod1), mRNA [NM_139337]	1.08342	0.0193	0.752125	1.65566	2.11905	1.27925	1.47846
A_43_P19527	Abcg3l4	360997	Rattus norvegicus ATP-binding cassette, subfamily G (WHITE), member 3-like 4 (Abcg3l4), mRNA [NM_001037205]	1.08341	8.34e-05	1.06194	2.11904	1.74964	1.7517	1.65334
A_44_P483152	Fam179b	314169	Uncharacterized protein [Source:UniProtKB/TrEMBL;Acc:D3ZW60] [ENSRNOT00000005861]	1.08291	0.0425	0.813765	0.472077	0.720693	0.87317	0.810954
A_44_P259574	Pgam1	24642	Rattus norvegicus phosphoglycerate mutase 1 (brain) (Pgam1), mRNA [NM_053290]	1.08283	0.00638	1.17453	1.18117	1.55842	1.61348	2.11819
A_44_P412491	Wdr70	294783	Rattus norvegicus WD repeat domain 70 (Wdr70), mRNA [NM_001013909]	1.08274	0.0463	0.830456	0.472131	0.691522	0.713263	0.694524
A_43_P14522	Map7d2	317508	PREDICTED: Rattus norvegicus MAP7 domain containing 2 (Map7d2), mRNA [XM_001054594]	1.08176	0.0445	1.04717	0.90802	2.11661	0.801828	1.09585
A_43_P12624	Lxn	59073	Rattus norvegicus latexin (Lxn), mRNA [NM_031655]	1.08116	0.0423	1.31698	2.11574	1.99007	0.894973	1.09961
A_44_P436844		NA	BQ206577 UI-R-DZ1-cnl-i-20-0-UI.s1 NCI_CGAP_DZ1 Rattus norvegicus cDNA clone IMAGE:7347262 3', mRNA sequence [BQ206577]	1.08103	0.0376	0.846689	0.655792	0.472691	0.724916	0.575014
A_44_P518665		NA	UI-R-FS1-cqk-b-19-0-UI.s1 UI-R-FS1 Rattus norvegicus cDNA clone UI-R-FS1-cqk-b-19-0-UI 3', mRNA sequence [CA507461]	1.08052	0.00835	0.779994	1.35333	1.57762	0.472857	0.70531
A_44_P297525	Pmf1	681050	Rattus norvegicus polyamine-modulated factor 1 (Pmf1), mRNA [NM_001191568]	1.07952	0.0138	2.11333	1.25422	0.829457	1.36551	1.03086
A_44_P419141	Nup153	25281	Rattus norvegicus nucleoporin 153 (Nup153), mRNA [NM_001100470]	1.0781	0.0318	1.11328	0.473653	0.846982	0.969932	0.938345
A_44_P194821	Topbp1	315969	Uncharacterized protein [Source:UniProtKB/TrEMBL;Acc:D3ZRG0] [ENSRNOT00000013265]	1.07785	0.00752	2.11088	0.619584	0.762384	0.985737	0.709379
A_44_P535400		NA	AW916612 EST347916 Rat gene index, normalized rat, norvegicus, Bento Soares Rattus norvegicus cDNA clone RGIDS39 5' end, mRNA sequence [AW916612]	1.07744	0.00247	0.90776	0.793	1.38754	0.608398	0.47387
A_44_P1007131	Ndufv3	64539	Rattus norvegicus NADH dehydrogenase (ubiquinone) flavoprotein 3 (Ndufv3), nuclear gene encoding mitochondrial protein, transcript variant 1, mRNA [NM_022607]	1.07682	0.00187	0.868697	1.11956	2.10938	1.26474	1.21673
A_44_P373103	Ston2	314349	Rattus norvegicus stonin 2 (Ston2), mRNA [NM_001135874]	1.07675	0.0248	0.771453	0.616736	0.6286	0.474097	0.530891
A_44_P915168	Zdhhc18	362613	Rattus norvegicus zinc finger, DHHC-type containing 18 (Zdhhc18), mRNA [NM_001039339]	1.07594	4.75e-05	0.798892	0.880997	0.599833	0.53629	0.474362
A_44_P520324		NA	Rattus norvegicus similar to gamma actin-like protein (LOC289155), mRNA [XM_213911]	1.07405	0.0157	0.736273	0.541101	0.474984	0.724468	0.742467
A_44_P1060513	Eri1	361159	Rattus norvegicus exoribonuclease 1 (Eri1), mRNA [NM_001014143]	1.07279	0.0477	1.14945	0.4754	0.699423	0.911804	0.895441
A_42_P733209	Dgat2	252900	Rattus norvegicus diacylglycerol O-acyltransferase 2 (Dgat2), mRNA [NM_001012345]	1.07195	0.00374	1.25358	1.8423	2.10228	1.16561	1.11281
A_44_P987603	Hn1l	360492	Rattus norvegicus hematological and neurological expressed 1-like (Hn1l), mRNA [NM_001013182]	1.07104	0.0409	1.12823	0.475976	0.646917	1.05488	0.820221
A_44_P1045759	RGD1309104	289084	Rattus norvegicus similar to RIKEN cDNA 1700025G04 gene (RGD1309104), mRNA [NM_001105959]	1.07098	0.00385	0.777055	0.603359	0.475996	1.14634	1.1678
A_43_P21908	Epha1	312279	Rattus norvegicus Eph receptor A1 (Epha1), mRNA [NM_001107858]	1.07091	0.0216	0.899748	1.46961	0.68746	1.72532	2.10075
A_44_P823554	Crtc3	365297	Uncharacterized protein [Source:UniProtKB/TrEMBL;Acc:F1LVL6] [ENSRNOT00000015948]	1.07039	0.0225	0.827713	0.600471	0.476189	0.66149	0.613969
A_42_P797381	Tap2	24812	Rattus norvegicus transporter 2, ATP-binding cassette, sub-family B (MDR/TAP) (Tap2), mRNA [NM_032056]	1.07018	0.000764	0.94881	2.06507	2.0997	0.910794	0.891969
A_43_P15662	Tfrc	64678	Rattus norvegicus transferrin receptor (Tfrc), mRNA [NM_022712]	1.06974	0.0391	0.820205	0.476404	0.616981	0.615673	0.823093
A_44_P247727	Dhfr	24312	Rattus norvegicus dihydrofolate reductase (Dhfr), mRNA [NM_130400]	1.0697	0.00471	2.09899	0.817126	0.571653	1.10694	0.944872
A_44_P685765		NA	AGENCOURT_111273378 NIH_MGC_418 Rattus norvegicus cDNA clone IMAGE:9025294 5', mRNA sequence [EV763715]	1.06958	0.0272	0.874167	1.03925	2.09882	1.61393	1.08482
A_44_P855525		NA	Q5XFX1_RAT (Q5XFX1) Homeodomain leucine zipper-encoding, partial (5%) [TC622449]	1.0691	0.0241	0.786088	0.625726	0.683655	0.718369	0.476615
A_43_P18411	Celf4	307540	Rattus norvegicus CUGBP, Elav-like family member 4 (Celf4), mRNA [NM_001107400]	1.06767	0.0148	2.09604	1.41328	0.986188	1.50451	1.44183
A_42_P696282	RGD1311186	293587	Rattus norvegicus similar to RIKEN cDNA 1810014F10 gene (RGD1311186), mRNA [NM_001106310]	1.06647	0.000296	0.909754	1.1813	1.3541	2.0943	1.85719
A_44_P309336	Cdhr2	291002	Uncharacterized protein [Source:UniProtKB/TrEMBL;Acc:D3ZAN2] [ENSRNOT00000024151]	1.06548	0.00176	0.630618	0.837807	0.636682	0.477815	0.494493
A_43_P12346	Mertk	65037	Rattus norvegicus c-mer proto-oncogene tyrosine kinase (Mertk), mRNA [NM_022943]	1.06464	0.00293	0.850467	1.75812	1.39942	0.533912	0.478092
A_44_P440870	Sptlc1	361213	Rattus norvegicus serine palmitoyltransferase, long chain base subunit 1 (Sptlc1), mRNA [NM_001108406]	1.06443	0.00375	0.631524	0.681906	0.729856	0.561481	0.47816
A_44_P332586		NA	Uncharacterized protein [Source:UniProtKB/TrEMBL;Acc:D3Z944] [ENSRNOT00000052233]	1.0642	0.0155	0.795803	0.722397	0.478239	0.663519	0.54868
A_44_P381822	Aldh5a1	291133	Succinate-semialdehyde dehydrogenase, mitochondrial [Source:UniProtKB/Swiss-Prot;Acc:P51650] [ENSRNOT00000050919]	1.06393	0.0353	0.934521	0.653403	1.09204	1.03806	0.478326
A_44_P685305		NA	AGENCOURT_66949925 NIH_MGC_366 Rattus norvegicus cDNA clone IMAGE:8370647 5', mRNA sequence [DY310490]	1.06359	0.0185	0.927644	1.11421	0.766812	0.604406	0.478439
A_44_P219915	Psme4	498433	Rattus norvegicus proteasome (prosome, macropain) activator subunit 4 (Psme4), mRNA [NM_001025140]	1.06316	0.000538	0.733622	0.657158	0.640828	0.478581	0.482294
A_44_P418944	Entpd5	314312	Rattus norvegicus ectonucleoside triphosphate diphosphohydrolase 5 (Entpd5), mRNA [NM_199394]	1.06288	0.0245	1.08757	0.478676	1.09702	1.36814	0.900817
A_44_P210461	Ldha	24533	Rattus norvegicus lactate dehydrogenase A (Ldha), mRNA [NM_017025]	1.06224	0.00132	0.831531	0.478887	0.560581	1.13968	1.22428
A_44_P840715	Galm	313843	Rattus norvegicus galactose mutarotase (aldose 1-epimerase) (Galm), mRNA [NM_001007704]	1.06119	0.000661	1.27506	1.38211	2.08666	1.98502	1.86067
A_44_P426524	Creg1	289185	Rattus norvegicus cellular repressor of E1A-stimulated genes 1 (Creg1), mRNA [NM_001105966]	1.05982	0.00171	1.77026	1.87596	1.68177	0.588524	0.479692
A_44_P622866		NA	Q44374_9RHIZ (Q44374) OphC, partial (7%) [TC581203]	1.05927	0.00925	0.680539	0.835233	0.670693	0.543133	0.479874
A_44_P383928	Hacl1	85255	Rattus norvegicus 2-hydroxyacyl-CoA lyase 1 (Hacl1), mRNA [NM_053493]	1.05895	0.0136	1.22669	0.992011	2.08341	1.75326	1.31486
A_44_P129009		NA	UI-R-E1-fu-g-12-0-UI.s1 UI-R-E1 Rattus norvegicus cDNA clone UI-R-E1-fu-g-12-0-UI 3', mRNA sequence [AA957332]	1.05871	0.023	1.25937	0.933328	0.666214	1.90039	2.08307
A_43_P20587	Gypc	364837	Rattus norvegicus glycophorin C (Gerbich blood group) (Gypc), mRNA [NM_001013233]	1.05843	0.0322	1.09147	1.41756	0.929121	1.62826	2.08266
A_44_P925187		NA	AW143490 EST293890 Normalized rat embryo, Bento Soares Rattus sp. cDNA clone RGIBW18 5' end, mRNA sequence [AW143490]	1.05816	0.0268	1.20316	1.74229	2.08227	0.960254	0.903144
A_44_P788509		NA	AI177962 EST221615 Normalized rat placenta, Bento Soares Rattus sp. cDNA clone RPLCJ21 3' end, mRNA sequence [AI177962]	1.05742	0.000302	1.15863	2.0812	1.34826	1.40207	1.12756
A_44_P156513	Stx3	81802	Rattus norvegicus syntaxin 3 (Stx3), mRNA [NM_031124]	1.05734	0.0209	1.09609	0.480517	1.14674	1.11709	1.16789
A_44_P382831	Epm2aip1	316021	Uncharacterized protein [Source:UniProtKB/TrEMBL;Acc:F1M471] [ENSRNOT00000056050]	1.05713	0.015	0.856815	0.713431	1.04137	0.668753	0.480588
A_44_P203613	Hnrnpul1	361522	Rattus norvegicus heterogeneous nuclear ribonucleoprotein U-like 1 (Hnrnpul1), mRNA [NM_001108477]	1.05688	0.000922	0.94767	0.904546	0.948163	0.600827	0.480671
A_42_P586256	Prim1	246327	Rattus norvegicus DNA primase, p49 subunit (Prim1), mRNA [NM_001008768]	1.05599	0.0152	2.07914	1.16976	0.765764	1.1763	1.01345
A_44_P375102		NA	Rattus norvegicus similar to mac25 (LOC289560), mRNA [XM_214014]	1.0559	6.46e-05	0.671044	0.983936	0.77107	2.07901	1.75274
A_44_P358460	Ly96	448830	Rattus norvegicus lymphocyte antigen 96 (Ly96), mRNA [NM_001024279]	1.05568	0.0126	1.30667	0.502099	1.31758	2.0787	1.66333
A_44_P1020428	Nes	25491	Rattus norvegicus nestin (Nes), mRNA [NM_012987]	1.05509	0.023	0.74898	0.913922	0.481267	0.512705	0.601031
A_44_P272417	Ccnjl	303059	Rattus norvegicus cyclin J-like (Ccnjl), mRNA [NM_001037773]	1.05489	0.0417	0.994108	0.539081	0.481334	0.724096	0.524987
A_44_P431169		NA	Rattus norvegicus similar to carbohydrate (N-acetylgalactosamine 4-0) sulfotransferase 8; N-acetylgalactosamine-4-O-sulfotransferase (LOC308511), mRNA [XM_218506]	1.05436	0.0214	0.62599	1.21092	2.0768	1.15372	1.71064
A_42_P543877	Tlcd1	287472	Rattus norvegicus TLC domain containing 1 (Tlcd1), mRNA [NM_001013858]	1.0542	0.0129	1.0916	2.07657	1.83936	1.38299	1.49661
A_44_P715234		NA	PURA_METCA (Q606N8) Adenylosuccinate synthetase (IMP--aspartate ligase) (AdSS) (AMPSase) , partial (4%) [TC594104]	1.05392	0.0185	0.864902	0.793699	1.41121	0.742456	0.481657
A_44_P445090	Gaa	367562	Rattus norvegicus glucosidase, alpha, acid (Gaa), mRNA [NM_199118]	1.05355	0.044	0.930359	0.970981	2.07563	1.10063	1.02999
A_44_P560788		NA	AGENCOURT_114819245 NIH_MGC_433 Rattus norvegicus cDNA clone IMAGE:9098609 5', mRNA sequence [EV777515]	1.05151	0.0156	0.960687	0.482463	0.607161	1.05549	1.06522
A_42_P744033	Mtmr10	309255	Rattus norvegicus myotubularin related protein 10 (Mtmr10), mRNA [NM_001100846]	1.05148	0.0031	0.726723	0.482472	0.707182	0.930055	0.968471
A_44_P400379	Tmod1	25566	Rattus norvegicus tropomodulin 1 (Tmod1), mRNA [NM_013044]	1.05097	0.00745	0.75729	1.09385	0.77108	0.552478	0.482643
A_44_P410112		NA	Rattus norvegicus TL0ABA11YC19 mRNA sequence. [FQ211409]	1.05066	0.0387	1.03489	1.7014	2.07148	1.20142	1.32404
A_44_P344077	Flcn	303185	Rattus norvegicus folliculin (Flcn), mRNA [NM_199390]	1.04979	0.0427	1.08938	1.10444	2.07023	1.06533	0.961933
A_44_P452466	Cab39l	290291	Rattus norvegicus calcium binding protein 39-like (Cab39l), mRNA [NM_001011917]	1.0494	0.005	1.19483	1.4244	2.06967	1.23266	1.10935
A_44_P227065	Kif22	293502	Rattus norvegicus kinesin family member 22 (Kif22), mRNA [NM_001009645]	1.04912	0.0146	1.29902	1.497	2.06927	0.866017	0.693104
A_43_P15242	Nr3c1	24413	Rat glucocorticoid receptor mRNA, complete cds. [M14053]	1.04881	0.0297	0.686704	0.706382	0.483367	0.66152	0.820706
A_42_P785419	Cdk2	362817	Rattus norvegicus cyclin dependent kinase 2 (Cdk2), mRNA [NM_199501]	1.04757	0.0183	0.896096	0.559913	0.483784	0.623127	0.701333
A_44_P420225	RGD1563982	499114	Rattus norvegicus similar to F-box only protein 27 (RGD1563982), mRNA [NM_001110491]	1.04746	0.0366	0.782883	0.7984	0.48382	0.813927	0.816219
A_44_P537875		NA	Q9JKS5_MOUSE (Q9JKS5) Intracellular hyaluronan-binding protein p57, partial (27%) [TC591706]	1.04734	0.00901	0.648896	0.900831	0.48386	0.973144	0.988809
A_42_P664259	Abca2	79248	Rattus norvegicus ATP-binding cassette, subfamily A (ABC1), member 2 (Abca2), mRNA [NM_024396]	1.04719	0.0404	0.756637	0.826804	1.47346	0.554899	0.48391
A_44_P292828		NA	Williams-Beuren syndrome chromosomal region 27 protein [Source:RefSeq peptide;Acc:NP_001102969] [ENSRNOT00000002002]	1.04662	0.0165	0.727568	0.530626	0.484102	0.856237	0.714734
A_44_P669124		NA	RVL14347 Wackym-Soares normalized rat vestibular cDNA library Rattus norvegicus cDNA 5', mRNA sequence [DV722696]	1.04655	0.0376	0.988044	0.484125	1.36611	0.878666	0.658879
A_44_P321359		NA	Rattus norvegicus similar to RIKEN cDNA B230354B21 gene (LOC307839), mRNA [XM_226455]	1.04627	0.0298	0.911881	0.938438	1.05755	0.555116	0.484219
A_42_P641107	Rpa2	59102	Rattus norvegicus replication protein A2 (Rpa2), mRNA [NM_021582]	1.04607	0.0298	2.06489	1.21719	1.17741	1.29618	1.21609
A_42_P773636	Tnfsf13	287437	Rattus norvegicus tumor necrosis factor (ligand) superfamily, member 13 (Tnfsf13), mRNA [NM_001009623]	1.04589	0.0202	0.793498	2.06464	1.16061	0.746445	0.824783
A_42_P473425	Unc13d	192177	Rattus norvegicus unc-13 homolog D (C. elegans) (Unc13d), mRNA [NM_138844]	1.04386	0.0172	1.68833	1.44919	2.06173	1.37472	0.84514
A_44_P536708		NA	Rattus norvegicus similar to cDNA sequence BC011426 (LOC290964), mRNA [XM_214409]	1.04326	0.0215	0.989682	1.64505	2.06088	1.18249	1.2929
A_44_P100886		NA	PREDICTED: Rattus norvegicus similar to KIAA1731 protein (RGD1311723), mRNA [XM_001069542]	1.04307	0.0326	2.06061	0.620344	0.673492	1.03124	0.732871
A_43_P16871	Fyttd1	360726	UAP56-interacting factor [Source:UniProtKB/Swiss-Prot;Acc:Q7TQ84] [ENSRNOT00000050535]	1.04212	0.0048	0.742958	0.940968	0.588348	0.485614	0.554116
A_44_P158777	Prkacb	293508	R.norvegicus mRNA for protein kinase A catalytic subunit. [X53261]	1.04133	0.00235	0.78319	0.881851	1.00627	0.568204	0.48588
A_43_P21454	Smc2	362519	Rattus norvegicus structural maintenance of chromosomes 2 (Smc2), mRNA [NM_001108666]	1.04124	0.0119	2.058	0.597104	0.532549	0.932725	0.784075
A_44_P322001	Morc3	304074	Rattus norvegicus MORC family CW-type zinc finger 3 (Morc3), mRNA [NM_001107109]	1.04124	0.015	0.815463	0.485909	0.530569	0.712305	0.732304
A_44_P1020477	Peli2	305835	Rattus norvegicus pellino 2 (Peli2), mRNA [NM_001107259]	1.04003	0.00197	0.858003	0.486318	1.05966	0.552033	1.06244
A_44_P403501	Rnf168	690043	Rattus norvegicus ring finger protein 168 (Rnf168), mRNA [NM_001127597]	1.03971	0.0141	1.20475	0.555046	1.52759	0.744203	0.486425
A_44_P622684		NA	RVL17256 Wackym-Soares normalized rat vestibular cDNA library Rattus norvegicus cDNA 5', mRNA sequence [DV725142]	1.03868	0.0439	0.857414	0.606347	0.486774	0.786023	0.704699
A_44_P167407		NA	AA875633 UI-R-E0-ct-f-03-0-UI.s1 UI-R-E0 Rattus norvegicus cDNA clone UI-R-E0-ct-f-03-0-UI 3' similar to gi [AA875633]	1.03825	0.00491	0.909189	0.787473	0.718511	1.81843	2.05373
[truncated: 1,545 more rows]

## Sheet: Table. S1.2
Table. S1.2： G proteins and GPCRs with differentially expression from the transcriptomic data (GSE163132) of SCs at various stages of myelination
Probset annotation				Pvalue	Foldchange(Compare to 0d)					log2(FC)
Probset	GeneSymbol	EntrezGeneID	Description	adj.P.Val_anova	FC0_1d	FC0_3d	FC0_7d	FC0_14d	FC0_21d	FC0_1d	FC0_3d	FC0_7d	FC0_14d	FC0_21d
A_44_P205869	Gpr149	192251	Rattus norvegicus G protein-coupled receptor 149 (Gpr149), mRNA [NM_138891]	0.000322	13.8908	19.441	41.8717	2.85561	5.90691	3.79606	4.28103	5.3879	1.5138	2.5624
A_44_P269457	Gpr83	140595	Rattus norvegicus G protein-coupled receptor 83 (Gpr83), mRNA [NM_080411]	0.00692	2.2607	1.83981	0.251784	4.63659	2.21994	1.17677	0.879558	-1.98974	2.21306	1.15052
A_44_P110972	Gpr176	117257	Probable G-protein coupled receptor 176 [Source:UniProtKB/Swiss-Prot;Acc:Q64017] [ENSRNOT00000007882]	0.0258	2.57235	2.69155	2.07703	3.34014	5.9251	1.36309	1.42844	1.05453	1.73991	2.56684
A_44_P535835	Gprc5b	293546	Rattus norvegicus G protein-coupled receptor, family C, group 5, member B (Gprc5b), mRNA [NM_001106304]	0.0013	1.00066	1.14576	0.992543	0.323527	0.305193	0.000958233	0.196308	-0.0107987	-1.62804	-1.71221
A_44_P653272	Gpr155	311730	Rattus norvegicus G protein-coupled receptor 155 (Gpr155), mRNA [NM_001107811]	0.000453	1.22019	0.997798	2.38643	0.986186	0.997665	0.287106	-0.0031805	1.25486	-0.0200677	-0.00337243
A_44_P246081	Gpr162	362436	Rattus norvegicus G protein-coupled receptor 162 (Gpr162), mRNA [NM_001108646]	0.0128	1.87029	1.14233	1.82485	0.752019	0.684926	0.903259	0.191978	0.867778	-0.411158	-0.54598
A_44_P286008	Gpr137	689984	Rattus norvegicus G protein-coupled receptor 137 (Gpr137), mRNA [NM_001109562]	0.0351	0.708714	1.01476	0.82355	0.862048	0.646322	-0.496724	0.0211419	-0.280072	-0.21416	-0.629676
A_44_P459210	Gprasp1	171407	Rattus norvegicus G protein-coupled receptor associated sorting protein 1 (Gprasp1), mRNA [NM_134386]	0.0772	0.971077	0.650406	1.2585	0.706379	0.750324	-0.0423417	-0.620588	0.331705	-0.501486	-0.414415
A_44_P127962	Gpr135	314213	Rattus norvegicus G protein-coupled receptor 135 (Gpr135), mRNA [NM_181771]	0.0892	1.35129	1.01713	1.13531	1.06666	1.29998	0.434333	0.024508	0.183085	0.0930998	0.378489
A_44_P196217	Gpr37	117549	Rattus norvegicus G protein-coupled receptor 37 (Gpr37), mRNA [NM_057201]	0.00125	1.06557	1.75647	2.85859	0.591749	0.413941	0.0916286	0.812676	1.5153	-0.756943	-1.2725
A_44_P250264	Gpr37l1	252939	Rattus norvegicus G protein-coupled receptor 37-like 1 (Gpr37l1), mRNA [NM_145784]	0.0247	0.877578	5.73343	11.5484	6.05543	6.25986	-0.188401	2.5194	3.52962	2.59823	2.64613
A_44_P149352	Gnao1	50664	Rattus norvegicus guanine nucleotide binding protein (G protein), alpha activating activity polypeptide O (Gnao1), mRNA [NM_017327]	0.00187	2.32765	4.40732	6.34076	1.13784	2.01875	1.21888	2.1399	2.66466	0.186302	1.01346
A_44_P489590	Gnao1	50664	Rattus norvegicus guanine nucleotide binding protein (G protein), alpha activating activity polypeptide O (Gnao1), mRNA [NM_017327]	0.00252	1.79912	1.64071	3.37336	0.39441	0.84065	0.847294	0.714322	1.75419	-1.34223	-0.250423
A_44_P532879	Gna11	81662	Rattus norvegicus guanine nucleotide binding protein, alpha 11 (Gna11), mRNA [NM_031033]	0.00533	0.75592	0.369493	0.635629	0.707555	0.789239	-0.403695	-1.43638	-0.653742	-0.499086	-0.341465
A_44_P378484	Gnas	24896	Rattus norvegicus GNAS complex locus (Gnas), transcript variant 5, mRNA [NM_001159656]	0.00138	1.66573	2.95419	10.7984	2.38674	5.30091	0.736158	1.56276	3.43275	1.25504	2.40624
A_42_P557485	Gnai2	81664	Rattus norvegicus guanine nucleotide binding protein (G protein), alpha inhibiting 2 (Gnai2), mRNA [NM_031035]	0.0207	0.945134	1.24589	1.05929	1.42406	1.74779	-0.0814091	0.317179	0.0830946	0.51001	0.80553
A_44_P468365	Gnb1	24400	Rattus norvegicus guanine nucleotide binding protein (G protein), beta polypeptide 1 (Gnb1), mRNA [NM_030987]	0.00337	0.872932	0.670418	0.597913	1.05981	1.01252	-0.196059	-0.576867	-0.741993	0.083801	0.017955
A_44_P468372	Gnb1	24400	Rattus norvegicus guanine nucleotide binding protein (G protein), beta polypeptide 1 (Gnb1), mRNA [NM_030987]	0.00644	0.828368	0.52057	0.499392	1.04489	1.0305	-0.271656	-0.941836	-1.00176	0.0633507	0.043347
A_42_P816645	Gnb4	294962	Rattus norvegicus guanine nucleotide binding protein beta 4 subunit mRNA, partial cds. [AF022085]	7.6e-06	1.09208	0.92121	0.448453	1.17526	1.18883	0.127076	-0.118398	-1.15697	0.232983	0.249545
A_44_P1071663	Gnb4	294962	Rattus norvegicus guanine nucleotide binding protein (G protein), beta polypeptide 4 (Gnb4), mRNA [NM_001013910]	0.000184	0.907341	0.63287	0.431855	1.16383	1.066	-0.140283	-0.66002	-1.21138	0.218874	0.092202
A_44_P235679	Gng2	80850	PREDICTED: Rattus norvegicus guanine nucleotide binding protein (G protein), gamma 2, transcript variant 2 (Gng2), mRNA [XM_002725029]	0.0348	1.12241	0.778095	1.06363	1.41236	1.52319	0.166602	-0.361982	0.0889898	0.498109	0.607095
A_44_P343267	Gng2	80850	PREDICTED: Rattus norvegicus guanine nucleotide binding protein (G protein), gamma 2, transcript variant 2 (Gng2), mRNA [XM_002725029]	0.038	0.963654	0.619727	0.752844	1.09298	1.06871	-0.053413	-0.690296	-0.409578	0.12827	0.095867
A_44_P1032538	Gng3	114117	Rattus norvegicus guanine nucleotide binding protein (G protein), gamma 3 (Gng3), mRNA [NM_053658]	0.000124	3.17564	8.65909	21.0717	2.92589	4.15547	1.66705	3.11421	4.39724	1.54888	2.05501
A_44_P294658	Gng5	79218	Rattus norvegicus guanine nucleotide binding protein (G protein), gamma 5 (Gng5), mRNA [NM_024377]	0.0374	0.99405	1.21345	1.38657	1.51005	1.52027	-0.00860967	0.279113	0.471518	0.594597	0.604331
A_42_P529550	Gng8	245986	Rattus norvegicus guanine nucleotide binding protein (G protein), gamma 8 (Gng8), mRNA [NM_139185]	0.00847	1.70911	3.37615	5.14201	1.31014	1.29309	0.773244	1.75538	2.36233	0.389717	0.370819
A_44_P963309	Gng12	114120	Rattus norvegicus TL0ADA12YC13 mRNA sequence. [FQ223368]	0.0248	0.978473	1.06706	1.37001	1.26244	1.44941	-0.0313954	0.093647	0.454187	0.336219	0.535465
A_44_P301863	Gng12	114120	Guanine nucleotide binding protein gamma 12 subunit [Source:UniProtKB/TrEMBL;Acc:O35359] [ENSRNOT00000007403]	0.0477	1.18041	1.25694	1.32522	1.44032	1.50398	0.23929	0.32992	0.406228	0.526393	0.588783
A_44_P213477	Gng13	685451	Rattus norvegicus guanine nucleotide binding protein (G protein), gamma 13 (Gng13), mRNA [NM_001135918]	0.00111	1.76449	5.47828	8.9283	2.29371	3.35346	0.81925	2.45372	3.15839	1.19768	1.74565
