# Supplementary material for: The Schwann cell-specific G-protein Gαo (Gnao1) is a cell-intrinsic controller contributing to the regulation of myelination in peripheral nerve system
Source: Acta Neuropathol Commun. 2024 Feb 8;12:24. doi: 10.1186/s40478-024-01720-3 (PMC10854112; doi:10.1186/s40478-024-01720-3)
Supplement: Supplementary file 3 — Additional file 3: Table S2. The analysis of RNA-seq data of Gnao1-KD-SCs and control (NC) before and after differentiation. [file 40478_2024_1720_MOESM3_ESM.xlsx]

## Sheet: Summary
	Supplementary table 2 Aanalysis of RNA sequencing data of on Gnao1-KD-SCs and controls (NCs), as well as 2-day-differentiated Gnao1-KD-SCs and controls (Called as Diff-Gnao1-KD-SCs and Diff-NCs, respectively)
	Table S2.1 The differentialyl expressed genes in Gnao1-KD-SCs versus NCs (fold change > 1.5 or < 0.67 plus p-value < 0.05)
	Table S2.2 The differentialyl expressed genes in Diff-NC versus NCs (fold change > 1.5 or < 0.67 plus p-value < 0.05)
	Table S2.3 The differentialyl expressed genes in Diff-Gnao1-KD-SCs versus Gnao1-KD-SCs (fold change > 1.5 or < 0.67 plus p-value < 0.05)
	Table S2.4 The differentialyl expressed genes in Diff-Gnao-KD-SCs versus Diff-NCs (fold change > 1.5 or < 0.67 plus p-value < 0.05)
	Table S2.5 GO analysis of up-regulated DEGs in Gnao1-KD-SCs versus NCs (enrichment score > 2 plus p-value < 0.05)
	Table S2.6 KEGG analysis of up-regulated DEGs in Gnao1-KD-SCs versus NCs (enrichment score > 2 plus p-value < 0.05)
	Table S2.7 GO analysis of up-regulated DEGs in Diff-NC versus NCs (enrichment score > 2 plus p-value < 0.05)
	Table S2.8 KEGG analysis of up-regulated DEGs in Diff-NC versus NCs (enrichment score > 2 plus p-value < 0.05)
	Table S2.9 GO analysis of up-regulated DEGs in Diff-Gnao1-KD-SCs versus Gnao1-KD-SCs (enrichment score > 2 plus p-value < 0.05)
	Table S2.10 KEGG analysis of up-regulated DEGs in Diff-Gnao1-KD-SCs versus Gnao1-KD-SCs (enrichment score > 2 plus p-value < 0.05)
	Table S2.11 GO analysis of up-regulated DEGs in Diff-Gnao-KD-SCs versus Diff-NCs (enrichment score > 2 plus p-value < 0.05)
	Table S2.12 KEGG analysis of up-regulated DEGs in Diff-Gnao-KD-SCs versus Diff-NCs (enrichment score > 2 plus p-value < 0.05)
	Table S2.13 The DEGs assoiated with myelination in Gnao1-KD-SCs vs NCs
	Table S2.14 The DEGs assoiated with myelination in Diff-NCs vs NCs
	Table S2.15 The DEGs assoiated with myelination in Diff-Gnao1-KD-SCs vs Gnao1-KD-SCs
	Table S2.15 The DEGs assoiated with myelination in Diff-Gnao1-KD-SCs vs Diff-NCs

## Sheet: Table S2.1
Table S2.1 The differentialyl expressed genes in Gnao1-KD-SCs versus NCs (fold change > 1.5 or < 0.67 plus p-value < 0.05)
gene_id	BaseMean_DESeq2	BaseMean_control_group1	BaseMean_case_group2	FoldChange	log2FoldChange	p-value	q-value	Regulation	gene_Dbxref	description	GO_id	GO_term	pathway	pathway_description
Aadat	42.7768	18.263	67.2906	3.68674	1.88235	1.93953e-05	8.6149e-05	Up	29416	aminoadipate aminotransferase	GO:0003824,GO:0005739,GO:0006103,GO:0006536,GO:0008483,GO:0009058,GO:0016212,GO:0030170,GO:0033512,GO:0042803,GO:0047536,GO:0070189,GO:0097052,GO:1901605	catalytic activity|mitochondrion|2-oxoglutarate metabolic process|glutamate metabolic process|transaminase activity|biosynthetic process|kynurenine-oxoglutarate transaminase activity|pyridoxal phosphate binding|L-lysine catabolic process to acetyl-CoA via saccharopine|protein homodimerization activity|2-aminoadipate transaminase activity|kynurenine metabolic process|L-kynurenine metabolic process…	rno00310,rno00380	Lysine degradation|Tryptophan metabolism
Abcc9	516.1	374.933	657.267	1.75219	0.809159	6.5633e-12	5.65034e-11	Up	25560	ATP binding cassette subfamily C member 9	GO:0001669,GO:0005261,GO:0005267,GO:0005515,GO:0005524,GO:0005739,GO:0005886,GO:0006813,GO:0006932,GO:0008281,GO:0008282,GO:0015459,GO:0016020,GO:0016021,GO:0019829,GO:0019905,GO:0022857,GO:0030017,GO:0030315,GO:0031004,GO:0033198,GO:0036094,GO:0042383,GO:0042493,GO:0042626,GO:0042802,GO:0044325,GO:0051607,GO:0055085,GO:0061337,GO:0071805,GO:0098655,GO:0098662,GO:1990573	acrosomal vesicle|cation channel activity|potassium channel activity|protein binding|ATP binding|mitochondrion|plasma membrane|potassium ion transport|substrate-dependent cell migration, cell contraction|sulfonylurea receptor activity|inward rectifying potassium channel|potassium channel regulator activity|membrane|integral component of membrane|ATPase-coupled cation transmembrane transporter act…	rno02010	ABC transporters
Abcg3	84.1504	59.042	109.259	1.84854	0.886385	0.00647164	0.0177599	Up	498327	ATP-binding cassette, subfamily G (WHITE), member 3			rno02010	ABC transporters
Abcg3l3	2822.13	2191.74	3452.51	1.57515	0.655491	5.1496e-23	8.35052e-22	Up	305142	ATP-binding cassette, subfamily G (WHITE), member 3-like 3	GO:0005524,GO:0005886,GO:0016021	ATP binding|plasma membrane|integral component of membrane	rno02010	ABC transporters
Abhd10	130.394	100.019	160.77	1.60764	0.684942	0.00107298	0.00353562	Up	303953	abhydrolase domain containing 10, depalmitoylase	GO:0002084,GO:0004553,GO:0005739,GO:0005829,GO:0008474,GO:0019391,GO:0102390	protein depalmitoylation|hydrolase activity, hydrolyzing O-glycosyl compounds|mitochondrion|cytosol|palmitoyl-(protein) hydrolase activity|glucuronoside catabolic process|mycophenolic acid acyl-glucuronide esterase activity
Ablim1	198.397	145.217	251.577	1.73402	0.794125	7.52655e-05	0.000305286	Up	307989	actin-binding LIM protein 1	GO:0001725,GO:0003779,GO:0005515,GO:0007411,GO:0014069,GO:0015629,GO:0030027,GO:0030032,GO:0045944,GO:0060271	stress fiber|actin binding|protein binding|axon guidance|postsynaptic density|actin cytoskeleton|lamellipodium|lamellipodium assembly|positive regulation of transcription by RNA polymerase II|cilium assembly	rno04360	Axon guidance
Acad9	1176.19	928.101	1424.29	1.53441	0.617687	6.51442e-17	7.8604e-16	Up	294973	acyl-CoA dehydrogenase family, member 9	GO:0000062,GO:0001676,GO:0004466,GO:0005634,GO:0005739,GO:0005743,GO:0017099,GO:0030425,GO:0031966,GO:0032981,GO:0050660,GO:0051791,GO:0070991	fatty-acyl-CoA binding|long-chain fatty acid metabolic process|long-chain-acyl-CoA dehydrogenase activity|nucleus|mitochondrion|mitochondrial inner membrane|very-long-chain-acyl-CoA dehydrogenase activity|dendrite|mitochondrial membrane|mitochondrial respiratory chain complex I assembly|flavin adenine dinucleotide binding|medium-chain fatty acid metabolic process|medium-chain-acyl-CoA dehydrogena…
Acadm	1576.24	1198.51	1953.98	1.63019	0.705039	1.11345e-27	2.19312e-26	Up	24158	acyl-CoA dehydrogenase medium chain	GO:0000062,GO:0001889,GO:0003995,GO:0005739,GO:0005759,GO:0005978,GO:0006082,GO:0006111,GO:0006635,GO:0007507,GO:0007584,GO:0009409,GO:0009437,GO:0009725,GO:0009791,GO:0016853,GO:0019254,GO:0030424,GO:0031966,GO:0033539,GO:0042493,GO:0042594,GO:0042802,GO:0045329,GO:0046688,GO:0050660,GO:0051384,GO:0051791,GO:0051793,GO:0055007,GO:0070991	fatty-acyl-CoA binding|liver development|acyl-CoA dehydrogenase activity|mitochondrion|mitochondrial matrix|glycogen biosynthetic process|organic acid metabolic process|regulation of gluconeogenesis|fatty acid beta-oxidation|heart development|response to nutrient|response to cold|carnitine metabolic process|response to hormone|post-embryonic development|isomerase activity|carnitine metabolic proc…	rno00071,rno00280,rno03320	Fatty acid degradation|Valine, leucine and isoleucine degradation|PPAR signaling pathway
Acat1	1798.74	1244.91	2352.58	1.88934	0.917883	1.45513e-47	5.65951e-46	Up	25014	acetyl-CoA acetyltransferase 1	GO:0001889,GO:0003985,GO:0005739,GO:0005759,GO:0005777,GO:0006085,GO:0006550,GO:0006635,GO:0007420,GO:0009725,GO:0014070,GO:0015936,GO:0015937,GO:0016453,GO:0019899,GO:0030955,GO:0042594,GO:0042802,GO:0046356,GO:0046952,GO:0060612,GO:0072229,GO:0120225,GO:1902860	liver development|acetyl-CoA C-acetyltransferase activity|mitochondrion|mitochondrial matrix|peroxisome|acetyl-CoA biosynthetic process|isoleucine catabolic process|fatty acid beta-oxidation|brain development|response to hormone|response to organic cyclic compound|coenzyme A metabolic process|coenzyme A biosynthetic process|C-acetyltransferase activity|enzyme binding|potassium ion binding|respons…	rno00071,rno00072,rno00280,rno00310,rno00380,rno00620,rno00630,rno00640,rno00650,rno00900,rno04975	Fatty acid degradation|Synthesis and degradation of ketone bodies|Valine, leucine and isoleucine degradation|Lysine degradation|Tryptophan metabolism|Pyruvate metabolism|Glyoxylate and dicarboxylate metabolism|Propanoate metabolism|Butanoate metabolism|Terpenoid backbone biosynthesis|Fat digestion and absorption
Acat2	1754.65	1392.83	2116.46	1.51923	0.603342	7.43839e-22	1.14444e-20	Up	308100	acetyl-CoA acetyltransferase 2	GO:0001889,GO:0003985,GO:0005737,GO:0005739,GO:0005777,GO:0005829,GO:0006635,GO:0006695,GO:0007420,GO:0016747,GO:0019408,GO:0031670,GO:0038183,GO:0045797,GO:0046952,GO:0071398	liver development|acetyl-CoA C-acetyltransferase activity|cytoplasm|mitochondrion|peroxisome|cytosol|fatty acid beta-oxidation|cholesterol biosynthetic process|brain development|acyltransferase activity, transferring groups other than amino-acyl groups|dolichol biosynthetic process|cellular response to nutrient|bile acid signaling pathway|positive regulation of intestinal cholesterol absorption|k…	rno00071,rno00072,rno00280,rno00310,rno00380,rno00620,rno00630,rno00640,rno00650,rno00900,rno04975	Fatty acid degradation|Synthesis and degradation of ketone bodies|Valine, leucine and isoleucine degradation|Lysine degradation|Tryptophan metabolism|Pyruvate metabolism|Glyoxylate and dicarboxylate metabolism|Propanoate metabolism|Butanoate metabolism|Terpenoid backbone biosynthesis|Fat digestion and absorption
Acat2l1	95.2943	56.2027	134.386	2.39384	1.25933	5.36669e-06	2.55572e-05	Up	365096		GO:0003985,GO:0005739,GO:0006635	acetyl-CoA C-acetyltransferase activity|mitochondrion|fatty acid beta-oxidation	rno00071,rno00072,rno00280,rno00310,rno00380,rno00620,rno00630,rno00640,rno00650,rno00900,rno04975	Fatty acid degradation|Synthesis and degradation of ketone bodies|Valine, leucine and isoleucine degradation|Lysine degradation|Tryptophan metabolism|Pyruvate metabolism|Glyoxylate and dicarboxylate metabolism|Propanoate metabolism|Butanoate metabolism|Terpenoid backbone biosynthesis|Fat digestion and absorption
Ackr3	498.414	372.094	624.734	1.67869	0.74734	1.13095e-08	7.39681e-08	Up	84348	atypical chemokine receptor 3	GO:0001525,GO:0001570,GO:0005044,GO:0005634,GO:0005737,GO:0005768,GO:0005769,GO:0005886,GO:0005905,GO:0006955,GO:0007155,GO:0007186,GO:0007204,GO:0008285,GO:0009897,GO:0009986,GO:0015026,GO:0016021,GO:0016493,GO:0016494,GO:0019722,GO:0019957,GO:0019958,GO:0031623,GO:0043231,GO:0048471,GO:0055037,GO:0060326,GO:0070098,GO:0070374,GO:1902230,GO:1905322	angiogenesis|vasculogenesis|scavenger receptor activity|nucleus|cytoplasm|endosome|early endosome|plasma membrane|clathrin-coated pit|immune response|cell adhesion|G protein-coupled receptor signaling pathway|positive regulation of cytosolic calcium ion concentration|negative regulation of cell population proliferation|external side of plasma membrane|cell surface|coreceptor activity|integral com…	rno04060,rno04061	Cytokine-cytokine receptor interaction|Viral protein interaction with cytokine and cytokine receptor
Acot1	11.5537	5.14573	17.9616	3.48858	1.80264	0.0175109	0.0426269	Up	50559	acyl-CoA thioesterase 1	GO:0000038,GO:0001676,GO:0005829,GO:0006631,GO:0006637,GO:0010667,GO:0016290,GO:0016790,GO:0047617,GO:0052689,GO:0102991	very long-chain fatty acid metabolic process|long-chain fatty acid metabolic process|cytosol|fatty acid metabolic process|acyl-CoA metabolic process|negative regulation of cardiac muscle cell apoptotic process|palmitoyl-CoA hydrolase activity|thiolester hydrolase activity|acyl-CoA hydrolase activity|carboxylic ester hydrolase activity|myristoyl-CoA hydrolase activity	rno00062,rno01040,rno04913	Fatty acid elongation|Biosynthesis of unsaturated fatty acids|Ovarian steroidogenesis
Acot11	261.651	205.246	318.057	1.55049	0.632725	0.00016597	0.000636467	Up	100363074	acyl-CoA thioesterase 11	GO:0005737,GO:0005759,GO:0005829,GO:0006631,GO:0006637,GO:0008289,GO:0009266,GO:0009409,GO:0016290,GO:0036042,GO:0047617,GO:0052689,GO:0052816,GO:0120163	cytoplasm|mitochondrial matrix|cytosol|fatty acid metabolic process|acyl-CoA metabolic process|lipid binding|response to temperature stimulus|response to cold|palmitoyl-CoA hydrolase activity|long-chain fatty acyl-CoA binding|acyl-CoA hydrolase activity|carboxylic ester hydrolase activity|long-chain acyl-CoA hydrolase activity|negative regulation of cold-induced thermogenesis
Acp5	39.6088	26.8228	52.3947	1.95337	0.965968	0.0116206	0.0297087	Up	25732	acid phosphatase 5, tartrate resistant	GO:0001503,GO:0003993,GO:0005615,GO:0005764,GO:0007162,GO:0008198,GO:0008199,GO:0010043,GO:0014070,GO:0016021,GO:0016311,GO:0016787,GO:0030316,GO:0030335,GO:0032496,GO:0032691,GO:0032695,GO:0032720,GO:0032929,GO:0033555,GO:0033591,GO:0034097,GO:0045019,GO:0045453,GO:0050728,GO:0050830,GO:0060349,GO:0070723	ossification|acid phosphatase activity|extracellular space|lysosome|negative regulation of cell adhesion|ferrous iron binding|ferric iron binding|response to zinc ion|response to organic cyclic compound|integral component of membrane|dephosphorylation|hydrolase activity|osteoclast differentiation|positive regulation of cell migration|response to lipopolysaccharide|negative regulation of interleuk…	rno00740,rno04142,rno04380,rno05323	Riboflavin metabolism|Lysosome|Osteoclast differentiation|Rheumatoid arthritis
Acsl3	3529.6	2522.01	4537.2	1.79894	0.847148	6.18943e-55	2.93643e-53	Up	114024	acyl-CoA synthetase long-chain family member 3	GO:0001676,GO:0004467,GO:0005524,GO:0005741,GO:0005778,GO:0005783,GO:0005789,GO:0005794,GO:0005811,GO:0005886,GO:0006633,GO:0007420,GO:0007584,GO:0014070,GO:0016020,GO:0016021,GO:0019901,GO:0019904,GO:0030182,GO:0034379,GO:0035336,GO:0042998,GO:0044539,GO:0047676,GO:0048471,GO:0051047,GO:2001247	long-chain fatty acid metabolic process|long-chain fatty acid-CoA ligase activity|ATP binding|mitochondrial outer membrane|peroxisomal membrane|endoplasmic reticulum|endoplasmic reticulum membrane|Golgi apparatus|lipid droplet|plasma membrane|fatty acid biosynthetic process|brain development|response to nutrient|response to organic cyclic compound|membrane|integral component of membrane|protein k…	rno00061,rno00071,rno03320,rno04146,rno04216,rno04714,rno04920	Fatty acid biosynthesis|Fatty acid degradation|PPAR signaling pathway|Peroxisome|Ferroptosis|Thermogenesis|Adipocytokine signaling pathway
Acss1	473.1	376.215	569.984	1.51574	0.600019	4.08279e-06	1.97566e-05	Up	296259	acyl-CoA synthetase short-chain family member 1	GO:0003987,GO:0005524,GO:0005739,GO:0005759,GO:0006085,GO:0016208,GO:0019413,GO:0019427,GO:0019542,GO:0050218	acetate-CoA ligase activity|ATP binding|mitochondrion|mitochondrial matrix|acetyl-CoA biosynthetic process|AMP binding|acetate biosynthetic process|acetyl-CoA biosynthetic process from acetate|propionate biosynthetic process|propionate-CoA ligase activity	rno00010,rno00620,rno00630,rno00640	Glycolysis / Gluconeogenesis|Pyruvate metabolism|Glyoxylate and dicarboxylate metabolism|Propanoate metabolism
Acta2	40002.4	26243.2	53761.5	2.04863	1.03466	2.84133e-249	2.17702e-246	Up	81633	actin alpha 2, smooth muscle	GO:0001725,GO:0005524,GO:0005737,GO:0005856,GO:0005869,GO:0006936,GO:0008217,GO:0009615,GO:0010628,GO:0014829,GO:0015629,GO:0019901,GO:0030027,GO:0030175,GO:0030485,GO:0032991,GO:0044297,GO:0061041,GO:0061870,GO:0061874,GO:0070374,GO:0072144,GO:0090131,GO:2000491	stress fiber|ATP binding|cytoplasm|cytoskeleton|dynactin complex|muscle contraction|regulation of blood pressure|response to virus|positive regulation of gene expression|vascular associated smooth muscle contraction|actin cytoskeleton|protein kinase binding|lamellipodium|filopodium|smooth muscle contractile fiber|protein-containing complex|cell body|regulation of wound healing|positive regulation…	rno04270,rno04371,rno04926	Vascular smooth muscle contraction|Apelin signaling pathway|Relaxin signaling pathway
Actg2	1328.97	789.483	1868.47	2.36728	1.24323	5.71858e-55	2.72147e-53	Up	25365	actin gamma 2, smooth muscle	GO:0005524,GO:0005737,GO:0005869,GO:0010628,GO:0014829,GO:0030027,GO:0030175,GO:0032982,GO:0044297,GO:0071944,GO:0090131	ATP binding|cytoplasm|dynactin complex|positive regulation of gene expression|vascular associated smooth muscle contraction|lamellipodium|filopodium|myosin filament|cell body|cell periphery|mesenchyme migration	rno04270	Vascular smooth muscle contraction
Actr2	19317.3	12110.4	26524.2	2.19025	1.13109	5.25063e-302	1.00576e-298	Up	289820	actin related protein 2	GO:0005200,GO:0005515,GO:0005524,GO:0005634,GO:0005737,GO:0005829,GO:0005885,GO:0005938,GO:0007163,GO:0008092,GO:0008306,GO:0008356,GO:0010592,GO:0014069,GO:0016344,GO:0016482,GO:0030027,GO:0030036,GO:0030478,GO:0030479,GO:0033206,GO:0034314,GO:0035861,GO:0035902,GO:0035984,GO:0045471,GO:0045944,GO:0051015,GO:0051321,GO:0051653,GO:0060271,GO:0061003,GO:0061825,GO:0071346,GO:0098794,GO:1905168,GO:…	structural constituent of cytoskeleton|protein binding|ATP binding|nucleus|cytoplasm|cytosol|Arp2/3 protein complex|cell cortex|establishment or maintenance of cell polarity|cytoskeletal protein binding|associative learning|asymmetric cell division|positive regulation of lamellipodium assembly|postsynaptic density|meiotic chromosome movement towards spindle pole|cytosolic transport|lamellipodium|…	rno04144,rno04530,rno04666,rno04810,rno05100,rno05132,rno05135	Endocytosis|Tight junction|Fc gamma R-mediated phagocytosis|Regulation of actin cytoskeleton|Bacterial invasion of epithelial cells|Salmonella infection|Yersinia infection
Actr5	244.57	188.546	300.595	1.59424	0.672865	2.49641e-05	0.000109144	Up	362258	actin related protein 5	GO:0005634,GO:0005737,GO:0006302,GO:0006355,GO:0031011,GO:0043044,GO:0070914	nucleus|cytoplasm|double-strand break repair|regulation of transcription, DNA-templated|Ino80 complex|ATP-dependent chromatin remodeling|UV-damage excision repair
Ada	197.262	153.638	240.886	1.56941	0.650226	0.00178567	0.00560156	Up	24165	adenosine deaminase	GO:0001666,GO:0001701,GO:0001821,GO:0001829,GO:0001883,GO:0001889,GO:0001890,GO:0002314,GO:0002636,GO:0002686,GO:0002906,GO:0004000,GO:0005615,GO:0005737,GO:0005764,GO:0005829,GO:0005886,GO:0006154,GO:0006157,GO:0006196,GO:0007155,GO:0007568,GO:0008270,GO:0009168,GO:0009897,GO:0009986,GO:0010460,GO:0016020,GO:0019428,GO:0030054,GO:0030324,GO:0030890,GO:0032261,GO:0032839,GO:0033089,GO:0033197,GO:…	response to hypoxia|in utero embryonic development|histamine secretion|trophectodermal cell differentiation|purine nucleoside binding|liver development|placenta development|germinal center B cell differentiation|positive regulation of germinal center formation|negative regulation of leukocyte migration|negative regulation of mature B cell apoptotic process|adenosine deaminase activity|extracellul…	rno00230,rno05340	Purine metabolism|Primary immunodeficiency
Adamts20	10.2102	4.45596	15.9645	3.58207	1.84079	0.020515	0.0489067	Up	315263		GO:0004175,GO:0004222,GO:0005615,GO:0006508,GO:0008270,GO:0009967,GO:0030198,GO:0031012,GO:0043066,GO:0045636,GO:0048070	endopeptidase activity|metalloendopeptidase activity|extracellular space|proteolysis|zinc ion binding|positive regulation of signal transduction|extracellular matrix organization|extracellular matrix|negative regulation of apoptotic process|positive regulation of melanocyte differentiation|regulation of developmental pigmentation
Adap2	33.6399	18.1121	49.1677	2.71041	1.43851	0.00644856	0.0177093	Up	56826	ArfGAP with dual PH domains 2	GO:0005096,GO:0005545,GO:0005546,GO:0005547,GO:0005737,GO:0005740,GO:0005886,GO:0007507,GO:0016020,GO:0043231,GO:0043325,GO:0043533,GO:0043547,GO:0046872,GO:0048017,GO:1902936	GTPase activator activity|1-phosphatidylinositol binding|phosphatidylinositol-4,5-bisphosphate binding|phosphatidylinositol-3,4,5-trisphosphate binding|cytoplasm|mitochondrial envelope|plasma membrane|heart development|membrane|intracellular membrane-bounded organelle|phosphatidylinositol-3,4-bisphosphate binding|inositol 1,3,4,5 tetrakisphosphate binding|positive regulation of GTPase activity|me…
Adarb1	666.789	347.517	986.062	2.83816	1.50496	4.05805e-44	1.44282e-42	Up	25367	adenosine deaminase, RNA-specific, B1	GO:0003723,GO:0003725,GO:0003726,GO:0004000,GO:0005515,GO:0005634,GO:0005654,GO:0005730,GO:0005737,GO:0005829,GO:0006382,GO:0006396,GO:0006397,GO:0007274,GO:0007420,GO:0008251,GO:0008285,GO:0016553,GO:0016556,GO:0021610,GO:0021618,GO:0021965,GO:0030336,GO:0035264,GO:0042802,GO:0044387,GO:0045070,GO:0045202,GO:0046872,GO:0050685,GO:0050884,GO:0051726,GO:0060384,GO:0060415,GO:0061744,GO:0097049	RNA binding|double-stranded RNA binding|double-stranded RNA adenosine deaminase activity|adenosine deaminase activity|protein binding|nucleus|nucleoplasm|nucleolus|cytoplasm|cytosol|adenosine to inosine editing|RNA processing|mRNA processing|neuromuscular synaptic transmission|brain development|tRNA-specific adenosine deaminase activity|negative regulation of cell population proliferation|base co…
Adcy1	55.3343	38.9493	71.7193	1.84106	0.88054	0.0190462	0.0458329	Up	305509	adenylate cyclase 1	GO:0004016,GO:0005524,GO:0005634,GO:0005737,GO:0005886,GO:0005887,GO:0006171,GO:0007189,GO:0007409,GO:0007420,GO:0007616,GO:0007623,GO:0008294,GO:0010226,GO:0014069,GO:0032793,GO:0035556,GO:0042493,GO:0042752,GO:0046872,GO:0050804,GO:0098685,GO:0098686,GO:0098978,GO:0099061,GO:0150076,GO:1900273,GO:2000300	adenylate cyclase activity|ATP binding|nucleus|cytoplasm|plasma membrane|integral component of plasma membrane|cAMP biosynthetic process|adenylate cyclase-activating G protein-coupled receptor signaling pathway|axonogenesis|brain development|long-term memory|circadian rhythm|calcium- and calmodulin-responsive adenylate cyclase activity|response to lithium ion|postsynaptic density|positive regulat…	rno00230,rno01522,rno04015,rno04020,rno04022,rno04024,rno04062,rno04072,rno04114,rno04211,rno04213,rno04261,rno04270,rno04371,rno04540,rno04611,rno04713,rno04714,rno04720,rno04723,rno04724,rno04725,rno04727,rno04750,rno04911,rno04912,rno04913,rno04914,rno04915,rno04916,rno04918,rno04921,rno04923,rno04925,rno04926,rno04927,rno04928,rno04934,rno04935,rno04970,rno04971,rno04972,rno04976,rno05032,rno…	Purine metabolism|Endocrine resistance|Rap1 signaling pathway|Calcium signaling pathway|cGMP-PKG signaling pathway|cAMP signaling pathway|Chemokine signaling pathway|Phospholipase D signaling pathway|Oocyte meiosis|Longevity regulating pathway|Longevity regulating pathway - multiple species|Adrenergic signaling in cardiomyocytes|Vascular smooth muscle contraction|Apelin signaling pathway|Gap junc…
Adcy2	216.957	167.594	266.321	1.58898	0.668104	9.28367e-05	0.000371541	Up	81636	adenylate cyclase 2	GO:0000287,GO:0004016,GO:0005515,GO:0005524,GO:0005737,GO:0005886,GO:0005887,GO:0006171,GO:0007188,GO:0007189,GO:0008179,GO:0016020,GO:0016021,GO:0019933,GO:0030145,GO:0030425,GO:0031683,GO:0032991,GO:0035556,GO:0045121,GO:1904322	magnesium ion binding|adenylate cyclase activity|protein binding|ATP binding|cytoplasm|plasma membrane|integral component of plasma membrane|cAMP biosynthetic process|adenylate cyclase-modulating G protein-coupled receptor signaling pathway|adenylate cyclase-activating G protein-coupled receptor signaling pathway|adenylate cyclase binding|membrane|integral component of membrane|cAMP-mediated sign…	rno00230,rno01522,rno04015,rno04020,rno04022,rno04024,rno04062,rno04072,rno04114,rno04211,rno04213,rno04261,rno04270,rno04371,rno04540,rno04611,rno04713,rno04714,rno04723,rno04724,rno04725,rno04727,rno04750,rno04911,rno04912,rno04913,rno04914,rno04915,rno04916,rno04918,rno04921,rno04922,rno04923,rno04925,rno04926,rno04927,rno04928,rno04934,rno04935,rno04970,rno04971,rno04972,rno04976,rno05032,rno…	Purine metabolism|Endocrine resistance|Rap1 signaling pathway|Calcium signaling pathway|cGMP-PKG signaling pathway|cAMP signaling pathway|Chemokine signaling pathway|Phospholipase D signaling pathway|Oocyte meiosis|Longevity regulating pathway|Longevity regulating pathway - multiple species|Adrenergic signaling in cardiomyocytes|Vascular smooth muscle contraction|Apelin signaling pathway|Gap junc…
Add3	3732.4	2935.96	4528.84	1.54246	0.625236	1.03867e-45	3.80781e-44	Up	25230	adducin 3	GO:0000794,GO:0005080,GO:0005200,GO:0005515,GO:0005516,GO:0005737,GO:0005856,GO:0005886,GO:0005903,GO:0005911,GO:0005938,GO:0007010,GO:0014069,GO:0016020,GO:0042493,GO:0045907,GO:0051015,GO:0051016	condensed nuclear chromosome|protein kinase C binding|structural constituent of cytoskeleton|protein binding|calmodulin binding|cytoplasm|cytoskeleton|plasma membrane|brush border|cell-cell junction|cell cortex|cytoskeleton organization|postsynaptic density|membrane|response to drug|positive regulation of vasoconstriction|actin filament binding|barbed-end actin filament capping
Adgrb3	17.537	4.75844	30.3155	6.33369	2.66305	0.00014772	0.00057279	Up	301309	adhesion G protein-coupled receptor B3	GO:0004930,GO:0005096,GO:0005886,GO:0005887,GO:0007166,GO:0007189,GO:0007520,GO:0016322,GO:0016525,GO:0043083,GO:0048814,GO:0050790,GO:0051965,GO:0061743,GO:0098794,GO:0099558	G protein-coupled receptor activity|GTPase activator activity|plasma membrane|integral component of plasma membrane|cell surface receptor signaling pathway|adenylate cyclase-activating G protein-coupled receptor signaling pathway|myoblast fusion|neuron remodeling|negative regulation of angiogenesis|synaptic cleft|regulation of dendrite morphogenesis|regulation of catalytic activity|positive regul…
Agbl1	70.671	43.5449	97.797	2.24319	1.16555	0.000955938	0.00319215	Up	308724		GO:0004181,GO:0005829,GO:0006508,GO:0008270,GO:0015631,GO:0035609,GO:0035610	metallocarboxypeptidase activity|cytosol|proteolysis|zinc ion binding|tubulin binding|C-terminal protein deglutamylation|protein side chain deglutamylation
Aif1l	475.4	290.095	660.706	2.27791	1.18771	1.18018e-25	2.14787e-24	Up	362107	allograft inflammatory factor 1-like	GO:0005509,GO:0005884,GO:0005925,GO:0015629,GO:0032587,GO:0032991,GO:0051015,GO:0051017,GO:0097178	calcium ion binding|actin filament|focal adhesion|actin cytoskeleton|ruffle membrane|protein-containing complex|actin filament binding|actin filament bundle assembly|ruffle assembly
Ajap1	128.98	30.0591	227.9	7.60013	2.92602	6.57649e-27	1.25502e-25	Up	687031	adherens junctions associated protein 1	GO:0001953,GO:0005912,GO:0007155,GO:0008013,GO:0009898,GO:0009986,GO:0016323,GO:0016324,GO:0030860,GO:0044214,GO:0044291,GO:0044877,GO:0061045	negative regulation of cell-matrix adhesion|adherens junction|cell adhesion|beta-catenin binding|cytoplasmic side of plasma membrane|cell surface|basolateral plasma membrane|apical plasma membrane|regulation of polarized epithelial cell differentiation|spanning component of plasma membrane|cell-cell contact zone|protein-containing complex binding|negative regulation of wound healing
Akap7	299.066	206.55	391.583	1.89546	0.92255	1.41383e-09	1.00026e-08	Up	361458	A-kinase anchoring protein 7	GO:0005515,GO:0005634,GO:0005737,GO:0005829,GO:0008022,GO:0008104,GO:0010738,GO:0016020,GO:0016208,GO:0016324,GO:0016328,GO:0016529,GO:0019901,GO:0019904,GO:0030315,GO:0032991,GO:0034237,GO:0050804,GO:0051018,GO:0060306,GO:0070382,GO:0071320,GO:0098686,GO:1901381,GO:1902261	protein binding|nucleus|cytoplasm|cytosol|protein C-terminus binding|protein localization|regulation of protein kinase A signaling|membrane|AMP binding|apical plasma membrane|lateral plasma membrane|sarcoplasmic reticulum|protein kinase binding|protein domain specific binding|T-tubule|protein-containing complex|protein kinase A regulatory subunit binding|modulation of chemical synaptic transmissi…
Akr1c14	15.2941	7.56394	23.0243	3.03999	1.60406	0.0179115	0.0434719	Up	191574	aldo-keto reductase family 1, member C14	GO:0004032,GO:0005829,GO:0006693,GO:0008202,GO:0016229,GO:0021766,GO:0032052,GO:0042448,GO:0044597,GO:0044598,GO:0047023,GO:0047042,GO:0047086,GO:0047834	alditol:NADP+ 1-oxidoreductase activity|cytosol|prostaglandin metabolic process|steroid metabolic process|steroid dehydrogenase activity|hippocampus development|bile acid binding|progesterone metabolic process|daunorubicin metabolic process|doxorubicin metabolic process|androsterone dehydrogenase activity|androsterone dehydrogenase (B-specific) activity|ketosteroid monooxygenase activity|D-threo-…
Akr1e2	209.521	96.0691	322.974	3.36523	1.7507	2.26515e-20	3.25316e-19	Up	307091	aldo-keto reductase family 1, member E2	GO:0004032,GO:0005829,GO:0016491,GO:0047834,GO:0050571	alditol:NADP+ 1-oxidoreductase activity|cytosol|oxidoreductase activity|D-threo-aldose 1-dehydrogenase activity|1,5-anhydro-D-fructose reductase activity
Aldh1b1	36.5912	17.5184	55.664	3.17577	1.66711	9.33089e-05	0.000373041	Up	298079	aldehyde dehydrogenase 1 family, member B1	GO:0004029,GO:0005654,GO:0005739,GO:0005759,GO:0005829,GO:0006068,GO:0016620,GO:0043231,GO:0043878	aldehyde dehydrogenase (NAD+) activity|nucleoplasm|mitochondrion|mitochondrial matrix|cytosol|ethanol catabolic process|oxidoreductase activity, acting on the aldehyde or oxo group of donors, NAD or NADP as acceptor|intracellular membrane-bounded organelle|glyceraldehyde-3-phosphate dehydrogenase (NAD+) (non-phosphorylating) activity	rno00010,rno00053,rno00071,rno00280,rno00310,rno00330,rno00340,rno00380,rno00410,rno00561,rno00620,rno00770	Glycolysis / Gluconeogenesis|Ascorbate and aldarate metabolism|Fatty acid degradation|Valine, leucine and isoleucine degradation|Lysine degradation|Arginine and proline metabolism|Histidine metabolism|Tryptophan metabolism|beta-Alanine metabolism|Glycerolipid metabolism|Pyruvate metabolism|Pantothenate and CoA biosynthesis
Aldoc	246.622	168.602	324.641	1.92551	0.94524	4.15671e-08	2.55916e-07	Up	24191	aldolase, fructose-bisphosphate C	GO:0001666,GO:0004332,GO:0005515,GO:0005737,GO:0005829,GO:0006096,GO:0006915,GO:0007568,GO:0008092,GO:0010243,GO:0014070,GO:0030388,GO:0030424,GO:0030855,GO:0031100,GO:0042802,GO:0044877,GO:0099524	response to hypoxia|fructose-bisphosphate aldolase activity|protein binding|cytoplasm|cytosol|glycolytic process|apoptotic process|aging|cytoskeletal protein binding|response to organonitrogen compound|response to organic cyclic compound|fructose 1,6-bisphosphate metabolic process|axon|epithelial cell differentiation|animal organ regeneration|identical protein binding|protein-containing complex b…	rno00010,rno00030,rno00051,rno04066	Glycolysis / Gluconeogenesis|Pentose phosphate pathway|Fructose and mannose metabolism|HIF-1 signaling pathway
Als2cl	18.1053	8.23946	27.9712	3.38798	1.76042	0.00784484	0.0210275	Up	316017		GO:0005085,GO:0007032,GO:0008104,GO:0031267,GO:0031410,GO:0042802,GO:0050790	guanyl-nucleotide exchange factor activity|endosome organization|protein localization|small GTPase binding|cytoplasmic vesicle|identical protein binding|regulation of catalytic activity
Amh	6.65404	1.73374	11.5743	6.70732	2.74574	0.0108701	0.0280428	Up	25378	anti-Mullerian hormone	GO:0001546,GO:0001655,GO:0001880,GO:0005102,GO:0005515,GO:0005615,GO:0005737,GO:0007165,GO:0007506,GO:0007568,GO:0008083,GO:0010628,GO:0014070,GO:0042493,GO:0051092,GO:2000355	preantral ovarian follicle growth|urogenital system development|Mullerian duct regression|signaling receptor binding|protein binding|extracellular space|cytoplasm|signal transduction|gonadal mesoderm development|aging|growth factor activity|positive regulation of gene expression|response to organic cyclic compound|response to drug|positive regulation of NF-kappaB transcription factor activity|neg…	rno04024,rno04060,rno04350,rno04390	cAMP signaling pathway|Cytokine-cytokine receptor interaction|TGF-beta signaling pathway|Hippo signaling pathway
Amot	2586.32	1876.59	3296.05	1.75664	0.812817	8.00071e-44	2.79278e-42	Up	300289		GO:0001525,GO:0001570,GO:0001701,GO:0001702,GO:0001725,GO:0001726,GO:0003365,GO:0005515,GO:0005654,GO:0005737,GO:0005884,GO:0005886,GO:0005923,GO:0006935,GO:0009897,GO:0009986,GO:0016021,GO:0016525,GO:0030027,GO:0030036,GO:0030054,GO:0030139,GO:0030334,GO:0031410,GO:0034260,GO:0034613,GO:0035329,GO:0038023,GO:0040019,GO:0042074,GO:0043116,GO:0043532,GO:0043534,GO:0043536,GO:0048514,GO:0051056	angiogenesis|vasculogenesis|in utero embryonic development|gastrulation with mouth forming second|stress fiber|ruffle|establishment of cell polarity involved in ameboidal cell migration|protein binding|nucleoplasm|cytoplasm|actin filament|plasma membrane|bicellular tight junction|chemotaxis|external side of plasma membrane|cell surface|integral component of membrane|negative regulation of angioge…	rno04390,rno04530	Hippo signaling pathway|Tight junction
Angel1	291.107	196.73	385.484	1.95806	0.969427	9.07064e-08	5.35846e-07	Up	362765	angel homolog 1	GO:0000175,GO:0005634,GO:0005783,GO:0005801,GO:0005829,GO:0008190,GO:0019904,GO:0048471,GO:0090503	3'-5'-exoribonuclease activity|nucleus|endoplasmic reticulum|cis-Golgi network|cytosol|eukaryotic initiation factor 4E binding|protein domain specific binding|perinuclear region of cytoplasm|RNA phosphodiester bond hydrolysis, exonucleolytic
Ankrd13d	55.6351	39.7982	71.472	1.79553	0.844408	0.00914826	0.0240873	Up	361699	ankyrin repeat domain 13D	GO:0002091,GO:0005737,GO:0005770,GO:0005886,GO:0048471,GO:0140036	negative regulation of receptor internalization|cytoplasm|late endosome|plasma membrane|perinuclear region of cytoplasm|ubiquitin-dependent protein binding
Ankrd6	863.54	687.413	1039.67	1.51263	0.597056	7.56985e-10	5.49244e-09	Up	500430	ankyrin repeat domain 6	GO:0005634,GO:0005737,GO:0043231,GO:0046330,GO:0090090,GO:2000096	nucleus|cytoplasm|intracellular membrane-bounded organelle|positive regulation of JNK cascade|negative regulation of canonical Wnt signaling pathway|positive regulation of Wnt signaling pathway, planar cell polarity pathway
Anxa1	10672.6	7603.41	13741.7	1.80736	0.853888	5.82132e-130	1.08788e-127	Up	25380	annexin A1	GO:0001533,GO:0001780,GO:0001891,GO:0002250,GO:0002548,GO:0002685,GO:0003697,GO:0003727,GO:0005509,GO:0005543,GO:0005544,GO:0005615,GO:0005634,GO:0005654,GO:0005737,GO:0005768,GO:0005829,GO:0005884,GO:0005886,GO:0006909,GO:0006954,GO:0007165,GO:0007166,GO:0007187,GO:0008360,GO:0009725,GO:0009986,GO:0010165,GO:0014070,GO:0014839,GO:0016323,GO:0016324,GO:0016328,GO:0018149,GO:0019834,GO:0019898,GO:…	cornified envelope|neutrophil homeostasis|phagocytic cup|adaptive immune response|monocyte chemotaxis|regulation of leukocyte migration|single-stranded DNA binding|single-stranded RNA binding|calcium ion binding|phospholipid binding|calcium-dependent phospholipid binding|extracellular space|nucleus|nucleoplasm|cytoplasm|endosome|cytosol|actin filament|plasma membrane|phagocytosis|inflammatory res…
Anxa3	105.317	64.8243	145.81	2.24864	1.16905	7.58773e-06	3.54712e-05	Up	25291	annexin A3	GO:0004859,GO:0005509,GO:0005544,GO:0005737,GO:0005886,GO:0006909,GO:0010595,GO:0016020,GO:0019834,GO:0021766,GO:0030424,GO:0030425,GO:0030670,GO:0031100,GO:0042581,GO:0042742,GO:0043025,GO:0043086,GO:0043312,GO:0045766,GO:0048306,GO:0051054,GO:0051091,GO:0051384,GO:0070848	phospholipase inhibitor activity|calcium ion binding|calcium-dependent phospholipid binding|cytoplasm|plasma membrane|phagocytosis|positive regulation of endothelial cell migration|membrane|phospholipase A2 inhibitor activity|hippocampus development|axon|dendrite|phagocytic vesicle membrane|animal organ regeneration|specific granule|defense response to bacterium|neuronal cell body|negative regula…
Anxa4	6217.42	4454.09	7980.75	1.79166	0.841295	7.69625e-114	1.1677e-111	Up	79124	annexin A4	GO:0005509,GO:0005544,GO:0005634,GO:0005737,GO:0005886,GO:0006357,GO:0006887,GO:0007219,GO:0009986,GO:0012506,GO:0030855,GO:0031965,GO:0032088,GO:0032717,GO:0042802,GO:0048306,GO:0048471,GO:0051059	calcium ion binding|calcium-dependent phospholipid binding|nucleus|cytoplasm|plasma membrane|regulation of transcription by RNA polymerase II|exocytosis|Notch signaling pathway|cell surface|vesicle membrane|epithelial cell differentiation|nuclear membrane|negative regulation of NF-kappaB transcription factor activity|negative regulation of interleukin-8 production|identical protein binding|calciu…
Anxa7	3152.92	2340.51	3965.33	1.69404	0.760464	3.2002e-50	1.33989e-48	Up	155423	annexin A7	GO:0005178,GO:0005509,GO:0005544,GO:0005634,GO:0005635,GO:0005737,GO:0005789,GO:0005829,GO:0005886,GO:0006874,GO:0006914,GO:0007599,GO:0008283,GO:0008360,GO:0009651,GO:0009992,GO:0010629,GO:0014070,GO:0030855,GO:0031982,GO:0042584,GO:0048306,GO:0051592,GO:0061025	integrin binding|calcium ion binding|calcium-dependent phospholipid binding|nucleus|nuclear envelope|cytoplasm|endoplasmic reticulum membrane|cytosol|plasma membrane|cellular calcium ion homeostasis|autophagy|hemostasis|cell population proliferation|regulation of cell shape|response to salt stress|cellular water homeostasis|negative regulation of gene expression|response to organic cyclic compoun…	rno05014	Amyotrophic lateral sclerosis
Ap3d1	6289.78	4943.95	7635.61	1.54431	0.626964	1.63964e-47	6.36099e-46	Up	314633	adaptor related protein complex 3 subunit delta 1	GO:0005515,GO:0006623,GO:0006886,GO:0006896,GO:0008089,GO:0010008,GO:0016182,GO:0019882,GO:0030123,GO:0030424,GO:0033365,GO:0035646,GO:0043195,GO:0045944,GO:0048007,GO:0048490,GO:0048499,GO:0051138,GO:0061088,GO:0072657,GO:0098793,GO:0098794,GO:0098830,GO:0098943,GO:0098978,GO:0099003,GO:1904115	protein binding|protein targeting to vacuole|intracellular protein transport|Golgi to vacuole transport|anterograde axonal transport|endosome membrane|synaptic vesicle budding from endosome|antigen processing and presentation|AP-3 adaptor complex|axon|protein localization to organelle|endosome to melanosome transport|terminal bouton|positive regulation of transcription by RNA polymerase II|antige…	rno04142	Lysosome
Ap4b1	623.47	492.889	754.051	1.52985	0.613391	6.82228e-09	4.55731e-08	Up	310746	adaptor related protein complex 4 subunit beta 1	GO:0005802,GO:0005829,GO:0006605,GO:0016192,GO:0019898,GO:0030124,GO:0030131,GO:0030276,GO:0061938	trans-Golgi network|cytosol|protein targeting|vesicle-mediated transport|extrinsic component of membrane|AP-4 adaptor complex|clathrin adaptor complex|clathrin binding|protein localization to somatodendritic compartment	rno04142	Lysosome
Ap4e1	2136.05	1394.83	2877.26	2.06333	1.04497	6.35178e-60	3.37968e-58	Up	311404	adaptor related protein complex 4 subunit epsilon 1	GO:0005794,GO:0006886,GO:0006898,GO:0030124,GO:0140312	Golgi apparatus|intracellular protein transport|receptor-mediated endocytosis|AP-4 adaptor complex|cargo adaptor activity	rno04142	Lysosome
Ap4s1	186.5	143.969	229.031	1.59024	0.669241	0.000320803	0.00117299	Up	366618	adaptor related protein complex 4 subunit sigma 1	GO:0006886,GO:0016192,GO:0030124,GO:0043231	intracellular protein transport|vesicle-mediated transport|AP-4 adaptor complex|intracellular membrane-bounded organelle	rno04142	Lysosome
Apbb1	1319.62	1010.86	1628.38	1.61085	0.687819	1.54584e-23	2.58608e-22	Up	29722	amyloid beta precursor protein binding family B member 1	GO:0000122,GO:0001540,GO:0001764,GO:0003682,GO:0005515,GO:0005634,GO:0005737,GO:0005783,GO:0005886,GO:0006302,GO:0006355,GO:0006915,GO:0006974,GO:0007411,GO:0008134,GO:0008542,GO:0010039,GO:0010976,GO:0016607,GO:0030027,GO:0030198,GO:0030308,GO:0030426,GO:0031594,GO:0031625,GO:0032991,GO:0042393,GO:0042734,GO:0043025,GO:0043065,GO:0043197,GO:0043967,GO:0044304,GO:0044877,GO:0045202,GO:0045211,GO:…	negative regulation of transcription by RNA polymerase II|amyloid-beta binding|neuron migration|chromatin binding|protein binding|nucleus|cytoplasm|endoplasmic reticulum|plasma membrane|double-strand break repair|regulation of transcription, DNA-templated|apoptotic process|cellular response to DNA damage stimulus|axon guidance|transcription factor binding|visual learning|response to iron ion|posi…	rno05010	Alzheimer disease
Apip	194.551	152.012	237.09	1.55852	0.640175	0.000504331	0.0017795	Up	295961	APAF1 interacting protein	GO:0005737,GO:0005886,GO:0006915,GO:0008270,GO:0019284,GO:0019509,GO:0042802,GO:0043066,GO:0046570,GO:0051289,GO:0070269,GO:0070372	cytoplasm|plasma membrane|apoptotic process|zinc ion binding|L-methionine salvage from S-adenosylmethionine|L-methionine salvage from methylthioadenosine|identical protein binding|negative regulation of apoptotic process|methylthioribulose 1-phosphate dehydratase activity|protein homotetramerization|pyroptosis|regulation of ERK1 and ERK2 cascade	rno00270	Cysteine and methionine metabolism
Apln	43.1755	22.4696	63.8815	2.84839	1.51015	0.000404115	0.00145504	Up	58812	apelin	GO:0001525,GO:0002026,GO:0003085,GO:0005179,GO:0005576,GO:0005615,GO:0007369,GO:0007631,GO:0008284,GO:0010460,GO:0010629,GO:0031652,GO:0031704,GO:0040037,GO:0042327,GO:0042756,GO:0042802,GO:0045776,GO:0045823,GO:0045906,GO:0048471,GO:0050878,GO:0051461,GO:0051466,GO:0060183,GO:0060976,GO:1902895,GO:1904022,GO:1904706,GO:1905564	angiogenesis|regulation of the force of heart contraction|negative regulation of systemic arterial blood pressure|hormone activity|extracellular region|extracellular space|gastrulation|feeding behavior|positive regulation of cell population proliferation|positive regulation of heart rate|negative regulation of gene expression|positive regulation of heat generation|apelin receptor binding|negative…	rno04080,rno04371	Neuroactive ligand-receptor interaction|Apelin signaling pathway
Arf1	14009.8	10040.9	17978.6	1.79056	0.84041	2.25458e-149	5.31526e-147	Up	64310	ADP-ribosylation factor 1	GO:0000139,GO:0000287,GO:0002090,GO:0005515,GO:0005525,GO:0005737,GO:0005770,GO:0005778,GO:0005794,GO:0005802,GO:0005829,GO:0005886,GO:0006878,GO:0006886,GO:0007015,GO:0012505,GO:0014069,GO:0016192,GO:0019003,GO:0019904,GO:0030017,GO:0030137,GO:0031252,GO:0032991,GO:0034315,GO:0034379,GO:0043005,GO:0045807,GO:0045956,GO:0048471,GO:0050714,GO:0055108,GO:0060292,GO:0060999,GO:0070142,GO:0097061,GO:…	Golgi membrane|magnesium ion binding|regulation of receptor internalization|protein binding|GTP binding|cytoplasm|late endosome|peroxisomal membrane|Golgi apparatus|trans-Golgi network|cytosol|plasma membrane|cellular copper ion homeostasis|intracellular protein transport|actin filament organization|endomembrane system|postsynaptic density|vesicle-mediated transport|GDP binding|protein domain spe…	rno04072,rno04144,rno05132,rno05134	Phospholipase D signaling pathway|Endocytosis|Salmonella infection|Legionellosis
Arhgap19	119.235	90.4854	147.985	1.63541	0.709652	0.0111154	0.0285648	Up	679082		GO:0005096,GO:0005737,GO:0005886,GO:0007165,GO:0043231,GO:0050790,GO:0051056	GTPase activator activity|cytoplasm|plasma membrane|signal transduction|intracellular membrane-bounded organelle|regulation of catalytic activity|regulation of small GTPase mediated signal transduction
Arhgef4	71.8578	46.613	97.1025	2.08515	1.06015	0.00232182	0.00708753	Up	301334		GO:0005085,GO:0019904,GO:0030032,GO:0035556,GO:0046847,GO:0050790	guanyl-nucleotide exchange factor activity|protein domain specific binding|lamellipodium assembly|intracellular signal transduction|filopodium assembly|regulation of catalytic activity	rno04810	Regulation of actin cytoskeleton
Arhgef9	267.896	207.555	328.237	1.58062	0.660495	2.38176e-05	0.00010443	Up	66013	Cdc42 guanine nucleotide exchange factor 9	GO:0005085,GO:0005515,GO:0005829,GO:0005886,GO:0005938,GO:0014069,GO:0043113,GO:0050790,GO:0098690,GO:0098982,GO:0099150,GO:0099572	guanyl-nucleotide exchange factor activity|protein binding|cytosol|plasma membrane|cell cortex|postsynaptic density|receptor clustering|regulation of catalytic activity|glycinergic synapse|GABA-ergic synapse|regulation of postsynaptic specialization assembly|postsynaptic specialization
Arl10	684.845	402.986	966.703	2.39876	1.26229	1.96386e-35	5.09208e-34	Up	306767	ADP-ribosylation factor like GTPase 10	GO:0005525	GTP binding
Arl5a	3784.16	2824.39	4743.92	1.67962	0.748133	3.91522e-59	2.00658e-57	Up	117050	ADP-ribosylation factor like GTPase 5A	GO:0005525,GO:0005737,GO:0005802,GO:0006886,GO:0016192,GO:1903292	GTP binding|cytoplasm|trans-Golgi network|intracellular protein transport|vesicle-mediated transport|protein localization to Golgi membrane
Armh1	4.18211	0.343001	8.02122	21.7152	4.44063	0.00576691	0.0160414	Up	500531	armadillo-like helical domain containing 1
Arpc3	2883.98	1862.09	3905.88	2.09765	1.06878	3.44214e-84	3.13973e-82	Up	288669	actin related protein 2/3 complex, subunit 3	GO:0005200,GO:0005737,GO:0005885,GO:0030027,GO:0031252,GO:0031941,GO:0034314,GO:0051015,GO:0061850,GO:1990090	structural constituent of cytoskeleton|cytoplasm|Arp2/3 protein complex|lamellipodium|cell leading edge|filamentous actin|Arp2/3 complex-mediated actin nucleation|actin filament binding|growth cone leading edge|cellular response to nerve growth factor stimulus	rno04144,rno04530,rno04666,rno04810,rno05100,rno05132,rno05135	Endocytosis|Tight junction|Fc gamma R-mediated phagocytosis|Regulation of actin cytoskeleton|Bacterial invasion of epithelial cells|Salmonella infection|Yersinia infection
Arsi	60.6091	20.3892	100.829	4.95458	2.30876	1.14909e-09	8.19007e-09	Up	307404	arylsulfatase family, member I	GO:0005576,GO:0005783,GO:0008484,GO:0046872	extracellular region|endoplasmic reticulum|sulfuric ester hydrolase activity|metal ion binding
Asah2	134.036	91.762	176.311	1.92133	0.942106	2.31495e-05	0.000101588	Up	114104	N-acylsphingosine amidohydrolase 2	GO:0000139,GO:0005509,GO:0005576,GO:0005615,GO:0005739,GO:0005794,GO:0005886,GO:0005887,GO:0005901,GO:0006670,GO:0006672,GO:0006915,GO:0007346,GO:0008270,GO:0010033,GO:0016020,GO:0017040,GO:0042759,GO:0044241,GO:0045121,GO:0046512,GO:0046513,GO:0046514,GO:0070062,GO:0070774,GO:0071345,GO:0071633,GO:0102121,GO:2001234	Golgi membrane|calcium ion binding|extracellular region|extracellular space|mitochondrion|Golgi apparatus|plasma membrane|integral component of plasma membrane|caveola|sphingosine metabolic process|ceramide metabolic process|apoptotic process|regulation of mitotic cell cycle|zinc ion binding|response to organic substance|membrane|N-acylsphingosine amidohydrolase activity|long-chain fatty acid bio…	rno00600,rno04071	Sphingolipid metabolism|Sphingolipid signaling pathway
Ascc1	865.066	643.668	1086.46	1.68766	0.755024	2.70945e-15	2.95303e-14	Up	294512	activating signal cointegrator 1 complex subunit 1	GO:0003723,GO:0005634,GO:0005667,GO:0006355,GO:0031594	RNA binding|nucleus|transcription regulator complex|regulation of transcription, DNA-templated|neuromuscular junction
Atg12	1881.89	1212.13	2551.64	2.10474	1.07364	5.83491e-71	4.04589e-69	Up	361321	autophagy related 12	GO:0000045,GO:0000422,GO:0005515,GO:0005776,GO:0006501,GO:0006914,GO:0016020,GO:0032991,GO:0034045,GO:0034274,GO:0044804,GO:0045087	autophagosome assembly|autophagy of mitochondrion|protein binding|autophagosome|C-terminal protein lipidation|autophagy|membrane|protein-containing complex|phagophore assembly site membrane|Atg12-Atg5-Atg16 complex|autophagy of nucleus|innate immune response	rno04068,rno04136,rno04140,rno04621,rno04622	FoxO signaling pathway|Autophagy - other|Autophagy - animal|NOD-like receptor signaling pathway|RIG-I-like receptor signaling pathway
Atp11a	4488.87	3105.34	5872.41	1.89136	0.919424	2.45869e-75	1.87448e-73	Up	306600	ATPase phospholipid transporting 11A	GO:0000287,GO:0001701,GO:0005524,GO:0005783,GO:0005802,GO:0005886,GO:0005887,GO:0010831,GO:0043231,GO:0045332,GO:0055037,GO:0090555,GO:0140326,GO:0140331,GO:0140346,GO:1990531	magnesium ion binding|in utero embryonic development|ATP binding|endoplasmic reticulum|trans-Golgi network|plasma membrane|integral component of plasma membrane|positive regulation of myotube differentiation|intracellular membrane-bounded organelle|phospholipid translocation|recycling endosome|phosphatidylethanolamine flippase activity|ATPase-coupled intramembrane lipid transporter activity|amino…
Atp2b4	4350.91	3275.77	5426.05	1.65619	0.727871	4.61505e-52	2.04989e-50	Up	29600	ATPase plasma membrane Ca2+ transporting 4	GO:0003407,GO:0005388,GO:0005516,GO:0005524,GO:0005886,GO:0005887,GO:0006357,GO:0006816,GO:0006874,GO:0007283,GO:0010629,GO:0010751,GO:0014832,GO:0015085,GO:0016020,GO:0016323,GO:0016525,GO:0017080,GO:0019829,GO:0019901,GO:0021766,GO:0030018,GO:0030165,GO:0030315,GO:0030317,GO:0030346,GO:0032991,GO:0033138,GO:0036126,GO:0036487,GO:0042383,GO:0043005,GO:0043231,GO:0043537,GO:0045019,GO:0046872,GO:…	neural retina development|P-type calcium transporter activity|calmodulin binding|ATP binding|plasma membrane|integral component of plasma membrane|regulation of transcription by RNA polymerase II|calcium ion transport|cellular calcium ion homeostasis|spermatogenesis|negative regulation of gene expression|negative regulation of nitric oxide mediated signal transduction|urinary bladder smooth muscl…	rno04020,rno04022,rno04024,rno04261,rno04925,rno04961,rno04970,rno04972,rno04978	Calcium signaling pathway|cGMP-PKG signaling pathway|cAMP signaling pathway|Adrenergic signaling in cardiomyocytes|Aldosterone synthesis and secretion|Endocrine and other factor-regulated calcium reabsorption|Salivary secretion|Pancreatic secretion|Mineral absorption
Atp5pb	4969.74	3812.91	6126.56	1.60672	0.684117	2.04246e-59	1.06097e-57	Up	171375	ATP synthase peripheral stalk-membrane subunit b	GO:0000276,GO:0005654,GO:0005739,GO:0005753,GO:0015986,GO:0021762,GO:0042776,GO:0044877,GO:0046034,GO:0046933,GO:0071456	mitochondrial proton-transporting ATP synthase complex, coupling factor F(o)|nucleoplasm|mitochondrion|mitochondrial proton-transporting ATP synthase complex|ATP synthesis coupled proton transport|substantia nigra development|mitochondrial ATP synthesis coupled proton transport|protein-containing complex binding|ATP metabolic process|proton-transporting ATP synthase activity, rotational mechanism…	rno00190,rno04714,rno05010,rno05012,rno05014,rno05016,rno05020,rno05022,rno05415	Oxidative phosphorylation|Thermogenesis|Alzheimer disease|Parkinson disease|Amyotrophic lateral sclerosis|Huntington disease|Prion disease|Pathways of neurodegeneration - multiple diseases|Diabetic cardiomyopathy
Atxn7l3b	7131.17	5565.53	8696.81	1.56261	0.643958	9.93885e-71	6.82973e-69	Up	100192313	ataxin 7-like 3B	GO:0005737,GO:0010468	cytoplasm|regulation of gene expression
Auh	1653.64	1285.77	2021.51	1.57243	0.652999	2.19812e-23	3.6494e-22	Up	361215	AU RNA binding methylglutaconyl-CoA hydratase	GO:0003723,GO:0003730,GO:0004300,GO:0004490,GO:0005739,GO:0006552,GO:0006635,GO:0009083,GO:0050011	RNA binding|mRNA 3'-UTR binding|enoyl-CoA hydratase activity|methylglutaconyl-CoA hydratase activity|mitochondrion|leucine catabolic process|fatty acid beta-oxidation|branched-chain amino acid catabolic process|itaconyl-CoA hydratase activity	rno00280	Valine, leucine and isoleucine degradation
B3galnt1	1665.51	1232.55	2098.47	1.70272	0.767844	1.91143e-28	3.86932e-27	Up	310508	beta-1,3-N-acetylgalactosaminyltransferase 1 (globoside blood group)	GO:0000139,GO:0005794,GO:0006486,GO:0008375,GO:0008376,GO:0008499,GO:0008532,GO:0009312,GO:0016021,GO:0030311,GO:0047273	Golgi membrane|Golgi apparatus|protein glycosylation|acetylglucosaminyltransferase activity|acetylgalactosaminyltransferase activity|UDP-galactose:beta-N-acetylglucosamine beta-1,3-galactosyltransferase activity|N-acetyllactosaminide beta-1,3-N-acetylglucosaminyltransferase activity|oligosaccharide biosynthetic process|integral component of membrane|poly-N-acetyllactosamine biosynthetic process|g…	rno00601,rno00603	Glycosphingolipid biosynthesis - lacto and neolacto series|Glycosphingolipid biosynthesis - globo and isoglobo series
B3gnt8	7.11499	0.336994	13.893	37.5799	5.23189	0.000334577	0.00121899	Up	308440	UDP-GlcNAc:betaGal beta-1,3-N-acetylglucosaminyltransferase 8	GO:0000139,GO:0005794,GO:0006486,GO:0008375,GO:0008376,GO:0008532,GO:0016021,GO:0016262,GO:0030311	Golgi membrane|Golgi apparatus|protein glycosylation|acetylglucosaminyltransferase activity|acetylgalactosaminyltransferase activity|N-acetyllactosaminide beta-1,3-N-acetylglucosaminyltransferase activity|integral component of membrane|protein N-acetylglucosaminyltransferase activity|poly-N-acetyllactosamine biosynthetic process
Bak1	3059.39	2344.8	3773.97	1.60957	0.686673	9.51065e-48	3.73695e-46	Up	116502	BCL2-antagonist/killer 1	GO:0001776,GO:0001782,GO:0001783,GO:0001836,GO:0001974,GO:0002262,GO:0002352,GO:0005515,GO:0005739,GO:0005741,GO:0005783,GO:0005829,GO:0006915,GO:0006919,GO:0007420,GO:0007568,GO:0008053,GO:0008283,GO:0008285,GO:0008630,GO:0008635,GO:0009620,GO:0010046,GO:0010225,GO:0010248,GO:0010332,GO:0010524,GO:0010629,GO:0014070,GO:0016020,GO:0031018,GO:0031072,GO:0031100,GO:0031307,GO:0031334,GO:0031966,GO:…	leukocyte homeostasis|B cell homeostasis|B cell apoptotic process|release of cytochrome c from mitochondria|blood vessel remodeling|myeloid cell homeostasis|B cell negative selection|protein binding|mitochondrion|mitochondrial outer membrane|endoplasmic reticulum|cytosol|apoptotic process|activation of cysteine-type endopeptidase activity involved in apoptotic process|brain development|aging|mito…	rno01524,rno04141,rno04210,rno04215,rno05022,rno05132,rno05160,rno05162,rno05163,rno05164,rno05165,rno05167,rno05168,rno05169,rno05170,rno05200,rno05202,rno05203,rno05206,rno05210,rno05212,rno05213,rno05214,rno05216,rno05217,rno05218,rno05220,rno05222,rno05223,rno05224,rno05225,rno05226	Platinum drug resistance|Protein processing in endoplasmic reticulum|Apoptosis|Apoptosis - multiple species|Pathways of neurodegeneration - multiple diseases|Salmonella infection|Hepatitis C|Measles|Human cytomegalovirus infection|Influenza A|Human papillomavirus infection|Kaposi sarcoma-associated herpesvirus infection|Herpes simplex virus 1 infection|Epstein-Barr virus infection|Human immunodef…
Batf3	150.843	100.578	201.109	1.99916	0.999395	8.15456e-07	4.3209e-06	Up	60462	basic leucine zipper ATF-like transcription factor 3	GO:0000122,GO:0000978,GO:0000981,GO:0001227,GO:0003677,GO:0005634,GO:0005654,GO:0005730,GO:0005829,GO:0006357,GO:0009615,GO:0043011,GO:0044877,GO:0097028,GO:1990837	negative regulation of transcription by RNA polymerase II|RNA polymerase II cis-regulatory region sequence-specific DNA binding|DNA-binding transcription factor activity, RNA polymerase II-specific|DNA-binding transcription repressor activity, RNA polymerase II-specific|DNA binding|nucleus|nucleoplasm|nucleolus|cytosol|regulation of transcription by RNA polymerase II|response to virus|myeloid den…	rno05235	PD-L1 expression and PD-1 checkpoint pathway in cancer
Baz1a	2021.82	1616.28	2427.36	1.50195	0.586833	4.48183e-15	4.80612e-14	Up	314126	bromodomain adjacent to zinc finger domain, 1A	GO:0000228,GO:0006261,GO:0006338,GO:0008623,GO:0046872	nuclear chromosome|DNA-dependent DNA replication|chromatin remodeling|CHRAC|metal ion binding
Bbs5	221.996	176.574	267.419	1.51403	0.598394	0.000395605	0.00142742	Up	362142	Bardet-Biedl syndrome 5	GO:0005929,GO:0005930,GO:0015031,GO:0032266,GO:0034451,GO:0034464,GO:0036064,GO:0046907,GO:0060170,GO:0060271,GO:0061629	cilium|axoneme|protein transport|phosphatidylinositol-3-phosphate binding|centriolar satellite|BBSome|ciliary basal body|intracellular transport|ciliary membrane|cilium assembly|RNA polymerase II-specific DNA-binding transcription factor binding
Bcam	215.618	125.912	305.324	2.42615	1.27867	5.31011e-13	4.93464e-12	Up	78958	basal cell adhesion molecule (Lutheran blood group)	GO:0005055,GO:0005886,GO:0007155,GO:0007160,GO:0008022,GO:0009986,GO:0016021,GO:0043236	laminin receptor activity|plasma membrane|cell adhesion|cell-matrix adhesion|protein C-terminus binding|cell surface|integral component of membrane|laminin binding
Bcap29	736.952	516.448	957.456	1.85352	0.890264	1.11477e-17	1.39907e-16	Up	298943	B-cell receptor-associated protein 29	GO:0005789,GO:0006886,GO:0006888,GO:0016021,GO:0070973	endoplasmic reticulum membrane|intracellular protein transport|endoplasmic reticulum to Golgi vesicle-mediated transport|integral component of membrane|protein localization to endoplasmic reticulum exit site
Bcl2l2	3096.31	2353.18	3839.44	1.63142	0.706125	7.40773e-37	2.01986e-35	Up	60434	Bcl2-like 2	GO:0002931,GO:0005515,GO:0005737,GO:0005739,GO:0005741,GO:0005829,GO:0006915,GO:0007420,GO:0008630,GO:0016021,GO:0031966,GO:0035795,GO:0042802,GO:0042803,GO:0043066,GO:0044877,GO:0046982,GO:0051400,GO:0060011,GO:0071230,GO:0071392,GO:0090201,GO:0097136,GO:0097192,GO:0097718,GO:1904646,GO:1905430,GO:2001243	response to ischemia|protein binding|cytoplasm|mitochondrion|mitochondrial outer membrane|cytosol|apoptotic process|brain development|intrinsic apoptotic signaling pathway in response to DNA damage|integral component of membrane|mitochondrial membrane|negative regulation of mitochondrial membrane permeability|identical protein binding|protein homodimerization activity|negative regulation of apopt…	rno05206	MicroRNAs in cancer
Bcl9l	4240.03	3236.86	5243.19	1.61991	0.695914	1.20041e-38	3.51723e-37	Up	300673	BCL9 like	GO:0003713,GO:0005634,GO:0005654,GO:0005730,GO:0008013,GO:0010718,GO:0022604,GO:0030512,GO:0035019,GO:0035914,GO:0045944,GO:0060070,GO:1990907	transcription coactivator activity|nucleus|nucleoplasm|nucleolus|beta-catenin binding|positive regulation of epithelial to mesenchymal transition|regulation of cell morphogenesis|negative regulation of transforming growth factor beta receptor signaling pathway|somatic stem cell population maintenance|skeletal muscle cell differentiation|positive regulation of transcription by RNA polymerase II|ca…
Bex3	686.063	547.005	825.121	1.50851	0.593123	9.25991e-10	6.64506e-09	Up	117089	brain expressed X-linked 3	GO:0005102,GO:0005123,GO:0005163,GO:0005515,GO:0005634,GO:0005737,GO:0005829,GO:0007165,GO:0008625,GO:0042802,GO:0046872	signaling receptor binding|death receptor binding|nerve growth factor receptor binding|protein binding|nucleus|cytoplasm|cytosol|signal transduction|extrinsic apoptotic signaling pathway via death domain receptors|identical protein binding|metal ion binding	rno04722	Neurotrophin signaling pathway
Bmper	160.837	85.3502	236.324	2.76815	1.46892	1.13318e-09	8.0842e-09	Up	300455	BMP-binding endothelial regulator	GO:0001568,GO:0001657,GO:0002043,GO:0005576,GO:0005615,GO:0010594,GO:0030514,GO:0031012,GO:0042118,GO:0045765,GO:0048839,GO:0060393,GO:0070374,GO:1903672	blood vessel development|ureteric bud development|blood vessel endothelial cell proliferation involved in sprouting angiogenesis|extracellular region|extracellular space|regulation of endothelial cell migration|negative regulation of BMP signaling pathway|extracellular matrix|endothelial cell activation|regulation of angiogenesis|inner ear development|regulation of pathway-restricted SMAD protein…
Borcs5	394.2	289.514	498.887	1.72273	0.784692	1.53423e-09	1.08045e-08	Up	362452	BLOC-1 related complex subunit 5	GO:0005886,GO:0030672,GO:0031224,GO:0032418,GO:0043231,GO:0072384,GO:0098574,GO:0099078,GO:1903744	plasma membrane|synaptic vesicle membrane|intrinsic component of membrane|lysosome localization|intracellular membrane-bounded organelle|organelle transport along microtubule|cytoplasmic side of lysosomal membrane|BORC complex|positive regulation of anterograde synaptic vesicle transport
Bves	149.974	101.516	198.433	1.95676	0.968464	7.30045e-05	0.000297453	Up	365603	blood vessel epicardial substance	GO:0001921,GO:0002027,GO:0002244,GO:0002931,GO:0005198,GO:0005886,GO:0005901,GO:0005923,GO:0007507,GO:0007519,GO:0008360,GO:0016020,GO:0016021,GO:0016192,GO:0016328,GO:0030054,GO:0030552,GO:0031253,GO:0034446,GO:0040017,GO:0042383,GO:0042391,GO:0043087,GO:0048278,GO:0051146,GO:0060931,GO:0060973,GO:0090136,GO:2001135	positive regulation of receptor recycling|regulation of heart rate|hematopoietic progenitor cell differentiation|response to ischemia|structural molecule activity|plasma membrane|caveola|bicellular tight junction|heart development|skeletal muscle tissue development|regulation of cell shape|membrane|integral component of membrane|vesicle-mediated transport|lateral plasma membrane|cell junction|cAM…	rno04530	Tight junction
C2cd5	388.926	282.628	495.225	1.75158	0.808653	3.05524e-10	2.27827e-09	Up	362461	C2 calcium-dependent domain containing 5	GO:0005509,GO:0005544,GO:0005829,GO:0005886,GO:0005938,GO:0006906,GO:0010828,GO:0030659,GO:0031340,GO:0032587,GO:0032869,GO:0034451,GO:0038028,GO:0046326,GO:0065002,GO:0072659,GO:0090314	calcium ion binding|calcium-dependent phospholipid binding|cytosol|plasma membrane|cell cortex|vesicle fusion|positive regulation of glucose transmembrane transport|cytoplasmic vesicle membrane|positive regulation of vesicle fusion|ruffle membrane|cellular response to insulin stimulus|centriolar satellite|insulin receptor signaling pathway via phosphatidylinositol 3-kinase|positive regulation of …
Cables1	170.185	135.017	205.352	1.52097	0.604994	0.00619121	0.0170914	Up	307585	Cdk5 and Abl enzyme substrate 1	GO:0005829,GO:0007399,GO:0051726	cytosol|nervous system development|regulation of cell cycle
Cadm2	635.76	368.942	902.579	2.44654	1.29074	1.42319e-37	4.00166e-36	Up	360687	cell adhesion molecule 2	GO:0005515,GO:0005737,GO:0007155,GO:0007420,GO:0016021,GO:0030424,GO:0032809,GO:0045202	protein binding|cytoplasm|cell adhesion|brain development|integral component of membrane|axon|neuronal cell body membrane|synapse
Cald1	24297.5	18317.1	30277.8	1.653	0.725085	7.37022e-171	2.35294e-168	Up	25687	caldesmon 1	GO:0001525,GO:0003779,GO:0005516,GO:0005884,GO:0005886,GO:0006936,GO:0007565,GO:0014069,GO:0015629,GO:0016020,GO:0017022,GO:0030016,GO:0030425,GO:0030478,GO:0032092,GO:0043025,GO:0043197,GO:0051017,GO:0071559	angiogenesis|actin binding|calmodulin binding|actin filament|plasma membrane|muscle contraction|female pregnancy|postsynaptic density|actin cytoskeleton|membrane|myosin binding|myofibril|dendrite|actin cap|positive regulation of protein binding|neuronal cell body|dendritic spine|actin filament bundle assembly|response to transforming growth factor beta	rno04270	Vascular smooth muscle contraction
Camk2b	915.313	529.379	1301.25	2.4575	1.29719	8.86229e-26	1.62447e-24	Up	24245	calcium/calmodulin-dependent protein kinase II beta	GO:0000082,GO:0002030,GO:0004674,GO:0004683,GO:0005515,GO:0005516,GO:0005524,GO:0005737,GO:0005815,GO:0005829,GO:0005954,GO:0006468,GO:0006816,GO:0010976,GO:0014069,GO:0018105,GO:0019901,GO:0030425,GO:0032222,GO:0032430,GO:0033017,GO:0042802,GO:0042803,GO:0043005,GO:0043204,GO:0043274,GO:0046686,GO:0046777,GO:0048169,GO:0048858,GO:0050885,GO:0051233,GO:0060466,GO:0061003,GO:0090129,GO:0098973,GO:…	G1/S transition of mitotic cell cycle|inhibitory G protein-coupled receptor phosphorylation|protein serine/threonine kinase activity|calmodulin-dependent protein kinase activity|protein binding|calmodulin binding|ATP binding|cytoplasm|microtubule organizing center|cytosol|calcium- and calmodulin-dependent protein kinase complex|protein phosphorylation|calcium ion transport|positive regulation of …	rno04012,rno04020,rno04024,rno04066,rno04114,rno04217,rno04261,rno04310,rno04360,rno04713,rno04720,rno04722,rno04725,rno04728,rno04740,rno04750,rno04911,rno04912,rno04916,rno04921,rno04922,rno04925,rno04934,rno04971,rno05012,rno05022,rno05031,rno05152,rno05200,rno05205,rno05214,rno05415,rno05417	ErbB signaling pathway|Calcium signaling pathway|cAMP signaling pathway|HIF-1 signaling pathway|Oocyte meiosis|Necroptosis|Adrenergic signaling in cardiomyocytes|Wnt signaling pathway|Axon guidance|Circadian entrainment|Long-term potentiation|Neurotrophin signaling pathway|Cholinergic synapse|Dopaminergic synapse|Olfactory transduction|Inflammatory mediator regulation of TRP channels|Insulin secr…
Camk4	29.0548	16.1442	41.9654	2.59993	1.37847	0.00287076	0.00859209	Up	25050	calcium/calmodulin-dependent protein kinase IV	GO:0001650,GO:0002250,GO:0002735,GO:0004683,GO:0005516,GO:0005524,GO:0005634,GO:0005654,GO:0005737,GO:0006468,GO:0006913,GO:0006954,GO:0007165,GO:0007270,GO:0007616,GO:0009931,GO:0018105,GO:0035556,GO:0043011,GO:0045893,GO:0046777,GO:0046827,GO:0098794,GO:0098978,GO:0098982,GO:0099527,GO:0106310,GO:0106311	fibrillar center|adaptive immune response|positive regulation of myeloid dendritic cell cytokine production|calmodulin-dependent protein kinase activity|calmodulin binding|ATP binding|nucleus|nucleoplasm|cytoplasm|protein phosphorylation|nucleocytoplasmic transport|inflammatory response|signal transduction|neuron-neuron synaptic transmission|long-term memory|calcium-dependent protein serine/threo…	rno04020,rno04024,rno04211,rno04371,rno04380,rno04720,rno04722,rno04725,rno04921,rno04925,rno05031,rno05034,rno05214	Calcium signaling pathway|cAMP signaling pathway|Longevity regulating pathway|Apelin signaling pathway|Osteoclast differentiation|Long-term potentiation|Neurotrophin signaling pathway|Cholinergic synapse|Oxytocin signaling pathway|Aldosterone synthesis and secretion|Amphetamine addiction|Alcoholism|Glioma
Cap2	77.3252	26.6397	128.011	4.79169	2.26054	5.18658e-11	4.14386e-10	Up	116653	cyclase associated actin cytoskeleton regulatory protein 2	GO:0000902,GO:0003779,GO:0005737,GO:0005886,GO:0007010,GO:0008179,GO:0014069,GO:0019933,GO:0030036,GO:0042802,GO:0045761	cell morphogenesis|actin binding|cytoplasm|plasma membrane|cytoskeleton organization|adenylate cyclase binding|postsynaptic density|cAMP-mediated signaling|actin cytoskeleton organization|identical protein binding|regulation of adenylate cyclase activity
Card10	133.085	65.6445	200.525	3.0531	1.61027	1.15225e-11	9.7177e-11	Up	315120	caspase recruitment domain family, member 10	GO:0005737,GO:0007250,GO:0042981,GO:0050700,GO:0090051,GO:1900182	cytoplasm|activation of NF-kappaB-inducing kinase activity|regulation of apoptotic process|CARD domain binding|negative regulation of cell migration involved in sprouting angiogenesis|positive regulation of protein localization to nucleus	rno04064	NF-kappa B signaling pathway
Card9	28.8384	10.3634	47.3133	4.57474	2.19369	9.35432e-06	4.32807e-05	Up	64171	caspase recruitment domain family, member 9	GO:0001819,GO:0002446,GO:0005737,GO:0007249,GO:0009620,GO:0016064,GO:0019904,GO:0032449,GO:0032494,GO:0032495,GO:0032663,GO:0032675,GO:0032680,GO:0032722,GO:0032725,GO:0032740,GO:0032755,GO:0032760,GO:0032874,GO:0032991,GO:0042493,GO:0042802,GO:0042803,GO:0042981,GO:0043123,GO:0043280,GO:0043330,GO:0043621,GO:0045089,GO:0046330,GO:0048874,GO:0050700,GO:0050830,GO:0051092,GO:0051260,GO:0051607,GO:…	positive regulation of cytokine production|neutrophil mediated immunity|cytoplasm|I-kappaB kinase/NF-kappaB signaling|response to fungus|immunoglobulin mediated immune response|protein domain specific binding|CBM complex|response to peptidoglycan|response to muramyl dipeptide|regulation of interleukin-2 production|regulation of interleukin-6 production|regulation of tumor necrosis factor producti…	rno04621,rno04625,rno05152,rno05168	NOD-like receptor signaling pathway|C-type lectin receptor signaling pathway|Tuberculosis|Herpes simplex virus 1 infection
Carmil1	615.756	451.614	779.897	1.72723	0.788461	4.78089e-12	4.1532e-11	Up	306941	capping protein regulator and myosin 1 linker 1	GO:0005654,GO:0005829,GO:0005886,GO:0016477,GO:0016607,GO:0030027,GO:0030032,GO:0030335,GO:0030838,GO:0031252,GO:0031529,GO:0031941,GO:0044351,GO:0044354,GO:0044877,GO:0046415,GO:0051496,GO:0051638,GO:0051639,GO:1900026,GO:1902745,GO:2000813	nucleoplasm|cytosol|plasma membrane|cell migration|nuclear speck|lamellipodium|lamellipodium assembly|positive regulation of cell migration|positive regulation of actin filament polymerization|cell leading edge|ruffle organization|filamentous actin|macropinocytosis|macropinosome|protein-containing complex binding|urate metabolic process|positive regulation of stress fiber assembly|barbed-end acti…
Cavin1	4503.87	3150.97	5856.78	1.85885	0.894407	2.61486e-101	3.31158e-99	Up	287710	caveolae associated protein 1	GO:0005515,GO:0005634,GO:0005737,GO:0005739,GO:0005783,GO:0005829,GO:0005886,GO:0005901,GO:0006361,GO:0006363,GO:0009303,GO:0009306,GO:0032991,GO:0042134,GO:0042802,GO:0043231,GO:0045121,GO:2000147	protein binding|nucleus|cytoplasm|mitochondrion|endoplasmic reticulum|cytosol|plasma membrane|caveola|transcription initiation from RNA polymerase I promoter|termination of RNA polymerase I transcription|rRNA transcription|protein secretion|protein-containing complex|rRNA primary transcript binding|identical protein binding|intracellular membrane-bounded organelle|membrane raft|positive regulatio…
Cavin2	158.203	117.004	199.401	1.70362	0.768602	0.000768409	0.00261262	Up	316384	caveolae associated protein 2	GO:0001786,GO:0005080,GO:0005515,GO:0005654,GO:0005737,GO:0005829,GO:0005886,GO:0005901,GO:0045121,GO:0097320	phosphatidylserine binding|protein kinase C binding|protein binding|nucleoplasm|cytoplasm|cytosol|plasma membrane|caveola|membrane raft|plasma membrane tubulation
Cbfa2t3	16.7649	5.57048	27.9594	5.04542	2.33498	0.0012705	0.00412395	Up	361431	CBFA2/RUNX1 partner transcriptional co-repressor 3	GO:0000122,GO:0001666,GO:0003682,GO:0003714,GO:0005634,GO:0005654,GO:0006351,GO:0008285,GO:0030851,GO:0032436,GO:0045820,GO:0045892,GO:0046872,GO:1903715	negative regulation of transcription by RNA polymerase II|response to hypoxia|chromatin binding|transcription corepressor activity|nucleus|nucleoplasm|transcription, DNA-templated|negative regulation of cell population proliferation|granulocyte differentiation|positive regulation of proteasomal ubiquitin-dependent protein catabolic process|negative regulation of glycolytic process|negative regula…
Ccdc112	296.81	209.261	384.36	1.83637	0.876858	1.7659e-09	1.23847e-08	Up	498858	coiled-coil domain containing 112
Ccdc74a	44.1389	25.1783	63.0995	2.50622	1.32551	0.00242318	0.00736763	Up	680752
Ccdc96	83.4236	64.3206	102.527	1.59407	0.672711	0.0133795	0.033705	Up	289716		GO:0005930,GO:0036064,GO:0060271	axoneme|ciliary basal body|cilium assembly
Ccne2	187.756	149.788	225.724	1.50566	0.590395	0.0025533	0.00773104	Up	362485	cyclin E2	GO:0000079,GO:0000082,GO:0000307,GO:0000723,GO:0005634,GO:0005737,GO:0005813,GO:0006270,GO:0007129,GO:0016538,GO:0019901,GO:0044772,GO:0051726,GO:0070192,GO:0097134,GO:0097135,GO:1903827	regulation of cyclin-dependent protein serine/threonine kinase activity|G1/S transition of mitotic cell cycle|cyclin-dependent protein kinase holoenzyme complex|telomere maintenance|nucleus|cytoplasm|centrosome|DNA replication initiation|homologous chromosome pairing at meiosis|cyclin-dependent protein serine/threonine kinase regulator activity|protein kinase binding|mitotic cell cycle phase tran…	rno04110,rno04114,rno04115,rno04151,rno04218,rno04934,rno05161,rno05162,rno05165,rno05166,rno05169,rno05200,rno05203,rno05206,rno05215,rno05222,rno05226	Cell cycle|Oocyte meiosis|p53 signaling pathway|PI3K-Akt signaling pathway|Cellular senescence|Cushing syndrome|Hepatitis B|Measles|Human papillomavirus infection|Human T-cell leukemia virus 1 infection|Epstein-Barr virus infection|Pathways in cancer|Viral carcinogenesis|MicroRNAs in cancer|Prostate cancer|Small cell lung cancer|Gastric cancer
Ccnj	1227.63	970.668	1484.59	1.52924	0.612814	1.58133e-17	1.96532e-16	Up	294053	cyclin J	GO:0000079,GO:0000307,GO:0005634,GO:0005737,GO:0005813,GO:0016538,GO:0044772	regulation of cyclin-dependent protein serine/threonine kinase activity|cyclin-dependent protein kinase holoenzyme complex|nucleus|cytoplasm|centrosome|cyclin-dependent protein serine/threonine kinase regulator activity|mitotic cell cycle phase transition
Cd44	7980.33	5246.57	10714.1	2.04231	1.0302	7.26122e-125	1.30907e-122	Up	25406	CD44 molecule (Indian blood group)	GO:0001558,GO:0001658,GO:0001955,GO:0002246,GO:0002906,GO:0004888,GO:0004896,GO:0005114,GO:0005154,GO:0005515,GO:0005540,GO:0005634,GO:0005794,GO:0005829,GO:0005886,GO:0005902,GO:0006954,GO:0007155,GO:0009897,GO:0009986,GO:0010628,GO:0014070,GO:0016021,GO:0016055,GO:0016323,GO:0016324,GO:0016477,GO:0019221,GO:0019901,GO:0019955,GO:0030214,GO:0031175,GO:0031258,GO:0031667,GO:0032991,GO:0033031,GO:…	regulation of cell growth|branching involved in ureteric bud morphogenesis|blood vessel maturation|wound healing involved in inflammatory response|negative regulation of mature B cell apoptotic process|transmembrane signaling receptor activity|cytokine receptor activity|type II transforming growth factor beta receptor binding|epidermal growth factor receptor binding|protein binding|hyaluronic aci…	rno04512,rno04640,rno05169,rno05205,rno05206	ECM-receptor interaction|Hematopoietic cell lineage|Epstein-Barr virus infection|Proteoglycans in cancer|MicroRNAs in cancer
Cd55	65.3045	44.9477	85.6614	1.90385	0.928918	0.00262265	0.00791755	Up	64036	CD55 molecule (Cromer blood group)	GO:0001618,GO:0002456,GO:0002726,GO:0004857,GO:0005886,GO:0007204,GO:0007283,GO:0008289,GO:0009897,GO:0009986,GO:0016324,GO:0030449,GO:0030450,GO:0031664,GO:0043086,GO:0043434,GO:0045121,GO:0045916,GO:0045959,GO:0046718,GO:0060137,GO:0097225,GO:1903659,GO:2000516,GO:2000563	virus receptor activity|T cell mediated immunity|positive regulation of T cell cytokine production|enzyme inhibitor activity|plasma membrane|positive regulation of cytosolic calcium ion concentration|spermatogenesis|lipid binding|external side of plasma membrane|cell surface|apical plasma membrane|regulation of complement activation|regulation of complement activation, classical pathway|regulatio…	rno04610,rno04640,rno05416	Complement and coagulation cascades|Hematopoietic cell lineage|Viral myocarditis
Cd59	976.949	765.179	1188.72	1.5531	0.635147	3.1154e-14	3.18057e-13	Up	25407	CD59 molecule	GO:0001848,GO:0001971,GO:0005615,GO:0005886,GO:0009986,GO:0030449,GO:0031362,GO:0042102,GO:0042383,GO:0043066,GO:0043218,GO:0045087,GO:0045916,GO:1903659,GO:1903660	complement binding|negative regulation of activation of membrane attack complex|extracellular space|plasma membrane|cell surface|regulation of complement activation|anchored component of external side of plasma membrane|positive regulation of T cell proliferation|sarcolemma|negative regulation of apoptotic process|compact myelin|innate immune response|negative regulation of complement activation|…	rno04610,rno04640	Complement and coagulation cascades|Hematopoietic cell lineage
Cdc14a	651.33	516.36	786.3	1.52236	0.606307	6.20985e-09	4.15781e-08	Up	310806	cell division cycle 14A	GO:0000226,GO:0000278,GO:0000922,GO:0004722,GO:0004725,GO:0005654,GO:0005730,GO:0005737,GO:0005813,GO:0005829,GO:0007096,GO:0007605,GO:0008138,GO:0016604,GO:0032426,GO:0032467,GO:0035335,GO:0051726,GO:0060091,GO:0060271,GO:0072686,GO:0106306,GO:0106307,GO:1902636	microtubule cytoskeleton organization|mitotic cell cycle|spindle pole|protein serine/threonine phosphatase activity|protein tyrosine phosphatase activity|nucleoplasm|nucleolus|cytoplasm|centrosome|cytosol|regulation of exit from mitosis|sensory perception of sound|protein tyrosine/serine/threonine phosphatase activity|nuclear body|stereocilium tip|positive regulation of cytokinesis|peptidyl-tyros…	rno04110	Cell cycle
Cdc25a	1063.96	762.662	1365.26	1.7904	0.840281	2.34973e-27	4.57526e-26	Up	171102	cell division cycle 25A	GO:0000082,GO:0000086,GO:0004721,GO:0004725,GO:0005634,GO:0005737,GO:0009314,GO:0010971,GO:0019901,GO:0034644,GO:0035335,GO:0051087,GO:0051301,GO:0110032,GO:1902751,GO:1904056	G1/S transition of mitotic cell cycle|G2/M transition of mitotic cell cycle|phosphoprotein phosphatase activity|protein tyrosine phosphatase activity|nucleus|cytoplasm|response to radiation|positive regulation of G2/M transition of mitotic cell cycle|protein kinase binding|cellular response to UV|peptidyl-tyrosine dephosphorylation|chaperone binding|cell division|positive regulation of G2/MI tran…	rno04110,rno04218,rno04914,rno05206	Cell cycle|Cellular senescence|Progesterone-mediated oocyte maturation|MicroRNAs in cancer
Cdh19	4902.91	3827.52	5978.3	1.56181	0.643217	1.59661e-46	5.99667e-45	Up	360835	cadherin 19	GO:0000902,GO:0005509,GO:0005912,GO:0007043,GO:0007156,GO:0007275,GO:0016021,GO:0016339,GO:0016342,GO:0034332,GO:0045296,GO:0098742	cell morphogenesis|calcium ion binding|adherens junction|cell-cell junction assembly|homophilic cell adhesion via plasma membrane adhesion molecules|multicellular organism development|integral component of membrane|calcium-dependent cell-cell adhesion via plasma membrane cell adhesion molecules|catenin complex|adherens junction organization|cadherin binding|cell-cell adhesion via plasma-membrane …
Cdh20	30.1845	17.3307	43.0383	2.48968	1.31596	0.00821941	0.0218975	Up	363948	cadherin 20	GO:0000902,GO:0005509,GO:0005886,GO:0005912,GO:0007043,GO:0007156,GO:0007275,GO:0016021,GO:0016339,GO:0016342,GO:0034332,GO:0045296,GO:0098742	cell morphogenesis|calcium ion binding|plasma membrane|adherens junction|cell-cell junction assembly|homophilic cell adhesion via plasma membrane adhesion molecules|multicellular organism development|integral component of membrane|calcium-dependent cell-cell adhesion via plasma membrane cell adhesion molecules|catenin complex|adherens junction organization|cadherin binding|cell-cell adhesion via …
Cdh23	186.219	87.5641	284.875	3.25212	1.70138	1.72299e-20	2.48851e-19	Up	114102	cadherin-related 23	GO:0001917,GO:0005509,GO:0005813,GO:0005886,GO:0005911,GO:0006816,GO:0007156,GO:0007605,GO:0007626,GO:0008344,GO:0016021,GO:0032420,GO:0032426,GO:0042472,GO:0042491,GO:0045177,GO:0045202,GO:0045494,GO:0047485,GO:0048563,GO:0048839,GO:0050953,GO:0050957,GO:0051480,GO:0060013,GO:0060088,GO:0060091,GO:0060122,GO:0098609,GO:0098683,GO:0098684	photoreceptor inner segment|calcium ion binding|centrosome|plasma membrane|cell-cell junction|calcium ion transport|homophilic cell adhesion via plasma membrane adhesion molecules|sensory perception of sound|locomotory behavior|adult locomotory behavior|integral component of membrane|stereocilium|stereocilium tip|inner ear morphogenesis|inner ear auditory receptor cell differentiation|apical part…
Cdhr2	897.385	715.105	1079.67	1.50943	0.594	7.08045e-10	5.1471e-09	Up	291002		GO:0005509,GO:0005887,GO:0005903,GO:0007155,GO:0007156,GO:0016324,GO:0030855,GO:0031526,GO:0031528,GO:0032532,GO:0044214,GO:0044331,GO:0050839,GO:0060243,GO:0090675	calcium ion binding|integral component of plasma membrane|brush border|cell adhesion|homophilic cell adhesion via plasma membrane adhesion molecules|apical plasma membrane|epithelial cell differentiation|brush border membrane|microvillus membrane|regulation of microvillus length|spanning component of plasma membrane|cell-cell adhesion mediated by cadherin|cell adhesion molecule binding|negative r…
Cdkn1c	121.863	77.2419	166.485	2.15496	1.10766	5.53387e-07	3.0018e-06	Up	246060	cyclin-dependent kinase inhibitor 1C	GO:0000122,GO:0001501,GO:0001822,GO:0001890,GO:0004860,GO:0004861,GO:0005515,GO:0005634,GO:0005737,GO:0007096,GO:0007568,GO:0016301,GO:0016310,GO:0030099,GO:0030325,GO:0030511,GO:0033673,GO:0035264,GO:0042326,GO:0042551,GO:0043010,GO:0044877,GO:0045736,GO:0045892,GO:0045893,GO:0045930,GO:0050680,GO:0055123,GO:0060065,GO:0060669,GO:0071514,GO:1902746,GO:1904030	negative regulation of transcription by RNA polymerase II|skeletal system development|kidney development|placenta development|protein kinase inhibitor activity|cyclin-dependent protein serine/threonine kinase inhibitor activity|protein binding|nucleus|cytoplasm|regulation of exit from mitosis|aging|kinase activity|phosphorylation|myeloid cell differentiation|adrenal gland development|positive reg…	rno04110	Cell cycle
Cds1	102.415	80.1389	124.692	1.55684	0.63862	0.00725344	0.0196312	Up	81925	CDP-diacylglycerol synthase 1	GO:0004605,GO:0005783,GO:0005789,GO:0006661,GO:0016021,GO:0016024,GO:0045600,GO:0140042	phosphatidate cytidylyltransferase activity|endoplasmic reticulum|endoplasmic reticulum membrane|phosphatidylinositol biosynthetic process|integral component of membrane|CDP-diacylglycerol biosynthetic process|positive regulation of fat cell differentiation|lipid droplet formation	rno00564,rno04070	Glycerophospholipid metabolism|Phosphatidylinositol signaling system
Cdyl2	710.334	547.298	873.37	1.59574	0.674229	4.48965e-13	4.2002e-12	Up	292044	chromodomain Y-like 2	GO:0003714,GO:0003824,GO:0005634,GO:0035064,GO:0045892	transcription corepressor activity|catalytic activity|nucleus|methylated histone binding|negative regulation of transcription, DNA-templated
Cebpzos	288.49	227.3	349.68	1.53755	0.620631	4.85059e-05	0.000203255	Up	103692531		GO:0016021	integral component of membrane
Celf5	88.5444	65.0908	111.998	1.72017	0.78255	0.00567638	0.0158068	Up	314647	CUGBP, Elav-like family member 5	GO:0000381,GO:0003723,GO:0003729,GO:0005634,GO:0005737,GO:0006376,GO:1990904	regulation of alternative mRNA splicing, via spliceosome|RNA binding|mRNA binding|nucleus|cytoplasm|mRNA splice site selection|ribonucleoprotein complex
Cep126	137.706	109.701	165.711	1.51021	0.594745	0.00432707	0.0124044	Up	315409		GO:0005813,GO:0007052,GO:0030496,GO:0031122,GO:0060271,GO:0097546,GO:1905515	centrosome|mitotic spindle organization|midbody|cytoplasmic microtubule organization|cilium assembly|ciliary base|non-motile cilium assembly
Cep76	602.942	414.543	791.342	1.90937	0.9331	7.31937e-19	9.74474e-18	Up	291540	centrosomal protein 76	GO:0005737,GO:0005813,GO:0005814,GO:0032991,GO:0046599	cytoplasm|centrosome|centriole|protein-containing complex|regulation of centriole replication
Cers5	2850.74	2002.89	3698.58	1.84672	0.884968	5.37238e-59	2.72604e-57	Up	366984	ceramide synthase 5	GO:0003677,GO:0005634,GO:0005783,GO:0005789,GO:0016021,GO:0016410,GO:0030148,GO:0046513,GO:0050291	DNA binding|nucleus|endoplasmic reticulum|endoplasmic reticulum membrane|integral component of membrane|N-acyltransferase activity|sphingolipid biosynthetic process|ceramide biosynthetic process|sphingosine N-acyltransferase activity	rno00600,rno04071	Sphingolipid metabolism|Sphingolipid signaling pathway
Cfap100	134.23	74.4039	194.055	2.60985	1.38396	2.67853e-09	1.85058e-08	Up	297444		GO:0036064	ciliary basal body
Cfap36	799.317	466.777	1131.86	2.42449	1.27768	2.63114e-36	7.03659e-35	Up	289859	cilia and flagella associated protein 36	GO:0005634,GO:0005930,GO:0031514,GO:0035869,GO:0047485,GO:0097546	nucleus|axoneme|motile cilium|ciliary transition zone|protein N-terminus binding|ciliary base
Chchd6	291.431	230.338	352.524	1.53061	0.614102	0.000295845	0.00108848	Up	297436	coiled-coil-helix-coiled-coil-helix domain containing 6	GO:0005739,GO:0005743,GO:0005829,GO:0006974,GO:0042407,GO:0061617	mitochondrion|mitochondrial inner membrane|cytosol|cellular response to DNA damage stimulus|cristae formation|MICOS complex
Chmp4c	1110.15	875.286	1345.01	1.53644	0.619591	4.11873e-14	4.1743e-13	Up	361916	charged multivesicular body protein 4C	GO:0000815,GO:0005771,GO:0005829,GO:0006900,GO:0006997,GO:0007034,GO:0007080,GO:0009838,GO:0009898,GO:0010824,GO:0015031,GO:0030496,GO:0031902,GO:0032466,GO:0032511,GO:0042803,GO:0044878,GO:0046761,GO:0061952,GO:0090543,GO:0090611,GO:1901673,GO:1902188	ESCRT III complex|multivesicular body|cytosol|vesicle budding from membrane|nucleus organization|vacuolar transport|mitotic metaphase plate congression|abscission|cytoplasmic side of plasma membrane|regulation of centrosome duplication|protein transport|midbody|late endosome membrane|negative regulation of cytokinesis|late endosome to vacuole transport via multivesicular body sorting pathway|prot…	rno04144,rno04217	Endocytosis|Necroptosis
Chn1	408.252	320.949	495.554	1.54363	0.626328	3.63529e-07	2.01181e-06	Up	84030	chimerin 1	GO:0001565,GO:0005096,GO:0007165,GO:0008045,GO:0035556,GO:0043087,GO:0043547,GO:0046872,GO:0046875,GO:0048013,GO:0050770,GO:0051056	phorbol ester receptor activity|GTPase activator activity|signal transduction|motor neuron axon guidance|intracellular signal transduction|regulation of GTPase activity|positive regulation of GTPase activity|metal ion binding|ephrin receptor binding|ephrin receptor signaling pathway|regulation of axonogenesis|regulation of small GTPase mediated signal transduction
Ciao2b	511.022	400.037	622.008	1.55448	0.636428	6.49668e-09	4.34359e-08	Up	680987	cytosolic iron-sulfur assembly component 2B	GO:0005634,GO:0005654,GO:0005737,GO:0005819,GO:0005829,GO:0007059,GO:0016226,GO:0071817,GO:0097361,GO:0097428,GO:0106035	nucleus|nucleoplasm|cytoplasm|spindle|cytosol|chromosome segregation|iron-sulfur cluster assembly|MMXD complex|CIA complex|protein maturation by iron-sulfur cluster transfer|protein maturation by [4Fe-4S] cluster transfer
Clasp2	2989.93	2027.2	3952.66	1.95019	0.963612	7.47121e-79	6.15531e-77	Up	114514	cytoplasmic linker associated protein 2	GO:0000226,GO:0000776,GO:0002162,GO:0005737,GO:0005794,GO:0005802,GO:0005815,GO:0005829,GO:0005874,GO:0005876,GO:0005881,GO:0005886,GO:0005925,GO:0005938,GO:0006903,GO:0007020,GO:0007026,GO:0007030,GO:0007052,GO:0007163,GO:0008017,GO:0010458,GO:0010470,GO:0010634,GO:0010717,GO:0015630,GO:0016477,GO:0030516,GO:0031023,GO:0031110,GO:0031113,GO:0031252,GO:0032587,GO:0032869,GO:0032886,GO:0032956,GO:…	microtubule cytoskeleton organization|kinetochore|dystroglycan binding|cytoplasm|Golgi apparatus|trans-Golgi network|microtubule organizing center|cytosol|microtubule|spindle microtubule|cytoplasmic microtubule|plasma membrane|focal adhesion|cell cortex|vesicle targeting|microtubule nucleation|negative regulation of microtubule depolymerization|Golgi organization|mitotic spindle organization|esta…
Cldnd1	1747.96	976.422	2519.49	2.57952	1.3671	8.20649e-81	6.98646e-79	Up	288182	claudin domain containing 1	GO:0016021,GO:0016324	integral component of membrane|apical plasma membrane
Clybl	77.7211	52.5745	102.868	1.95618	0.968038	0.0012194	0.00397492	Up	306198	citramalyl-CoA lyase	GO:0000287,GO:0004474,GO:0005739,GO:0016787,GO:0047777,GO:0070207,GO:0106064,GO:0106121	magnesium ion binding|malate synthase activity|mitochondrion|hydrolase activity|(S)-citramalyl-CoA lyase activity|protein homotrimerization|regulation of cobalamin metabolic process|positive regulation of cobalamin metabolic process
Cmtm4	248.899	172.192	325.605	1.89188	0.91982	2.68825e-08	1.68624e-07	Up	498902	CKLF-like MARVEL transmembrane domain containing 4	GO:0016021	integral component of membrane
Cnksr3	3856.65	2858.09	4855.22	1.69841	0.764187	6.33923e-54	2.96166e-52	Up	308113	Cnksr family member 3	GO:0005737,GO:0009966,GO:0010765,GO:0016020,GO:0016324,GO:0033137,GO:0070373,GO:2000651	cytoplasm|regulation of signal transduction|positive regulation of sodium ion transport|membrane|apical plasma membrane|negative regulation of peptidyl-serine phosphorylation|negative regulation of ERK1 and ERK2 cascade|positive regulation of sodium ion transmembrane transporter activity
Cnn1	1398.75	940.979	1856.52	1.97355	0.980795	1.78091e-40	5.53562e-39	Up	65204	calponin 1	GO:0003779,GO:0005516,GO:0005856,GO:0031032,GO:1904706	actin binding|calmodulin binding|cytoskeleton|actomyosin structure organization|negative regulation of vascular associated smooth muscle cell proliferation
Coa5	2676.49	1766	3586.98	2.03131	1.02241	6.14946e-86	5.78125e-84	Up	503252	cytochrome C oxidase assembly factor 5	GO:0005739,GO:0033617	mitochondrion|mitochondrial cytochrome c oxidase assembly	rno04714	Thermogenesis
Col11a1	9195.23	5921.28	12469.2	2.10565	1.07427	1.65344e-187	6.33435e-185	Up	25654	collagen type XI alpha 1 chain	GO:0001502,GO:0001503,GO:0002063,GO:0003007,GO:0005201,GO:0005581,GO:0005592,GO:0005615,GO:0006029,GO:0007601,GO:0007605,GO:0008201,GO:0030198,GO:0030199,GO:0031012,GO:0035987,GO:0035989,GO:0042472,GO:0046872,GO:0048704,GO:0048705,GO:0050910,GO:0051216,GO:0055010,GO:0062023,GO:1904399	cartilage condensation|ossification|chondrocyte development|heart morphogenesis|extracellular matrix structural constituent|collagen trimer|collagen type XI trimer|extracellular space|proteoglycan metabolic process|visual perception|sensory perception of sound|heparin binding|extracellular matrix organization|collagen fibril organization|extracellular matrix|endodermal cell differentiation|tendon…	rno04974	Protein digestion and absorption
Col14a1	1861.03	1288.43	2433.63	1.88873	0.917415	3.19594e-48	1.27538e-46	Up	314981	collagen type XIV alpha 1 chain	GO:0003229,GO:0005581,GO:0005614,GO:0005615,GO:0030199,GO:0048873,GO:0061050,GO:0062023	ventricular cardiac muscle tissue development|collagen trimer|interstitial matrix|extracellular space|collagen fibril organization|homeostasis of number of cells within a tissue|regulation of cell growth involved in cardiac muscle cell development|collagen-containing extracellular matrix	rno04974	Protein digestion and absorption
Col1a1	707683	529526	885840	1.67289	0.742344	1.98845e-222	1.17196e-219	Up	29393	collagen type I alpha 1 chain	GO:0001501,GO:0001503,GO:0001568,GO:0001649,GO:0001957,GO:0001958,GO:0002020,GO:0005201,GO:0005515,GO:0005576,GO:0005581,GO:0005584,GO:0005615,GO:0005737,GO:0005783,GO:0005794,GO:0007584,GO:0007601,GO:0007605,GO:0009612,GO:0010718,GO:0010812,GO:0015031,GO:0030141,GO:0030198,GO:0030199,GO:0030335,GO:0031012,GO:0031667,GO:0031960,GO:0032355,GO:0032964,GO:0034504,GO:0034505,GO:0038063,GO:0042060,GO:…	skeletal system development|ossification|blood vessel development|osteoblast differentiation|intramembranous ossification|endochondral ossification|protease binding|extracellular matrix structural constituent|protein binding|extracellular region|collagen trimer|collagen type I trimer|extracellular space|cytoplasm|endoplasmic reticulum|Golgi apparatus|response to nutrient|visual perception|sensory…	rno04151,rno04510,rno04512,rno04611,rno04926,rno04933,rno04974,rno05146,rno05165,rno05205,rno05415	PI3K-Akt signaling pathway|Focal adhesion|ECM-receptor interaction|Platelet activation|Relaxin signaling pathway|AGE-RAGE signaling pathway in diabetic complications|Protein digestion and absorption|Amoebiasis|Human papillomavirus infection|Proteoglycans in cancer|Diabetic cardiomyopathy
Col4a3	120.204	48.5411	191.867	3.95507	1.9837	1.61348e-09	1.13417e-08	Up	363265	collagen type IV alpha 3 chain	GO:0005178,GO:0005201,GO:0005581,GO:0005587,GO:0005604,GO:0005615,GO:0005783,GO:0006919,GO:0007166,GO:0009749,GO:0016020,GO:0016525,GO:0030198,GO:0031012,GO:0032836,GO:0038063,GO:0043231,GO:0072577,GO:1905563	integrin binding|extracellular matrix structural constituent|collagen trimer|collagen type IV trimer|basement membrane|extracellular space|endoplasmic reticulum|activation of cysteine-type endopeptidase activity involved in apoptotic process|cell surface receptor signaling pathway|response to glucose|membrane|negative regulation of angiogenesis|extracellular matrix organization|extracellular matr…	rno04151,rno04510,rno04512,rno04926,rno04933,rno04974,rno05146,rno05165,rno05200,rno05222	PI3K-Akt signaling pathway|Focal adhesion|ECM-receptor interaction|Relaxin signaling pathway|AGE-RAGE signaling pathway in diabetic complications|Protein digestion and absorption|Amoebiasis|Human papillomavirus infection|Pathways in cancer|Small cell lung cancer
Col5a1	97314	70782.9	123845	1.74963	0.807052	4.20145e-238	3.06586e-235	Up	85490	collagen type V alpha 1 chain	GO:0001568,GO:0003007,GO:0005201,GO:0005581,GO:0005588,GO:0005604,GO:0005615,GO:0007155,GO:0008201,GO:0016477,GO:0030198,GO:0030199,GO:0031012,GO:0032964,GO:0035313,GO:0035989,GO:0043394,GO:0043588,GO:0045112,GO:0048407,GO:0048592,GO:0051128,GO:0062023,GO:0097435,GO:1903225	blood vessel development|heart morphogenesis|extracellular matrix structural constituent|collagen trimer|collagen type V trimer|basement membrane|extracellular space|cell adhesion|heparin binding|cell migration|extracellular matrix organization|collagen fibril organization|extracellular matrix|collagen biosynthetic process|wound healing, spreading of epidermal cells|tendon development|proteoglyca…	rno04974	Protein digestion and absorption
Col7a1	61091.4	45163.4	77019.4	1.70533	0.770052	5.3294e-91	5.59368e-89	Up	301012	collagen type VII alpha 1 chain	GO:0005604,GO:0005615,GO:0035987,GO:0042802,GO:0062023	basement membrane|extracellular space|endodermal cell differentiation|identical protein binding|collagen-containing extracellular matrix	rno04974	Protein digestion and absorption
Col9a1	89.5056	60.4794	118.532	1.95963	0.970583	0.00014522	0.00056381	Up	305104	collagen type IX alpha 1 chain	GO:0001501,GO:0001894,GO:0002062,GO:0003417,GO:0005201,GO:0005594,GO:0005604,GO:0005615,GO:0030198,GO:0031012,GO:0035988,GO:0046872,GO:0051216,GO:0060349	skeletal system development|tissue homeostasis|chondrocyte differentiation|growth plate cartilage development|extracellular matrix structural constituent|collagen type IX trimer|basement membrane|extracellular space|extracellular matrix organization|extracellular matrix|chondrocyte proliferation|metal ion binding|cartilage development|bone morphogenesis	rno04151,rno04510,rno04512,rno04974,rno05165	PI3K-Akt signaling pathway|Focal adhesion|ECM-receptor interaction|Protein digestion and absorption|Human papillomavirus infection
Col9a3	6545.53	4050.79	9040.27	2.23145	1.15798	6.77195e-191	2.66086e-188	Up	362285	collagen type IX alpha 3 chain	GO:0005201,GO:0005594,GO:0005604,GO:0005615,GO:0008584,GO:0008585,GO:0030198,GO:0031012	extracellular matrix structural constituent|collagen type IX trimer|basement membrane|extracellular space|male gonad development|female gonad development|extracellular matrix organization|extracellular matrix	rno04151,rno04510,rno04512,rno04974,rno05165	PI3K-Akt signaling pathway|Focal adhesion|ECM-receptor interaction|Protein digestion and absorption|Human papillomavirus infection
Coq4	312.666	153.543	471.789	3.07266	1.61949	1.0261e-29	2.18691e-28	Up	366013	coenzyme Q4	GO:0005739,GO:0006744,GO:0031314,GO:0032991	mitochondrion|ubiquinone biosynthetic process|extrinsic component of mitochondrial inner membrane|protein-containing complex
Cox7a2l2	23.5552	13.0384	34.0719	2.61109	1.38465	0.0062845	0.017327	Up	688386		GO:0004129,GO:0006119,GO:0016021,GO:0022900,GO:1902600	cytochrome-c oxidase activity|oxidative phosphorylation|integral component of membrane|electron transport chain|proton transmembrane transport	rno00190,rno04260,rno04714,rno04932,rno05010,rno05012,rno05014,rno05016,rno05020,rno05022,rno05415	Oxidative phosphorylation|Cardiac muscle contraction|Thermogenesis|Non-alcoholic fatty liver disease|Alzheimer disease|Parkinson disease|Amyotrophic lateral sclerosis|Huntington disease|Prion disease|Pathways of neurodegeneration - multiple diseases|Diabetic cardiomyopathy
Cpox	874.551	672.703	1076.4	1.59967	0.67777	5.97978e-13	5.54686e-12	Up	304024	coproporphyrinogen oxidase	GO:0004109,GO:0005212,GO:0005737,GO:0005739,GO:0005743,GO:0005758,GO:0005829,GO:0006782,GO:0006783,GO:0010035,GO:0010039,GO:0010288,GO:0016020,GO:0017085,GO:0042802,GO:0042803,GO:0046685,GO:0051597	coproporphyrinogen oxidase activity|structural constituent of eye lens|cytoplasm|mitochondrion|mitochondrial inner membrane|mitochondrial intermembrane space|cytosol|protoporphyrinogen IX biosynthetic process|heme biosynthetic process|response to inorganic substance|response to iron ion|response to lead ion|membrane|response to insecticide|identical protein binding|protein homodimerization activi…	rno00860	Porphyrin and chlorophyll metabolism
Cpped1	214.586	166.495	262.678	1.57793	0.658037	0.00193266	0.00601586	Up	302890	calcineurin-like phosphoesterase domain containing 1	GO:0005829,GO:0005886,GO:0006470,GO:0046872,GO:0106306,GO:0106307	cytosol|plasma membrane|protein dephosphorylation|metal ion binding|protein serine phosphatase activity|protein threonine phosphatase activity
Cpsf2	2021.86	1555.46	2488.27	1.5997	0.677801	4.69728e-30	1.01668e-28	Up	299256	cleavage and polyadenylation specific factor 2	GO:0003723,GO:0005847,GO:0006378,GO:0006398,GO:0098789	RNA binding|mRNA cleavage and polyadenylation specificity factor complex|mRNA polyadenylation|mRNA 3'-end processing by stem-loop binding and cleavage|pre-mRNA cleavage required for polyadenylation	rno03015	mRNA surveillance pathway
Cr1l	2451.2	1720.71	3181.7	1.84906	0.886788	1.60663e-40	5.01426e-39	Up	54243	complement C3b/C4b receptor 1 like	GO:0001701,GO:0002456,GO:0005886,GO:0006956,GO:0006958,GO:0007565,GO:0009897,GO:0009986,GO:0016021,GO:0016323,GO:0030449,GO:0043235,GO:0045087,GO:0045916,GO:0045959,GO:0071456,GO:1903659	in utero embryonic development|T cell mediated immunity|plasma membrane|complement activation|complement activation, classical pathway|female pregnancy|external side of plasma membrane|cell surface|integral component of membrane|basolateral plasma membrane|regulation of complement activation|receptor complex|innate immune response|negative regulation of complement activation|negative regulation o…	rno04610,rno04613,rno04640,rno05134,rno05140,rno05144,rno05152	Complement and coagulation cascades|Neutrophil extracellular trap formation|Hematopoietic cell lineage|Legionellosis|Leishmaniasis|Malaria|Tuberculosis
Cr2	121.406	51.1164	191.696	3.74836	1.90626	1.70345e-15	1.88202e-14	Up	289395	complement C3d receptor 2	GO:0001848,GO:0002430,GO:0003677,GO:0004875,GO:0005615,GO:0006954,GO:0006957,GO:0009897,GO:0016021,GO:0016064,GO:0030183,GO:0038023,GO:0042100,GO:0042113,GO:0042803,GO:0043235,GO:0045959,GO:0051216,GO:0060348,GO:0071222	complement binding|complement receptor mediated signaling pathway|DNA binding|complement receptor activity|extracellular space|inflammatory response|complement activation, alternative pathway|external side of plasma membrane|integral component of membrane|immunoglobulin mediated immune response|B cell differentiation|signaling receptor activity|B cell proliferation|B cell activation|protein homod…	rno04610,rno04640,rno04662,rno05169	Complement and coagulation cascades|Hematopoietic cell lineage|B cell receptor signaling pathway|Epstein-Barr virus infection
Cracd	1476.47	817.29	2135.64	2.61408	1.3863	4.57973e-80	3.85604e-78	Up	289568		GO:0010669,GO:0030277,GO:0030838,GO:2000813	epithelial structure maintenance|maintenance of gastrointestinal epithelium|positive regulation of actin filament polymerization|negative regulation of barbed-end actin filament capping
Crim1	2701.94	2062.25	3341.62	1.62016	0.696133	7.84322e-39	2.32475e-37	Up	298744	cysteine rich transmembrane BMP regulator 1	GO:0004857,GO:0004867,GO:0005520,GO:0005576,GO:0010951,GO:0016021,GO:0030165,GO:0030514,GO:0045668	enzyme inhibitor activity|serine-type endopeptidase inhibitor activity|insulin-like growth factor binding|extracellular region|negative regulation of endopeptidase activity|integral component of membrane|PDZ domain binding|negative regulation of BMP signaling pathway|negative regulation of osteoblast differentiation
Crmp1	1066.46	192.995	1939.92	10.058	3.33027	7.12881e-255	5.74957e-252	Up	25415	collapsin response mediator protein 1	GO:0000226,GO:0004157,GO:0005634,GO:0005737,GO:0005813,GO:0005819,GO:0005829,GO:0006208,GO:0007411,GO:0010977,GO:0015629,GO:0030425,GO:0030426,GO:0030496,GO:0031005,GO:0042802,GO:0043025,GO:0043204,GO:0048666,GO:0051219,GO:0071526,GO:1904530	microtubule cytoskeleton organization|dihydropyrimidinase activity|nucleus|cytoplasm|centrosome|spindle|cytosol|pyrimidine nucleobase catabolic process|axon guidance|negative regulation of neuron projection development|actin cytoskeleton|dendrite|growth cone|midbody|filamin binding|identical protein binding|neuronal cell body|perikaryon|neuron development|phosphoprotein binding|semaphorin-plexin …
Cryl1	167.74	132.501	202.978	1.53069	0.614181	0.00673185	0.0184015	Up	290277	crystallin, lambda 1	GO:0005829,GO:0006631,GO:0016616,GO:0042803,GO:0050104,GO:0070403	cytosol|fatty acid metabolic process|oxidoreductase activity, acting on the CH-OH group of donors, NAD or NADP as acceptor|protein homodimerization activity|L-gulonate 3-dehydrogenase activity|NAD+ binding	rno00040	Pentose and glucuronate interconversions
Csmd1	600.067	228.723	971.411	4.24742	2.08659	1.18282e-46	4.45345e-45	Up	364634	CUB and Sushi multiple domains 1	GO:0001964,GO:0007613,GO:0008584,GO:0008585,GO:0016021,GO:0035846,GO:0042593,GO:0060745,GO:1990708	startle response|memory|male gonad development|female gonad development|integral component of membrane|oviduct epithelium development|glucose homeostasis|mammary gland branching involved in pregnancy|conditioned place preference
Csrp3	430.115	339.918	520.312	1.53042	0.613923	6.3567e-07	3.4191e-06	Up	117505	cysteine and glycine rich protein 3	GO:0001974,GO:0002026,GO:0003300,GO:0003779,GO:0005515,GO:0005634,GO:0005737,GO:0005856,GO:0006874,GO:0006954,GO:0007507,GO:0007517,GO:0008286,GO:0008307,GO:0030018,GO:0030036,GO:0031433,GO:0033292,GO:0033365,GO:0035995,GO:0042593,GO:0042802,GO:0042805,GO:0045214,GO:0045662,GO:0045663,GO:0045944,GO:0046872,GO:0048738,GO:0055003,GO:0060048,GO:0060537,GO:0070528,GO:1903076,GO:1903919,GO:1903920	blood vessel remodeling|regulation of the force of heart contraction|cardiac muscle hypertrophy|actin binding|protein binding|nucleus|cytoplasm|cytoskeleton|cellular calcium ion homeostasis|inflammatory response|heart development|muscle organ development|insulin receptor signaling pathway|structural constituent of muscle|Z disc|actin cytoskeleton organization|telethonin binding|T-tubule organizat…
Cst6	2.89103	0	5.78205	30.4837	4.92996	0.00714337	0.0193881	Up	171096	cystatin E/M	GO:0001533,GO:0004869,GO:0008544,GO:0010951	cornified envelope|cysteine-type endopeptidase inhibitor activity|epidermis development|negative regulation of endopeptidase activity
Ctbs	1184.17	908.025	1460.31	1.6078	0.68509	1.72795e-17	2.1406e-16	Up	81652	chitobiase	GO:0004568,GO:0005764,GO:0006032,GO:0008061,GO:0009313,GO:0016798	chitinase activity|lysosome|chitin catabolic process|chitin binding|oligosaccharide catabolic process|hydrolase activity, acting on glycosyl bonds
Ctnnbip1	1178.75	845.848	1511.65	1.78685	0.837418	4.88692e-23	7.94137e-22	Up	503000	catenin, beta-interacting protein 1	GO:0000122,GO:0001658,GO:0002528,GO:0005634,GO:0005737,GO:0005829,GO:0008013,GO:0009952,GO:0016055,GO:0030178,GO:0030877,GO:0031333,GO:0032091,GO:0043392,GO:0043433,GO:0045657,GO:0045669,GO:0048662,GO:0060633,GO:0070016,GO:0072201	negative regulation of transcription by RNA polymerase II|branching involved in ureteric bud morphogenesis|regulation of vascular permeability involved in acute inflammatory response|nucleus|cytoplasm|cytosol|beta-catenin binding|anterior/posterior pattern specification|Wnt signaling pathway|negative regulation of Wnt signaling pathway|beta-catenin destruction complex|negative regulation of prote…	rno04310	Wnt signaling pathway
Ctxn1	350.699	217.025	484.373	2.23191	1.15828	1.21438e-17	1.52035e-16	Up	29145	cortexin 1	GO:0007417,GO:0016021	central nervous system development|integral component of membrane
Cyb5r3	6287.22	3997.42	8577.01	2.14568	1.10143	3.02339e-186	1.13001e-183	Up	25035	cytochrome b5 reductase 3	GO:0004128,GO:0005741,GO:0005783,GO:0005789,GO:0005811,GO:0006695,GO:0006809,GO:0016208,GO:0043531,GO:0050421,GO:0050660,GO:0051287,GO:0071949,GO:1903958	cytochrome-b5 reductase activity, acting on NAD(P)H|mitochondrial outer membrane|endoplasmic reticulum|endoplasmic reticulum membrane|lipid droplet|cholesterol biosynthetic process|nitric oxide biosynthetic process|AMP binding|ADP binding|nitrite reductase (NO-forming) activity|flavin adenine dinucleotide binding|NAD binding|FAD binding|nitric-oxide synthase complex	rno00520	Amino sugar and nucleotide sugar metabolism
Cyp2j10	42.1332	18.2321	66.0343	3.62162	1.85664	4.25085e-06	2.0523e-05	Up	313373	cytochrome P450, family 2, subfamily j, polypeptide 10	GO:0005506,GO:0005737,GO:0005783,GO:0006082,GO:0006805,GO:0008395,GO:0008404,GO:0008405,GO:0016020,GO:0016021,GO:0016712,GO:0016853,GO:0019373,GO:0020037,GO:0042738,GO:0043231,GO:0043651,GO:0071614	iron ion binding|cytoplasm|endoplasmic reticulum|organic acid metabolic process|xenobiotic metabolic process|steroid hydroxylase activity|arachidonic acid 14,15-epoxygenase activity|arachidonic acid 11,12-epoxygenase activity|membrane|integral component of membrane|oxidoreductase activity, acting on paired donors, with incorporation or reduction of molecular oxygen, reduced flavin or flavoprotein…	rno00590,rno00591,rno04726,rno04750,rno04913,rno05417	Arachidonic acid metabolism|Linoleic acid metabolism|Serotonergic synapse|Inflammatory mediator regulation of TRP channels|Ovarian steroidogenesis|Lipid and atherosclerosis
Cyp2r1	43.8583	27.5569	60.1597	2.18242	1.12593	0.0110596	0.0284549	Up	361631	cytochrome P450, family 2, subfamily r, polypeptide 1	GO:0005506,GO:0005737,GO:0006082,GO:0006805,GO:0008395,GO:0010038,GO:0010164,GO:0010212,GO:0016020,GO:0016712,GO:0020037,GO:0030343,GO:0036378,GO:0042359,GO:0042738,GO:0042803,GO:0043231,GO:1902271	iron ion binding|cytoplasm|organic acid metabolic process|xenobiotic metabolic process|steroid hydroxylase activity|response to metal ion|response to cesium ion|response to ionizing radiation|membrane|oxidoreductase activity, acting on paired donors, with incorporation or reduction of molecular oxygen, reduced flavin or flavoprotein as one donor, and incorporation of one atom of oxygen|heme bindi…	rno00100	Steroid biosynthesis
Cyp2s1	58.7972	39.8351	77.7592	1.95262	0.965413	0.0052652	0.0147804	Up	308445	cytochrome P450, family 2, subfamily s, polypeptide 1	GO:0004497,GO:0004796,GO:0005506,GO:0005737,GO:0005783,GO:0006082,GO:0006690,GO:0006693,GO:0006805,GO:0008392,GO:0008395,GO:0016021,GO:0016712,GO:0016836,GO:0019373,GO:0020037,GO:0042573,GO:0042738,GO:0043231	monooxygenase activity|thromboxane-A synthase activity|iron ion binding|cytoplasm|endoplasmic reticulum|organic acid metabolic process|icosanoid metabolic process|prostaglandin metabolic process|xenobiotic metabolic process|arachidonic acid epoxygenase activity|steroid hydroxylase activity|integral component of membrane|oxidoreductase activity, acting on paired donors, with incorporation or reduc…	rno00830,rno00980	Retinol metabolism|Metabolism of xenobiotics by cytochrome P450
Cyp51	4594.51	3547.4	5641.61	1.59031	0.66931	7.11499e-44	2.48927e-42	Up	25427	cytochrome P450, family 51	GO:0001669,GO:0004497,GO:0005506,GO:0005737,GO:0005783,GO:0005789,GO:0006694,GO:0007283,GO:0008398,GO:0010288,GO:0016021,GO:0016125,GO:0016491,GO:0020037,GO:0032868,GO:0033488,GO:0042177,GO:0043231,GO:0044752,GO:0045540,GO:0050709,GO:0060282,GO:0070988,GO:1900222	acrosomal vesicle|monooxygenase activity|iron ion binding|cytoplasm|endoplasmic reticulum|endoplasmic reticulum membrane|steroid biosynthetic process|spermatogenesis|sterol 14-demethylase activity|response to lead ion|integral component of membrane|sterol metabolic process|oxidoreductase activity|heme binding|response to insulin|cholesterol biosynthetic process via 24,25-dihydrolanosterol|negativ…	rno00100	Steroid biosynthesis
Dact1	2798.13	1967.25	3629	1.84479	0.883454	9.19915e-53	4.15834e-51	Up	500666		GO:0000122,GO:0001702,GO:0005080,GO:0005634,GO:0005654,GO:0005737,GO:0008013,GO:0021915,GO:0030177,GO:0030178,GO:0031647,GO:0032091,GO:0032092,GO:0042826,GO:0045600,GO:0045732,GO:0046329,GO:0048598,GO:0048619,GO:0048813,GO:0050808,GO:0051018,GO:0060070,GO:0060828,GO:0061629,GO:0070097,GO:0090090,GO:0090263,GO:1900107,GO:1903364,GO:1904864,GO:2000095,GO:2000134	negative regulation of transcription by RNA polymerase II|gastrulation with mouth forming second|protein kinase C binding|nucleus|nucleoplasm|cytoplasm|beta-catenin binding|neural tube development|positive regulation of Wnt signaling pathway|negative regulation of Wnt signaling pathway|regulation of protein stability|negative regulation of protein binding|positive regulation of protein binding|hi…
Dapk1	1580.84	1195.96	1965.72	1.64367	0.716925	3.69387e-29	7.71183e-28	Up	306722	death associated protein kinase 1	GO:0002357,GO:0004672,GO:0004674,GO:0004683,GO:0005516,GO:0005524,GO:0005634,GO:0005737,GO:0005886,GO:0006468,GO:0006915,GO:0008625,GO:0010508,GO:0015629,GO:0017075,GO:0017148,GO:0035556,GO:0042802,GO:0043065,GO:0043066,GO:0043280,GO:0046777,GO:0071346,GO:0071447,GO:0097190,GO:0106310,GO:0106311,GO:1902042,GO:2000310	defense response to tumor cell|protein kinase activity|protein serine/threonine kinase activity|calmodulin-dependent protein kinase activity|calmodulin binding|ATP binding|nucleus|cytoplasm|plasma membrane|protein phosphorylation|apoptotic process|extrinsic apoptotic signaling pathway via death domain receptors|positive regulation of autophagy|actin cytoskeleton|syntaxin-1 binding|negative regula…	rno04140,rno05200,rno05219	Autophagy - animal|Pathways in cancer|Bladder cancer
Dbt	1166.23	638.882	1693.58	2.65013	1.40607	1.49432e-64	8.80728e-63	Up	29611	dihydrolipoamide branched chain transacylase E2	GO:0005737,GO:0005739,GO:0005829,GO:0015630,GO:0016407,GO:0031405,GO:0031625,GO:0042645	cytoplasm|mitochondrion|cytosol|microtubule cytoskeleton|acetyltransferase activity|lipoic acid binding|ubiquitin protein ligase binding|mitochondrial nucleoid	rno00280,rno00640	Valine, leucine and isoleucine degradation|Propanoate metabolism
Dcdc2	6.2921	1.38025	11.2039	8.13893	3.02484	0.00973362	0.0254362	Up	291130	doublecortin domain containing 2	GO:0001764,GO:0005654,GO:0005737,GO:0005815,GO:0005829,GO:0005856,GO:0005874,GO:0005929,GO:0005930,GO:0007605,GO:0008542,GO:0015630,GO:0019228,GO:0019894,GO:0030111,GO:0030864,GO:0034451,GO:0035249,GO:0035556,GO:0045202,GO:0045880,GO:0048813,GO:0060091,GO:0060271,GO:0072686,GO:1902017	neuron migration|nucleoplasm|cytoplasm|microtubule organizing center|cytosol|cytoskeleton|microtubule|cilium|axoneme|sensory perception of sound|visual learning|microtubule cytoskeleton|neuronal action potential|kinesin binding|regulation of Wnt signaling pathway|cortical actin cytoskeleton|centriolar satellite|synaptic transmission, glutamatergic|intracellular signal transduction|synapse|positiv…
Def6	85.991	65.9358	106.046	1.60775	0.685039	0.0104926	0.0271925	Up	309642	DEF6 guanine nucleotide exchange factor	GO:0005634,GO:0005654,GO:0005737,GO:0005829,GO:0005911	nucleus|nucleoplasm|cytoplasm|cytosol|cell-cell junction
Dennd1c	25.3513	12.0274	38.6751	3.21783	1.68609	0.000867869	0.00291906	Up	363326	DENN domain containing 1C	GO:0005085,GO:0005654,GO:0005813,GO:0005829,GO:0031410,GO:0050790	guanyl-nucleotide exchange factor activity|nucleoplasm|centrosome|cytosol|cytoplasmic vesicle|regulation of catalytic activity
Dennd5a	8887.14	6476.5	11297.8	1.74436	0.802702	1.22279e-123	2.1538e-121	Up	308942	DENN domain containing 5A	GO:0000139,GO:0005085,GO:0005794,GO:0005802,GO:0005829,GO:0010977,GO:0031267,GO:0042147,GO:0050790	Golgi membrane|guanyl-nucleotide exchange factor activity|Golgi apparatus|trans-Golgi network|cytosol|negative regulation of neuron projection development|small GTPase binding|retrograde transport, endosome to Golgi|regulation of catalytic activity
Dgkg	39.9399	24.3618	55.5179	2.27782	1.18765	0.00187728	0.00586493	Up	25666	diacylglycerol kinase, gamma	GO:0003951,GO:0004143,GO:0005509,GO:0005524,GO:0005829,GO:0005856,GO:0005886,GO:0006654,GO:0007205,GO:0008289,GO:0016020,GO:0035556,GO:0046339,GO:0046486,GO:0046834,GO:0048666,GO:0050773,GO:0090038	NAD+ kinase activity|diacylglycerol kinase activity|calcium ion binding|ATP binding|cytosol|cytoskeleton|plasma membrane|phosphatidic acid biosynthetic process|protein kinase C-activating G protein-coupled receptor signaling pathway|lipid binding|membrane|intracellular signal transduction|diacylglycerol metabolic process|glycerolipid metabolic process|lipid phosphorylation|neuron development|regu…	rno00561,rno00564,rno04070,rno04072,rno05231	Glycerolipid metabolism|Glycerophospholipid metabolism|Phosphatidylinositol signaling system|Phospholipase D signaling pathway|Choline metabolism in cancer
Dhcr24	2105.98	1277.22	2934.74	2.298	1.20038	8.77186e-86	8.19634e-84	Up	298298	24-dehydrocholesterol reductase	GO:0000139,GO:0000246,GO:0005634,GO:0005737,GO:0005783,GO:0005789,GO:0005829,GO:0005856,GO:0006695,GO:0006979,GO:0007265,GO:0008104,GO:0008202,GO:0008203,GO:0008285,GO:0009725,GO:0009888,GO:0016020,GO:0016021,GO:0016125,GO:0016491,GO:0016628,GO:0019899,GO:0030539,GO:0031639,GO:0033489,GO:0042605,GO:0042987,GO:0043066,GO:0043154,GO:0043588,GO:0050614,GO:0061024,GO:0071949	Golgi membrane|delta24(24-1) sterol reductase activity|nucleus|cytoplasm|endoplasmic reticulum|endoplasmic reticulum membrane|cytosol|cytoskeleton|cholesterol biosynthetic process|response to oxidative stress|Ras protein signal transduction|protein localization|steroid metabolic process|cholesterol metabolic process|negative regulation of cell population proliferation|response to hormone|tissue d…	rno00100	Steroid biosynthesis
Diaph2	538.299	409.012	667.585	1.6323	0.706907	5.7703e-10	4.22274e-09	Up	317189		GO:0003779,GO:0005730,GO:0005783,GO:0030041,GO:0043231	actin binding|nucleolus|endoplasmic reticulum|actin filament polymerization|intracellular membrane-bounded organelle	rno04810	Regulation of actin cytoskeleton
Dicer1	4599.02	3050.7	6147.34	2.01516	1.01089	1.71201e-102	2.26163e-100	Up	299284		GO:0000122,GO:0000212,GO:0001525,GO:0001834,GO:0001932,GO:0001942,GO:0003677,GO:0003723,GO:0003725,GO:0004386,GO:0004521,GO:0004525,GO:0004530,GO:0005524,GO:0005634,GO:0005737,GO:0005793,GO:0006309,GO:0006396,GO:0007284,GO:0008283,GO:0009791,GO:0010070,GO:0010468,GO:0010626,GO:0010628,GO:0010629,GO:0010660,GO:0014040,GO:0014835,GO:0016246,GO:0016442,GO:0019827,GO:0019904,GO:0021522,GO:0021675,GO:…	negative regulation of transcription by RNA polymerase II|meiotic spindle organization|angiogenesis|trophectodermal cell proliferation|regulation of protein phosphorylation|hair follicle development|DNA binding|RNA binding|double-stranded RNA binding|helicase activity|endoribonuclease activity|ribonuclease III activity|deoxyribonuclease I activity|ATP binding|nucleus|cytoplasm|endoplasmic reticul…	rno05206	MicroRNAs in cancer
Dipk1c	2.75056	0	5.50112	28.9801	4.85699	0.00902004	0.0237946	Up	498891		GO:0005789,GO:0016021	endoplasmic reticulum membrane|integral component of membrane
Disp2	15.3542	5.85647	24.8519	4.25266	2.08836	0.00237202	0.00722784	Up	311324	dispatched RND transporter family member 2	GO:0016021	integral component of membrane
Dmac2l	144.521	99.1211	189.92	1.9152	0.937498	1.36321e-05	6.17441e-05	Up	362749	distal membrane arm assembly complex 2 like	GO:0005737,GO:0005743,GO:0006754,GO:0006811,GO:0045263,GO:0046872	cytoplasm|mitochondrial inner membrane|ATP biosynthetic process|ion transport|proton-transporting ATP synthase complex, coupling factor F(o)|metal ion binding
Dmd	509.371	283.332	735.411	2.5962	1.3764	1.98618e-35	5.14125e-34	Up	24907	dystrophin	GO:0001954,GO:0002027,GO:0002162,GO:0003779,GO:0005178,GO:0005515,GO:0005521,GO:0005634,GO:0005741,GO:0005794,GO:0005840,GO:0005883,GO:0005886,GO:0006355,GO:0007517,GO:0007519,GO:0007568,GO:0008065,GO:0008270,GO:0008284,GO:0008307,GO:0009414,GO:0009986,GO:0010468,GO:0010880,GO:0010881,GO:0010976,GO:0014069,GO:0014809,GO:0014819,GO:0014894,GO:0014904,GO:0016010,GO:0017022,GO:0017166,GO:0021629,GO:…	positive regulation of cell-matrix adhesion|regulation of heart rate|dystroglycan binding|actin binding|integrin binding|protein binding|lamin binding|nucleus|mitochondrial outer membrane|Golgi apparatus|ribosome|neurofilament|plasma membrane|regulation of transcription, DNA-templated|muscle organ development|skeletal muscle tissue development|aging|establishment of blood-nerve barrier|zinc ion b…
Dmtn	415.469	326.182	504.756	1.54742	0.629868	2.20486e-06	1.1038e-05	Up	361069	dematin actin binding protein	GO:0003779,GO:0005102,GO:0005829,GO:0005884,GO:0005886,GO:0008360,GO:0010591,GO:0010763,GO:0010801,GO:0010812,GO:0014069,GO:0014731,GO:0015629,GO:0016020,GO:0030032,GO:0030036,GO:0030194,GO:0030507,GO:0030863,GO:0031095,GO:0031253,GO:0031410,GO:0032956,GO:0033137,GO:0035584,GO:0035585,GO:0043621,GO:0048471,GO:0048821,GO:0050732,GO:0051015,GO:0051017,GO:0051489,GO:0051895,GO:0065003,GO:0070560,GO:…	actin binding|signaling receptor binding|cytosol|actin filament|plasma membrane|regulation of cell shape|regulation of lamellipodium assembly|positive regulation of fibroblast migration|negative regulation of peptidyl-threonine phosphorylation|negative regulation of cell-substrate adhesion|postsynaptic density|spectrin-associated cytoskeleton|actin cytoskeleton|membrane|lamellipodium assembly|act…
Dnaaf3	88.2586	52.6107	123.907	2.35572	1.23617	3.07367e-06	1.51304e-05	Up	100359753	dynein, axonemal, assembly factor 3	GO:0005737,GO:0007368,GO:0007507,GO:0044458,GO:0070286,GO:0120293	cytoplasm|determination of left/right symmetry|heart development|motile cilium assembly|axonemal dynein complex assembly|dynein axonemal particle
Dnajb9	1044.25	759.83	1328.67	1.74869	0.806279	7.64545e-25	1.34665e-23	Up	24908	DnaJ heat shock protein family (Hsp40) member B9	GO:0002639,GO:0005730,GO:0005737,GO:0005783,GO:0005788,GO:0006986,GO:0030183,GO:0030433,GO:0030544,GO:0034976,GO:0051087,GO:0051787,GO:1903895	positive regulation of immunoglobulin production|nucleolus|cytoplasm|endoplasmic reticulum|endoplasmic reticulum lumen|response to unfolded protein|B cell differentiation|ubiquitin-dependent ERAD pathway|Hsp70 protein binding|response to endoplasmic reticulum stress|chaperone binding|misfolded protein binding|negative regulation of IRE1-mediated unfolded protein response
Dnajc12	420.604	332.523	508.685	1.52921	0.612786	1.41174e-05	6.37966e-05	Up	619393	DnaJ heat shock protein family (Hsp40) member C12	GO:0005737	cytoplasm
Dnajc16	597.565	438.453	756.677	1.72647	0.787825	3.71966e-13	3.50123e-12	Up	362652	DnaJ heat shock protein family (Hsp40) member C16	GO:0016021	integral component of membrane
Dner	122.372	66.8011	177.944	2.66547	1.41439	9.21636e-10	6.62437e-09	Up	316573		GO:0005112,GO:0005509,GO:0005769,GO:0005886,GO:0007220,GO:0007417,GO:0010001,GO:0016021,GO:0030425,GO:0043025,GO:0048741	Notch binding|calcium ion binding|early endosome|plasma membrane|Notch receptor processing|central nervous system development|glial cell differentiation|integral component of membrane|dendrite|neuronal cell body|skeletal muscle fiber development
Dnhd1	373.753	253.96	493.547	1.94314	0.958389	1.29741e-13	1.26957e-12	Up	690115		GO:0003341,GO:0005524,GO:0007018,GO:0008569,GO:0030286,GO:0036156,GO:0045505,GO:0051959	cilium movement|ATP binding|microtubule-based movement|ATP-dependent microtubule motor activity, minus-end-directed|dynein complex|inner dynein arm|dynein intermediate chain binding|dynein light intermediate chain binding
Dnm3	2530.23	1815.65	3244.81	1.78699	0.837528	1.68396e-35	4.37374e-34	Up	171574	dynamin 3	GO:0000266,GO:0001917,GO:0003374,GO:0003924,GO:0005515,GO:0005525,GO:0005737,GO:0005794,GO:0005829,GO:0005874,GO:0005886,GO:0006897,GO:0007416,GO:0008017,GO:0014069,GO:0015630,GO:0016020,GO:0016185,GO:0030424,GO:0031410,GO:0031623,GO:0031798,GO:0031802,GO:0031966,GO:0042713,GO:0042802,GO:0043083,GO:0043197,GO:0044327,GO:0045202,GO:0046847,GO:0048471,GO:0048488,GO:0050803,GO:0050998,GO:0051491,GO:…	mitochondrial fission|photoreceptor inner segment|dynamin family protein polymerization involved in mitochondrial fission|GTPase activity|protein binding|GTP binding|cytoplasm|Golgi apparatus|cytosol|microtubule|plasma membrane|endocytosis|synapse assembly|microtubule binding|postsynaptic density|microtubule cytoskeleton|membrane|synaptic vesicle budding from presynaptic endocytic zone membrane|a…	rno04072,rno04144,rno04721,rno04961,rno05100	Phospholipase D signaling pathway|Endocytosis|Synaptic vesicle cycle|Endocrine and other factor-regulated calcium reabsorption|Bacterial invasion of epithelial cells
Dock11	847.716	471.758	1223.67	2.59345	1.37487	1.68061e-43	5.82663e-42	Up	313438	dedicator of cytokinesis 11	GO:0001782,GO:0002315,GO:0005085,GO:0007264,GO:0031267,GO:0043547,GO:0051491	B cell homeostasis|marginal zone B cell differentiation|guanyl-nucleotide exchange factor activity|small GTPase mediated signal transduction|small GTPase binding|positive regulation of GTPase activity|positive regulation of filopodium assembly
Dok4	321.979	238.114	405.844	1.70432	0.769195	2.55823e-08	1.60995e-07	Up	361364	docking protein 4	GO:0007169,GO:0007399,GO:0043410	transmembrane receptor protein tyrosine kinase signaling pathway|nervous system development|positive regulation of MAPK cascade
Dpysl2	8989.88	6937.06	11042.7	1.59189	0.670743	1.57996e-37	4.43429e-36	Up	25416	dihydropyrimidinase-like 2	GO:0001975,GO:0004157,GO:0005515,GO:0005829,GO:0005874,GO:0005886,GO:0006208,GO:0006897,GO:0007010,GO:0007411,GO:0007420,GO:0008017,GO:0010975,GO:0014049,GO:0016020,GO:0019901,GO:0021510,GO:0021772,GO:0030424,GO:0030425,GO:0030426,GO:0030516,GO:0032991,GO:0042220,GO:0042493,GO:0042802,GO:0043005,GO:0043025,GO:0043195,GO:0043209,GO:0045664,GO:0048489,GO:0098793	response to amphetamine|dihydropyrimidinase activity|protein binding|cytosol|microtubule|plasma membrane|pyrimidine nucleobase catabolic process|endocytosis|cytoskeleton organization|axon guidance|brain development|microtubule binding|regulation of neuron projection development|positive regulation of glutamate secretion|membrane|protein kinase binding|spinal cord development|olfactory bulb develo…	rno04360	Axon guidance
Dse	1058.8	769.001	1348.6	1.7541	0.810727	1.99902e-23	3.32968e-22	Up	365583	dermatan sulfate epimerase	GO:0005783,GO:0005794,GO:0016021,GO:0030204,GO:0030205,GO:0030208,GO:0047757	endoplasmic reticulum|Golgi apparatus|integral component of membrane|chondroitin sulfate metabolic process|dermatan sulfate metabolic process|dermatan sulfate biosynthetic process|chondroitin-glucuronate 5-epimerase activity	rno00532	Glycosaminoglycan biosynthesis - chondroitin sulfate / dermatan sulfate
Dsp	25.0782	12.7449	37.4116	2.93962	1.55563	0.00352864	0.0103449	Up	306871		GO:0001533,GO:0002934,GO:0003223,GO:0005080,GO:0005198,GO:0005737,GO:0005882,GO:0005886,GO:0005911,GO:0005912,GO:0005916,GO:0014704,GO:0016020,GO:0016323,GO:0018149,GO:0030057,GO:0030216,GO:0034332,GO:0042060,GO:0043588,GO:0045104,GO:0045109,GO:0050839,GO:0086073,GO:0086091,GO:0090136,GO:0097110,GO:0098609,GO:0098911,GO:0150105	cornified envelope|desmosome organization|ventricular compact myocardium morphogenesis|protein kinase C binding|structural molecule activity|cytoplasm|intermediate filament|plasma membrane|cell-cell junction|adherens junction|fascia adherens|intercalated disc|membrane|basolateral plasma membrane|peptide cross-linking|desmosome|keratinocyte differentiation|adherens junction organization|wound heal…	rno05412	Arrhythmogenic right ventricular cardiomyopathy
Dstn	11998.1	9463.54	14532.6	1.53566	0.618859	8.43485e-67	5.34114e-65	Up	502674	destrin, actin depolymerizing factor	GO:0005737,GO:0015629,GO:0030042,GO:0030043,GO:0030479,GO:0030836,GO:0030864,GO:0048870,GO:0051014,GO:0051015	cytoplasm|actin cytoskeleton|actin filament depolymerization|actin filament fragmentation|actin cortical patch|positive regulation of actin filament depolymerization|cortical actin cytoskeleton|cell motility|actin filament severing|actin filament binding
Dusp22	47.1381	29.2478	65.0283	2.2252	1.15393	0.00141266	0.00452974	Up	361242	dual specificity phosphatase 22	GO:0000122,GO:0002710,GO:0004725,GO:0004726,GO:0005737,GO:0005829,GO:0005886,GO:0007179,GO:0008138,GO:0030336,GO:0031941,GO:0035335,GO:0042127,GO:0046330,GO:0050860,GO:0050868,GO:0051895,GO:0061851,GO:0071364,GO:1903996,GO:1990782	negative regulation of transcription by RNA polymerase II|negative regulation of T cell mediated immunity|protein tyrosine phosphatase activity|non-membrane spanning protein tyrosine phosphatase activity|cytoplasm|cytosol|plasma membrane|transforming growth factor beta receptor signaling pathway|protein tyrosine/serine/threonine phosphatase activity|negative regulation of cell migration|filamento…
Ece2	110.916	56.9158	164.917	2.89369	1.53291	1.80881e-08	1.15782e-07	Up	408243	endothelin-converting enzyme 2	GO:0004222,GO:0005886,GO:0008237,GO:0016021,GO:0016485,GO:0016486,GO:0030659,GO:0046872	metalloendopeptidase activity|plasma membrane|metallopeptidase activity|integral component of membrane|protein processing|peptide hormone processing|cytoplasmic vesicle membrane|metal ion binding
Edn1	87.5415	58.7765	116.307	1.9794	0.985064	0.00116708	0.0038198	Up	24323	endothelin 1	GO:0000122,GO:0001501,GO:0001516,GO:0001569,GO:0001666,GO:0001701,GO:0001821,GO:0003100,GO:0005102,GO:0005125,GO:0005179,GO:0005615,GO:0005737,GO:0006874,GO:0006885,GO:0007166,GO:0007186,GO:0007193,GO:0007204,GO:0007205,GO:0007267,GO:0007507,GO:0007585,GO:0007589,GO:0008217,GO:0008284,GO:0009953,GO:0010193,GO:0010259,GO:0010460,GO:0010613,GO:0010629,GO:0010827,GO:0014032,GO:0014065,GO:0014823,GO:…	negative regulation of transcription by RNA polymerase II|skeletal system development|prostaglandin biosynthetic process|branching involved in blood vessel morphogenesis|response to hypoxia|in utero embryonic development|histamine secretion|regulation of systemic arterial blood pressure by endothelin|signaling receptor binding|cytokine activity|hormone activity|extracellular space|cytoplasm|cellu…	rno04024,rno04066,rno04080,rno04270,rno04668,rno04916,rno04924,rno04926,rno04933,rno05200,rno05410,rno05418	cAMP signaling pathway|HIF-1 signaling pathway|Neuroactive ligand-receptor interaction|Vascular smooth muscle contraction|TNF signaling pathway|Melanogenesis|Renin secretion|Relaxin signaling pathway|AGE-RAGE signaling pathway in diabetic complications|Pathways in cancer|Hypertrophic cardiomyopathy|Fluid shear stress and atherosclerosis
Efhc1	284.571	218.12	351.022	1.60929	0.686425	1.87192e-06	9.45461e-06	Up	301295	EF-hand domain containing 1	GO:0000281,GO:0000922,GO:0005509,GO:0005813,GO:0005929,GO:0005930,GO:0007052,GO:0008022,GO:0021795,GO:0043014,GO:0043025,GO:0051302,GO:0060285,GO:0072686	mitotic cytokinesis|spindle pole|calcium ion binding|centrosome|cilium|axoneme|mitotic spindle organization|protein C-terminus binding|cerebral cortex cell migration|alpha-tubulin binding|neuronal cell body|regulation of cell division|cilium-dependent cell motility|mitotic spindle
Efhd2	2044.74	1633.26	2456.22	1.50366	0.588478	4.60576e-19	6.18568e-18	Up	298609	EF-hand domain family, member D2	GO:0005509,GO:0045121	calcium ion binding|membrane raft
Efr3b	328.898	247.521	410.275	1.65688	0.728467	3.08691e-07	1.72327e-06	Up	313928		GO:0005829,GO:0005886,GO:0015629,GO:0046854,GO:0072659	cytosol|plasma membrane|actin cytoskeleton|phosphatidylinositol phosphate biosynthetic process|protein localization to plasma membrane
Egflam	330.824	240.678	420.971	1.74957	0.807	2.32919e-09	1.61797e-08	Up	365691	EGF-like, fibronectin type III and laminin G domains	GO:0005509,GO:0005539,GO:0005576,GO:0005604,GO:0005614,GO:0009887,GO:0009888,GO:0009986,GO:0010811,GO:0019800,GO:0030198,GO:0031012,GO:0042995,GO:0043083,GO:0048786	calcium ion binding|glycosaminoglycan binding|extracellular region|basement membrane|interstitial matrix|animal organ morphogenesis|tissue development|cell surface|positive regulation of cell-substrate adhesion|peptide cross-linking via chondroitin 4-sulfate glycosaminoglycan|extracellular matrix organization|extracellular matrix|cell projection|synaptic cleft|presynaptic active zone
Eid1	5717.25	4279.41	7155.09	1.67205	0.741615	1.48832e-41	4.84225e-40	Up	499882	EP300 interacting inhibitor of differentiation 1	GO:0000122,GO:0003714,GO:0005634,GO:0005654,GO:0030154,GO:0035034,GO:0035035,GO:0035065,GO:0036464,GO:0045595,GO:0045892	negative regulation of transcription by RNA polymerase II|transcription corepressor activity|nucleus|nucleoplasm|cell differentiation|histone acetyltransferase regulator activity|histone acetyltransferase binding|regulation of histone acetylation|cytoplasmic ribonucleoprotein granule|regulation of cell differentiation|negative regulation of transcription, DNA-templated
Eif4e3	545.755	334.978	756.533	2.25883	1.17558	5.18208e-26	9.64887e-25	Up	297481	eukaryotic translation initiation factor 4E family member 3	GO:0000340,GO:0003743,GO:0006413,GO:0016281	RNA 7-methylguanosine cap binding|translation initiation factor activity|translational initiation|eukaryotic translation initiation factor 4F complex
Eml2	1541.18	1201.58	1880.78	1.56488	0.646055	9.15457e-21	1.33859e-19	Up	192360	EMAP like 2	GO:0000226,GO:0003824,GO:0005102,GO:0005737,GO:0005874,GO:0008017,GO:0008022,GO:0010968,GO:0015631,GO:0031115,GO:0072686	microtubule cytoskeleton organization|catalytic activity|signaling receptor binding|cytoplasm|microtubule|microtubule binding|protein C-terminus binding|regulation of microtubule nucleation|tubulin binding|negative regulation of microtubule polymerization|mitotic spindle
Endod1	4136.48	3179.43	5093.54	1.60223	0.680082	5.7146e-52	2.53094e-50	Up	363015
Enox1	1188.12	863.656	1512.58	1.75131	0.808435	7.42741e-21	1.0923e-19	Up	306038		GO:0003723,GO:0003756,GO:0003954,GO:0005886,GO:0007624,GO:0009897	RNA binding|protein disulfide isomerase activity|NADH dehydrogenase activity|plasma membrane|ultradian rhythm|external side of plasma membrane
Epb41l3	2055.9	1616.09	2495.71	1.54408	0.62675	8.7788e-19	1.16272e-17	Up	116724	erythrocyte membrane protein band 4.1-like 3	GO:0001558,GO:0002175,GO:0003779,GO:0005198,GO:0005856,GO:0005886,GO:0005911,GO:0008360,GO:0014069,GO:0030054,GO:0030673,GO:0030866,GO:0030913,GO:0031032,GO:0033270,GO:0043217,GO:0044224,GO:0048812,GO:0071205,GO:0072659	regulation of cell growth|protein localization to paranode region of axon|actin binding|structural molecule activity|cytoskeleton|plasma membrane|cell-cell junction|regulation of cell shape|postsynaptic density|cell junction|axolemma|cortical actin cytoskeleton organization|paranodal junction assembly|actomyosin structure organization|paranode region of axon|myelin maintenance|juxtaparanode regio…
Epha5	78.6407	54.2476	103.034	1.89884	0.925119	0.000599411	0.00207955	Up	79208	EPH receptor A5	GO:0004714,GO:0005003,GO:0005004,GO:0005005,GO:0005515,GO:0005524,GO:0005791,GO:0005886,GO:0005887,GO:0005912,GO:0007169,GO:0007275,GO:0007411,GO:0009897,GO:0018108,GO:0019838,GO:0019933,GO:0021766,GO:0030424,GO:0030425,GO:0032793,GO:0032956,GO:0033674,GO:0043005,GO:0043025,GO:0043087,GO:0043235,GO:0048013,GO:0048471,GO:0048666,GO:0060997,GO:0061178,GO:0071372,GO:0071944,GO:1904322	transmembrane receptor protein tyrosine kinase activity|ephrin receptor activity|GPI-linked ephrin receptor activity|transmembrane-ephrin receptor activity|protein binding|ATP binding|rough endoplasmic reticulum|plasma membrane|integral component of plasma membrane|adherens junction|transmembrane receptor protein tyrosine kinase signaling pathway|multicellular organism development|axon guidance|e…	rno04360	Axon guidance
Ephx1	202.66	144.883	260.438	1.7967	0.845348	5.36695e-06	2.55572e-05	Up	25315	epoxide hydrolase 1	GO:0001889,GO:0004301,GO:0005789,GO:0005886,GO:0006725,GO:0009636,GO:0014070,GO:0016020,GO:0016021,GO:0019369,GO:0019439,GO:0019899,GO:0033961,GO:0034312,GO:0043231,GO:0071310,GO:0071385,GO:0097176	liver development|epoxide hydrolase activity|endoplasmic reticulum membrane|plasma membrane|cellular aromatic compound metabolic process|response to toxic substance|response to organic cyclic compound|membrane|integral component of membrane|arachidonic acid metabolic process|aromatic compound catabolic process|enzyme binding|cis-stilbene-oxide hydrolase activity|diol biosynthetic process|intracel…	rno00980,rno04976,rno05204	Metabolism of xenobiotics by cytochrome P450|Bile secretion|Chemical carcinogenesis
Erc1	2208.57	1761.03	2656.12	1.50839	0.593007	2.52871e-27	4.90505e-26	Up	266806	ELKS/RAB6-interacting/CAST family member 1	GO:0000139,GO:0005515,GO:0005737,GO:0005813,GO:0007252,GO:0007274,GO:0008021,GO:0008385,GO:0014069,GO:0015031,GO:0016020,GO:0016082,GO:0030165,GO:0031267,GO:0036064,GO:0042147,GO:0045202,GO:0048167,GO:0048788,GO:0048790,GO:0098831,GO:0098882,GO:0098978,GO:0098982,GO:0099635,GO:0099703	Golgi membrane|protein binding|cytoplasm|centrosome|I-kappaB phosphorylation|neuromuscular synaptic transmission|synaptic vesicle|IkappaB kinase complex|postsynaptic density|protein transport|membrane|synaptic vesicle priming|PDZ domain binding|small GTPase binding|ciliary basal body|retrograde transport, endosome to Golgi|synapse|regulation of synaptic plasticity|cytoskeleton of presynaptic acti…	rno04064	NF-kappa B signaling pathway
Erich1	222.554	173.458	271.651	1.56693	0.647938	0.000291363	0.00107302	Up	306622	glutamate-rich 1
Erlin2	1427.94	1008.38	1847.5	1.8326	0.873892	5.62156e-30	1.21331e-28	Up	290823	ER lipid raft associated 2	GO:0005783,GO:0005789,GO:0005829,GO:0005886,GO:0008203,GO:0015485,GO:0016021,GO:0030433,GO:0031625,GO:0032933,GO:0032991,GO:0045121,GO:0045541,GO:0045717	endoplasmic reticulum|endoplasmic reticulum membrane|cytosol|plasma membrane|cholesterol metabolic process|cholesterol binding|integral component of membrane|ubiquitin-dependent ERAD pathway|ubiquitin protein ligase binding|SREBP signaling pathway|protein-containing complex|membrane raft|negative regulation of cholesterol biosynthetic process|negative regulation of fatty acid biosynthetic process
Ets1	9625.13	6242.74	13007.5	2.08372	1.05916	7.69811e-199	3.27683e-196	Up	24356	ETS proto-oncogene 1, transcription factor	GO:0000976,GO:0000978,GO:0000981,GO:0001228,GO:0001666,GO:0002376,GO:0003677,GO:0003700,GO:0005515,GO:0005634,GO:0005654,GO:0005667,GO:0005737,GO:0006357,GO:0006366,GO:0007565,GO:0008284,GO:0009611,GO:0009612,GO:0010595,GO:0010628,GO:0010715,GO:0021854,GO:0021983,GO:0030154,GO:0030335,GO:0030374,GO:0030578,GO:0032355,GO:0034616,GO:0035035,GO:0042802,GO:0042981,GO:0043536,GO:0043565,GO:0044849,GO:…	transcription cis-regulatory region binding|RNA polymerase II cis-regulatory region sequence-specific DNA binding|DNA-binding transcription factor activity, RNA polymerase II-specific|DNA-binding transcription activator activity, RNA polymerase II-specific|response to hypoxia|immune system process|DNA binding|DNA-binding transcription factor activity|protein binding|nucleus|nucleoplasm|transcript…	rno04014,rno04218,rno05166,rno05200,rno05211	Ras signaling pathway|Cellular senescence|Human T-cell leukemia virus 1 infection|Pathways in cancer|Renal cell carcinoma
Exph5	16.1179	7.26818	24.9676	3.44422	1.78418	0.015666	0.0386952	Up	315663		GO:0003334,GO:0005768,GO:0006886,GO:0031267,GO:0045921,GO:0050714,GO:0071985	keratinocyte development|endosome|intracellular protein transport|small GTPase binding|positive regulation of exocytosis|positive regulation of protein secretion|multivesicular body sorting pathway
F11r	8.05654	1.02524	15.0878	14.6615	3.87396	0.00108544	0.00357242	Up	116479	F11 receptor	GO:0001817,GO:0005178,GO:0005515,GO:0005886,GO:0005911,GO:0005923,GO:0007155,GO:0007159,GO:0008360,GO:0009314,GO:0016021,GO:0030154,GO:0030165,GO:0030855,GO:0031032,GO:0031410,GO:0032956,GO:0032991,GO:0034260,GO:0035025,GO:0035683,GO:0036057,GO:0042803,GO:0043547,GO:0045777,GO:0050892,GO:0051493,GO:0051497,GO:0070160,GO:0071260,GO:0072659,GO:0090557,GO:0090559,GO:0098609,GO:1901731,GO:1902396,GO:…	regulation of cytokine production|integrin binding|protein binding|plasma membrane|cell-cell junction|bicellular tight junction|cell adhesion|leukocyte cell-cell adhesion|regulation of cell shape|response to radiation|integral component of membrane|cell differentiation|PDZ domain binding|epithelial cell differentiation|actomyosin structure organization|cytoplasmic vesicle|regulation of actin cyto…	rno04514,rno04530,rno04670	Cell adhesion molecules|Tight junction|Leukocyte transendothelial migration
F2r	1582.33	889.607	2275.05	2.55831	1.35519	2.02721e-71	1.41849e-69	Up	25439	coagulation factor II (thrombin) receptor	GO:0000186,GO:0001965,GO:0002248,GO:0003105,GO:0004930,GO:0005102,GO:0005769,GO:0005770,GO:0005886,GO:0005887,GO:0005901,GO:0006919,GO:0006954,GO:0007186,GO:0007200,GO:0007204,GO:0007205,GO:0007529,GO:0007596,GO:0008284,GO:0008285,GO:0009611,GO:0009986,GO:0014068,GO:0015057,GO:0016021,GO:0030168,GO:0030193,GO:0030194,GO:0030335,GO:0031094,GO:0031594,GO:0031681,GO:0032496,GO:0032651,GO:0032755,GO:…	activation of MAPKK activity|G-protein alpha-subunit binding|connective tissue replacement involved in inflammatory response wound healing|negative regulation of glomerular filtration|G protein-coupled receptor activity|signaling receptor binding|early endosome|late endosome|plasma membrane|integral component of plasma membrane|caveola|activation of cysteine-type endopeptidase activity involved i…	rno04015,rno04020,rno04024,rno04072,rno04080,rno04151,rno04610,rno04611,rno04810,rno05200	Rap1 signaling pathway|Calcium signaling pathway|cAMP signaling pathway|Phospholipase D signaling pathway|Neuroactive ligand-receptor interaction|PI3K-Akt signaling pathway|Complement and coagulation cascades|Platelet activation|Regulation of actin cytoskeleton|Pathways in cancer
Faah	82.2119	63.2997	101.124	1.598	0.67627	0.0204153	0.0486841	Up	100911581	fatty acid amide hydrolase	GO:0000139,GO:0004040,GO:0005515,GO:0005543,GO:0005789,GO:0006631,GO:0008289,GO:0009062,GO:0016021,GO:0016788,GO:0017064,GO:0031090,GO:0042802,GO:0045907,GO:0047372,GO:0052651,GO:0102077,GO:0103073	Golgi membrane|amidase activity|protein binding|phospholipid binding|endoplasmic reticulum membrane|fatty acid metabolic process|lipid binding|fatty acid catabolic process|integral component of membrane|hydrolase activity, acting on ester bonds|fatty acid amide hydrolase activity|organelle membrane|identical protein binding|positive regulation of vasoconstriction|acylglycerol lipase activity|mono…	rno04723	Retrograde endocannabinoid signaling
Fabp5	2966.29	2212.35	3720.22	1.68151	0.749754	4.47954e-42	1.47622e-40	Up	140868	fatty acid binding protein 5	GO:0001972,GO:0005324,GO:0005504,GO:0005615,GO:0005634,GO:0005737,GO:0006006,GO:0006629,GO:0006656,GO:0009611,GO:0010829,GO:0014069,GO:0015909,GO:0031392,GO:0035360,GO:0042593,GO:0042802,GO:0045202,GO:0051930,GO:0099178,GO:0120162,GO:1990379	retinoic acid binding|long-chain fatty acid transporter activity|fatty acid binding|extracellular space|nucleus|cytoplasm|glucose metabolic process|lipid metabolic process|phosphatidylcholine biosynthetic process|response to wounding|negative regulation of glucose transmembrane transport|postsynaptic density|long-chain fatty acid transport|regulation of prostaglandin biosynthetic process|positive…	rno03320	PPAR signaling pathway
Fads1	10005.2	5374.75	14635.7	2.72309	1.44525	0	0	Up	84575	fatty acid desaturase 1	GO:0005634,GO:0005739,GO:0005789,GO:0006636,GO:0007568,GO:0007584,GO:0009267,GO:0009744,GO:0010033,GO:0014070,GO:0016021,GO:0016213,GO:0016491,GO:0016717,GO:0019369,GO:0032868,GO:0033189,GO:0035900,GO:0042759,GO:0043231,GO:0062076	nucleus|mitochondrion|endoplasmic reticulum membrane|unsaturated fatty acid biosynthetic process|aging|response to nutrient|cellular response to starvation|response to sucrose|response to organic substance|response to organic cyclic compound|integral component of membrane|linoleoyl-CoA desaturase activity|oxidoreductase activity|oxidoreductase activity, acting on paired donors, with oxidation of …	rno01040	Biosynthesis of unsaturated fatty acids
Fam114a1	3010.35	2378.24	3642.45	1.53175	0.615181	2.87632e-35	7.35838e-34	Up	498366		GO:0005654,GO:0005794,GO:0005829	nucleoplasm|Golgi apparatus|cytosol
Fam126a	1676.3	1255.29	2097.31	1.67074	0.740489	3.9582e-23	6.46647e-22	Up	499975	family with sequence similarity 126, member A	GO:0005829,GO:0005886,GO:0042552,GO:0043005,GO:0046854,GO:0072659	cytosol|plasma membrane|myelination|neuron projection|phosphatidylinositol phosphate biosynthetic process|protein localization to plasma membrane
Fam13c	61.2148	20.4763	101.953	4.9639	2.31147	8.63283e-10	6.21953e-09	Up	294565
Fam169b	63.2499	46.1941	80.3056	1.73861	0.797935	0.0173221	0.0422371	Up	680906
Fam174b	40.143	18.5264	61.7596	3.33082	1.73588	9.3105e-05	0.00037242	Up	681398		GO:0005794,GO:0005886,GO:0007030,GO:0016021	Golgi apparatus|plasma membrane|Golgi organization|integral component of membrane
Fam177a1	957.943	741.938	1173.95	1.58239	0.662103	5.03748e-14	5.07857e-13	Up	100359558
Fam220a	435.903	348.154	523.652	1.50421	0.589006	3.7631e-06	1.83182e-05	Up	498145	family with sequence similarity 220, member A	GO:0000122,GO:0005634,GO:0006470,GO:0032092,GO:0097677	negative regulation of transcription by RNA polymerase II|nucleus|protein dephosphorylation|positive regulation of protein binding|STAT family protein binding
Fam228b	51.7716	36.6519	66.8913	1.82282	0.866174	0.0142469	0.035615	Up	100363146
Fam78a	167.828	127.568	208.088	1.63092	0.705689	0.000174678	0.000666526	Up	499776
Fat4	775.808	614.842	936.775	1.52415	0.608009	8.60081e-07	4.54165e-06	Up	310341	FAT tumor suppressor homolog 4 (Drosophila)	GO:0001658,GO:0001822,GO:0003007,GO:0005509,GO:0005886,GO:0007009,GO:0007156,GO:0007157,GO:0007219,GO:0008543,GO:0021987,GO:0022008,GO:0035329,GO:0043931,GO:0045177,GO:0048565,GO:0060122,GO:0072006,GO:0072137,GO:0072307,GO:0098609	branching involved in ureteric bud morphogenesis|kidney development|heart morphogenesis|calcium ion binding|plasma membrane|plasma membrane organization|homophilic cell adhesion via plasma membrane adhesion molecules|heterophilic cell-cell adhesion via plasma membrane cell adhesion molecules|Notch signaling pathway|fibroblast growth factor receptor signaling pathway|cerebral cortex development|ne…	rno04392	Hippo signaling pathway - multiple species
Fbxl2	249.775	98.7275	400.822	4.06182	2.02213	2.33448e-31	5.26083e-30	Up	363156		GO:0006511,GO:0006513,GO:0010506,GO:0014066,GO:0016020,GO:0016567,GO:0019005,GO:0019903,GO:0031146,GO:0036312,GO:0044830	ubiquitin-dependent protein catabolic process|protein monoubiquitination|regulation of autophagy|regulation of phosphatidylinositol 3-kinase signaling|membrane|protein ubiquitination|SCF ubiquitin ligase complex|protein phosphatase binding|SCF-dependent proteasomal ubiquitin-dependent protein catabolic process|phosphatidylinositol 3-kinase regulatory subunit binding|modulation by host of viral RN…
Fbxl22	15.4811	7.85146	23.1107	2.93657	1.55413	0.0206792	0.0492292	Up	363083	F-box and leucine-rich repeat protein 22	GO:0000086,GO:0005634,GO:0005730,GO:0005829,GO:0016567,GO:0019005,GO:0030018,GO:0031146,GO:0043153,GO:0043161,GO:0051726,GO:0061630	G2/M transition of mitotic cell cycle|nucleus|nucleolus|cytosol|protein ubiquitination|SCF ubiquitin ligase complex|Z disc|SCF-dependent proteasomal ubiquitin-dependent protein catabolic process|entrainment of circadian clock by photoperiod|proteasome-mediated ubiquitin-dependent protein catabolic process|regulation of cell cycle|ubiquitin protein ligase activity
Fbxo27	131.149	94.2086	168.09	1.78481	0.83577	7.41638e-05	0.000301695	Up	499114	F-box protein 27	GO:0019005	SCF ubiquitin ligase complex
Fdft1	1204.89	723.846	1685.93	2.32966	1.22012	9.39054e-54	4.37388e-52	Up	29580	farnesyl diphosphate farnesyl transferase 1	GO:0004310,GO:0005783,GO:0005789,GO:0006695,GO:0008299,GO:0016021,GO:0043231,GO:0045338,GO:0046872,GO:0051996	farnesyl-diphosphate farnesyltransferase activity|endoplasmic reticulum|endoplasmic reticulum membrane|cholesterol biosynthetic process|isoprenoid biosynthetic process|integral component of membrane|intracellular membrane-bounded organelle|farnesyl diphosphate metabolic process|metal ion binding|squalene synthase activity	rno00100	Steroid biosynthesis
Fdps	4710.62	3235.34	6185.89	1.91176	0.934902	8.48549e-71	5.85728e-69	Up	83791	farnesyl diphosphate synthase	GO:0000209,GO:0004161,GO:0004337,GO:0005654,GO:0005737,GO:0005759,GO:0005777,GO:0005829,GO:0006695,GO:0007283,GO:0008299,GO:0008584,GO:0016740,GO:0033384,GO:0033574,GO:0042493,GO:0043434,GO:0045337,GO:0045542,GO:0046872,GO:0061051,GO:0070723,GO:0071398	protein polyubiquitination|dimethylallyltranstransferase activity|geranyltranstransferase activity|nucleoplasm|cytoplasm|mitochondrial matrix|peroxisome|cytosol|cholesterol biosynthetic process|spermatogenesis|isoprenoid biosynthetic process|male gonad development|transferase activity|geranyl diphosphate biosynthetic process|response to testosterone|response to drug|response to peptide hormone|fa…	rno00900,rno05164,rno05166	Terpenoid backbone biosynthesis|Influenza A|Human T-cell leukemia virus 1 infection
Fez2	927.989	634.2	1221.78	1.92637	0.945884	1.01047e-28	2.06736e-27	Up	94269	fasciculation and elongation protein zeta 2	GO:0005737,GO:0017157,GO:0030424,GO:1902902	cytoplasm|regulation of exocytosis|axon|negative regulation of autophagosome assembly
Fgf10	101.322	54.9681	147.675	2.6873	1.42616	8.54628e-09	5.66695e-08	Up	25443	fibroblast growth factor 10	GO:0000132,GO:0000187,GO:0001525,GO:0001656,GO:0001759,GO:0001823,GO:0001934,GO:0001974,GO:0003338,GO:0005104,GO:0005111,GO:0005615,GO:0005634,GO:0005737,GO:0005886,GO:0006935,GO:0007267,GO:0007368,GO:0007431,GO:0007435,GO:0008083,GO:0008201,GO:0008284,GO:0008285,GO:0008543,GO:0008544,GO:0008589,GO:0009880,GO:0009887,GO:0009986,GO:0010468,GO:0010628,GO:0010634,GO:0010838,GO:0014070,GO:0021983,GO:…	establishment of mitotic spindle orientation|activation of MAPK activity|angiogenesis|metanephros development|organ induction|mesonephros development|positive regulation of protein phosphorylation|blood vessel remodeling|metanephros morphogenesis|fibroblast growth factor receptor binding|type 2 fibroblast growth factor receptor binding|extracellular space|nucleus|cytoplasm|plasma membrane|chemota…	rno04010,rno04014,rno04015,rno04020,rno04151,rno04810,rno05200,rno05218,rno05224,rno05226	MAPK signaling pathway|Ras signaling pathway|Rap1 signaling pathway|Calcium signaling pathway|PI3K-Akt signaling pathway|Regulation of actin cytoskeleton|Pathways in cancer|Melanoma|Breast cancer|Gastric cancer
Fkbp1b	316.852	223.034	410.67	1.84127	0.880701	7.61661e-11	6.00705e-10	Up	58950	FKBP prolyl isomerase 1B	GO:0000413,GO:0002027,GO:0003755,GO:0005102,GO:0005528,GO:0005737,GO:0006939,GO:0007204,GO:0009749,GO:0010033,GO:0010459,GO:0010880,GO:0010881,GO:0016020,GO:0016529,GO:0019227,GO:0019855,GO:0030018,GO:0030073,GO:0030551,GO:0032515,GO:0033017,GO:0033197,GO:0034704,GO:0042098,GO:0042542,GO:0043231,GO:0044325,GO:0048680,GO:0051209,GO:0051280,GO:0051284,GO:0051480,GO:0051775,GO:0060314,GO:0060315,GO:…	protein peptidyl-prolyl isomerization|regulation of heart rate|peptidyl-prolyl cis-trans isomerase activity|signaling receptor binding|FK506 binding|cytoplasm|smooth muscle contraction|positive regulation of cytosolic calcium ion concentration|response to glucose|response to organic substance|negative regulation of heart rate|regulation of release of sequestered calcium ion into cytosol by sarcop…
Flnb	6500.78	5008.02	7993.54	1.59626	0.674697	9.09572e-68	5.90605e-66	Up	306204	filamin B	GO:0001725,GO:0003334,GO:0003382,GO:0003779,GO:0005634,GO:0005829,GO:0005886,GO:0005903,GO:0005925,GO:0007519,GO:0030036,GO:0042802,GO:0043005,GO:0043025,GO:0045335,GO:0071346	stress fiber|keratinocyte development|epithelial cell morphogenesis|actin binding|nucleus|cytosol|plasma membrane|brush border|focal adhesion|skeletal muscle tissue development|actin cytoskeleton organization|identical protein binding|neuron projection|neuronal cell body|phagocytic vesicle|cellular response to interferon-gamma	rno04010,rno04510,rno05132,rno05205	MAPK signaling pathway|Focal adhesion|Salmonella infection|Proteoglycans in cancer
Flt1	130.839	91.4903	170.188	1.86155	0.896506	0.000183749	0.000698355	Up	54251	Fms related receptor tyrosine kinase 1	GO:0000186,GO:0001525,GO:0001569,GO:0001666,GO:0002040,GO:0002244,GO:0002548,GO:0004714,GO:0005021,GO:0005524,GO:0005615,GO:0005634,GO:0005768,GO:0005886,GO:0005887,GO:0006468,GO:0006940,GO:0007169,GO:0007275,GO:0007565,GO:0007568,GO:0010863,GO:0014068,GO:0014823,GO:0015629,GO:0016477,GO:0018108,GO:0019838,GO:0030335,GO:0030522,GO:0032355,GO:0033674,GO:0035924,GO:0036323,GO:0036332,GO:0038084,GO:…	activation of MAPKK activity|angiogenesis|branching involved in blood vessel morphogenesis|response to hypoxia|sprouting angiogenesis|hematopoietic progenitor cell differentiation|monocyte chemotaxis|transmembrane receptor protein tyrosine kinase activity|vascular endothelial growth factor-activated receptor activity|ATP binding|extracellular space|nucleus|endosome|plasma membrane|integral compon…	rno04010,rno04014,rno04015,rno04020,rno04066,rno04151,rno04510,rno05202,rno05323	MAPK signaling pathway|Ras signaling pathway|Rap1 signaling pathway|Calcium signaling pathway|HIF-1 signaling pathway|PI3K-Akt signaling pathway|Focal adhesion|Transcriptional misregulation in cancer|Rheumatoid arthritis
Flvcr2	206.989	153.079	260.898	1.70487	0.769659	5.23636e-05	0.00021814	Up	314323	FLVCR heme transporter 2	GO:0005886,GO:0015232,GO:0015886,GO:0016021,GO:0020037,GO:0022857,GO:0055085,GO:0097037	plasma membrane|heme transmembrane transporter activity|heme transport|integral component of membrane|heme binding|transmembrane transporter activity|transmembrane transport|heme export
Folh1	74.6414	24.4398	124.843	5.1107	2.35352	4.87673e-14	4.92623e-13	Up	85309	folate hydrolase 1	GO:0004180,GO:0004181,GO:0005886,GO:0005887,GO:0006508,GO:0006760,GO:0008233,GO:0009986,GO:0016021,GO:0016805,GO:0035609,GO:0043065,GO:0046872,GO:1904492,GO:1904493	carboxypeptidase activity|metallocarboxypeptidase activity|plasma membrane|integral component of plasma membrane|proteolysis|folic acid-containing compound metabolic process|peptidase activity|cell surface|integral component of membrane|dipeptidase activity|C-terminal protein deglutamylation|positive regulation of apoptotic process|metal ion binding|Ac-Asp-Glu binding|tetrahydrofolyl-poly(glutama…	rno00250,rno04977	Alanine, aspartate and glutamate metabolism|Vitamin digestion and absorption
Frat2	363.64	273.015	454.265	1.66334	0.734083	9.52199e-09	6.27861e-08	Up	679110		GO:0005737,GO:0016055	cytoplasm|Wnt signaling pathway	rno04310,rno05010,rno05022,rno05200,rno05224,rno05225,rno05226	Wnt signaling pathway|Alzheimer disease|Pathways of neurodegeneration - multiple diseases|Pathways in cancer|Breast cancer|Hepatocellular carcinoma|Gastric cancer
Fry	112.497	73.4058	151.587	2.06529	1.04634	6.15431e-05	0.000253723	Up	304244	FRY microtubule binding protein	GO:0000902,GO:0004857,GO:0005938,GO:0030427,GO:0031175,GO:0043086,GO:1904428	cell morphogenesis|enzyme inhibitor activity|cell cortex|site of polarized growth|neuron projection development|negative regulation of catalytic activity|negative regulation of tubulin deacetylation
Fyb1	46.8168	23.4783	70.1554	2.9934	1.58179	0.000133514	0.000522998	Up	499537	FYN binding protein 1	GO:0005634,GO:0005737,GO:0005886,GO:0006955,GO:0007229,GO:0008289,GO:0015629,GO:0030054,GO:0032991,GO:0044877,GO:0045576,GO:0050852,GO:0072659	nucleus|cytoplasm|plasma membrane|immune response|integrin-mediated signaling pathway|lipid binding|actin cytoskeleton|cell junction|protein-containing complex|protein-containing complex binding|mast cell activation|T cell receptor signaling pathway|protein localization to plasma membrane	rno04015,rno05135	Rap1 signaling pathway|Yersinia infection
Fyttd1	4764.7	3789.78	5739.62	1.51445	0.598792	4.09055e-47	1.57102e-45	Up	360726	forty-two-three domain containing 1	GO:0003729,GO:0005654,GO:0006406,GO:0016021,GO:0016607	mRNA binding|nucleoplasm|mRNA export from nucleus|integral component of membrane|nuclear speck
Galnt17	325.047	253.235	396.859	1.56719	0.64818	6.15146e-06	2.90762e-05	Up	288611	polypeptide N-acetylgalactosaminyltransferase 17	GO:0016021,GO:0030246	integral component of membrane|carbohydrate binding	rno00512,rno00514	Mucin type O-glycan biosynthesis|Other types of O-glycan biosynthesis
Gap43	3285.95	1605.72	4966.19	3.09276	1.62889	1.04503e-27	2.06101e-26	Up	29423	growth associated protein 43	GO:0001786,GO:0005515,GO:0005516,GO:0005737,GO:0005886,GO:0007399,GO:0007411,GO:0010001,GO:0014069,GO:0016198,GO:0030424,GO:0030425,GO:0030426,GO:0031103,GO:0031527,GO:0032584,GO:0035727,GO:0040008,GO:0042246,GO:0043204,GO:0045165,GO:0051489,GO:0071944,GO:0098793,GO:0098982,GO:0099150,GO:1901981	phosphatidylserine binding|protein binding|calmodulin binding|cytoplasm|plasma membrane|nervous system development|axon guidance|glial cell differentiation|postsynaptic density|axon choice point recognition|axon|dendrite|growth cone|axon regeneration|filopodium membrane|growth cone membrane|lysophosphatidic acid binding|regulation of growth|tissue regeneration|perikaryon|cell fate commitment|regu…
Gca	322.639	254.859	390.42	1.53108	0.614554	0.000197157	0.000745982	Up	295647	grancalcin	GO:0005509,GO:0005829,GO:0005886,GO:0042803,GO:0046982	calcium ion binding|cytosol|plasma membrane|protein homodimerization activity|protein heterodimerization activity
Gcnt1	2002.05	1078.91	2925.2	2.71162	1.43916	4.74532e-103	6.43515e-101	Up	64043	glucosaminyl (N-acetyl) transferase 1	GO:0000139,GO:0003829,GO:0005615,GO:0005802,GO:0008375,GO:0009101,GO:0031985,GO:0032868,GO:0048729,GO:0050901,GO:0060352,GO:0060993	Golgi membrane|beta-1,3-galactosyl-O-glycosyl-glycoprotein beta-1,6-N-acetylglucosaminyltransferase activity|extracellular space|trans-Golgi network|acetylglucosaminyltransferase activity|glycoprotein biosynthetic process|Golgi cisterna|response to insulin|tissue morphogenesis|leukocyte tethering or rolling|cell adhesion molecule production|kidney morphogenesis	rno00512	Mucin type O-glycan biosynthesis
Ggt7	442.763	348.742	536.785	1.53939	0.622357	1.03303e-07	6.05826e-07	Up	156275	gamma-glutamyltransferase 7	GO:0000048,GO:0005886,GO:0006412,GO:0006508,GO:0006750,GO:0006751,GO:0007283,GO:0016021,GO:0032355,GO:0032496,GO:0034612,GO:0036374,GO:0102953,GO:0103068,GO:1902883	peptidyltransferase activity|plasma membrane|translation|proteolysis|glutathione biosynthetic process|glutathione catabolic process|spermatogenesis|integral component of membrane|response to estradiol|response to lipopolysaccharide|response to tumor necrosis factor|glutathione hydrolase activity|hypoglycin A gamma-glutamyl transpeptidase activity|leukotriene C4 gamma-glutamyl transferase activity…	rno00430,rno00480	Taurine and hypotaurine metabolism|Glutathione metabolism
Ghitm	5477.91	4176.74	6779.09	1.62316	0.698809	4.39737e-59	2.24618e-57	Up	290596	growth hormone inducible transmembrane protein	GO:0005739,GO:0006915,GO:0007007,GO:0031305,GO:0090201	mitochondrion|apoptotic process|inner mitochondrial membrane organization|integral component of mitochondrial inner membrane|negative regulation of release of cytochrome c from mitochondria
Ghr	1084.84	735.339	1434.35	1.951	0.964213	4.43659e-32	1.02082e-30	Up	25235	growth hormone receptor	GO:0000187,GO:0004896,GO:0004903,GO:0005615,GO:0005634,GO:0005737,GO:0005739,GO:0005829,GO:0005886,GO:0005887,GO:0006897,GO:0007259,GO:0009725,GO:0009755,GO:0009897,GO:0009986,GO:0016020,GO:0016021,GO:0017046,GO:0019221,GO:0019530,GO:0019838,GO:0019898,GO:0019901,GO:0019903,GO:0019955,GO:0031623,GO:0032094,GO:0032355,GO:0032869,GO:0032870,GO:0034097,GO:0036464,GO:0040014,GO:0040018,GO:0042169,GO:…	activation of MAPK activity|cytokine receptor activity|growth hormone receptor activity|extracellular space|nucleus|cytoplasm|mitochondrion|cytosol|plasma membrane|integral component of plasma membrane|endocytosis|receptor signaling pathway via JAK-STAT|response to hormone|hormone-mediated signaling pathway|external side of plasma membrane|cell surface|membrane|integral component of membrane|pept…	rno04060,rno04080,rno04151,rno04630,rno04935	Cytokine-cytokine receptor interaction|Neuroactive ligand-receptor interaction|PI3K-Akt signaling pathway|JAK-STAT signaling pathway|Growth hormone synthesis, secretion and action
Gja5	140.72	47.6677	233.771	4.89931	2.29258	2.48353e-23	4.0953e-22	Up	50563	gap junction protein, alpha 5	GO:0001501,GO:0001525,GO:0001568,GO:0003071,GO:0003073,GO:0003105,GO:0003151,GO:0003158,GO:0003161,GO:0003174,GO:0003193,GO:0003281,GO:0003283,GO:0003284,GO:0003294,GO:0005243,GO:0005887,GO:0005921,GO:0005922,GO:0006813,GO:0007267,GO:0007507,GO:0010643,GO:0010644,GO:0010649,GO:0010652,GO:0014704,GO:0016264,GO:0030326,GO:0035050,GO:0035922,GO:0036120,GO:0042311,GO:0042995,GO:0045776,GO:0045907,GO:…	skeletal system development|angiogenesis|blood vessel development|renal system process involved in regulation of systemic arterial blood pressure|regulation of systemic arterial blood pressure|negative regulation of glomerular filtration|outflow tract morphogenesis|endothelium development|cardiac conduction system development|mitral valve development|pulmonary valve formation|ventricular septum d…
Gk5	240.999	189.663	292.334	1.54037	0.623278	0.000161369	0.000620999	Up	367146		GO:0004370,GO:0005739,GO:0006071,GO:0006641,GO:0016310,GO:0016773,GO:0019563,GO:0046167	glycerol kinase activity|mitochondrion|glycerol metabolic process|triglyceride metabolic process|phosphorylation|phosphotransferase activity, alcohol group as acceptor|glycerol catabolic process|glycerol-3-phosphate biosynthetic process
Glb1l2	48.1561	31.6825	64.6296	2.04245	1.0303	0.00500589	0.0141375	Up	503194	galactosidase, beta 1-like 2	GO:0004565,GO:0005773,GO:0005975	beta-galactosidase activity|vacuole|carbohydrate metabolic process
Glis1	288.985	219.902	358.068	1.62814	0.703229	7.15068e-07	3.81801e-06	Up	298732		GO:0000122,GO:0000977,GO:0000978,GO:0000981,GO:0001227,GO:0001228,GO:0001649,GO:0003677,GO:0005634,GO:0006357,GO:0010454,GO:0045444,GO:0045893,GO:0045944,GO:0046872,GO:1990837	negative regulation of transcription by RNA polymerase II|RNA polymerase II transcription regulatory region sequence-specific DNA binding|RNA polymerase II cis-regulatory region sequence-specific DNA binding|DNA-binding transcription factor activity, RNA polymerase II-specific|DNA-binding transcription repressor activity, RNA polymerase II-specific|DNA-binding transcription activator activity, RN…
Gmds	290.271	216.857	363.685	1.67716	0.746019	2.781e-07	1.55931e-06	Up	291095	GDP-mannose 4, 6-dehydratase	GO:0005737,GO:0007219,GO:0008446,GO:0019673,GO:0042351,GO:0042802,GO:0070401	cytoplasm|Notch signaling pathway|GDP-mannose 4,6-dehydratase activity|GDP-mannose metabolic process|'de novo' GDP-L-fucose biosynthetic process|identical protein binding|NADP+ binding	rno00051,rno00520	Fructose and mannose metabolism|Amino sugar and nucleotide sugar metabolism
Gnai2	18396.5	13625	23168	1.70032	0.765808	6.10831e-148	1.41824e-145	Up	81664	G protein subunit alpha i2	GO:0001664,GO:0001973,GO:0003924,GO:0005515,GO:0005525,GO:0005634,GO:0005654,GO:0005737,GO:0005813,GO:0005829,GO:0005834,GO:0005886,GO:0007186,GO:0007188,GO:0007189,GO:0007193,GO:0007213,GO:0007214,GO:0007216,GO:0008016,GO:0008283,GO:0008284,GO:0016020,GO:0019001,GO:0030335,GO:0030425,GO:0030496,GO:0031683,GO:0032930,GO:0033864,GO:0035810,GO:0035815,GO:0044297,GO:0045121,GO:0045202,GO:0045955,GO:…	G protein-coupled receptor binding|G protein-coupled adenosine receptor signaling pathway|GTPase activity|protein binding|GTP binding|nucleus|nucleoplasm|cytoplasm|centrosome|cytosol|heterotrimeric G-protein complex|plasma membrane|G protein-coupled receptor signaling pathway|adenylate cyclase-modulating G protein-coupled receptor signaling pathway|adenylate cyclase-activating G protein-coupled r…	rno04015,rno04022,rno04024,rno04062,rno04071,rno04261,rno04360,rno04371,rno04540,rno04611,rno04670,rno04713,rno04723,rno04724,rno04725,rno04726,rno04727,rno04728,rno04730,rno04914,rno04915,rno04916,rno04921,rno04923,rno04924,rno04926,rno04928,rno04934,rno04935,rno04971,rno05012,rno05030,rno05032,rno05034,rno05133,rno05142,rno05145,rno05163,rno05170,rno05200	Rap1 signaling pathway|cGMP-PKG signaling pathway|cAMP signaling pathway|Chemokine signaling pathway|Sphingolipid signaling pathway|Adrenergic signaling in cardiomyocytes|Axon guidance|Apelin signaling pathway|Gap junction|Platelet activation|Leukocyte transendothelial migration|Circadian entrainment|Retrograde endocannabinoid signaling|Glutamatergic synapse|Cholinergic synapse|Serotonergic synap…
Gng5	3280.33	2575.34	3985.33	1.54761	0.630039	1.25076e-26	2.36625e-25	Up	79218	G protein subunit gamma 5	GO:0005834,GO:0007186,GO:0030165,GO:0031680,GO:0031681,GO:0072513,GO:2000179	heterotrimeric G-protein complex|G protein-coupled receptor signaling pathway|PDZ domain binding|G-protein beta/gamma-subunit complex|G-protein beta-subunit binding|positive regulation of secondary heart field cardioblast proliferation|positive regulation of neural precursor cell proliferation	rno04014,rno04062,rno04151,rno04371,rno04713,rno04723,rno04724,rno04725,rno04726,rno04727,rno04728,rno04926,rno05032,rno05034,rno05163,rno05167,rno05170,rno05200	Ras signaling pathway|Chemokine signaling pathway|PI3K-Akt signaling pathway|Apelin signaling pathway|Circadian entrainment|Retrograde endocannabinoid signaling|Glutamatergic synapse|Cholinergic synapse|Serotonergic synapse|GABAergic synapse|Dopaminergic synapse|Relaxin signaling pathway|Morphine addiction|Alcoholism|Human cytomegalovirus infection|Kaposi sarcoma-associated herpesvirus infection|…
Gnl1	1901.98	1048.77	2755.19	2.62694	1.39338	1.2493e-75	9.71793e-74	Up	309593	G protein nucleolar 1	GO:0003924,GO:0005525,GO:0006974	GTPase activity|GTP binding|cellular response to DNA damage stimulus
Gnl3l	1287.16	1002.69	1571.63	1.56781	0.648753	6.20695e-19	8.28531e-18	Up	100034253	G protein nucleolar 3 like	GO:0005525,GO:0005654,GO:0005697,GO:0005730,GO:0005829,GO:0031334,GO:0031397,GO:0031647,GO:0032091,GO:0032211,GO:0033234,GO:1904816	GTP binding|nucleoplasm|telomerase holoenzyme complex|nucleolus|cytosol|positive regulation of protein-containing complex assembly|negative regulation of protein ubiquitination|regulation of protein stability|negative regulation of protein binding|negative regulation of telomere maintenance via telomerase|negative regulation of protein sumoylation|positive regulation of protein localization to ch…	rno03008	Ribosome biogenesis in eukaryotes
Golm1	186.15	146.227	226.073	1.5459	0.628448	0.000499664	0.00176547	Up	680692		GO:0005794,GO:0006997,GO:0016021,GO:0019216	Golgi apparatus|nucleus organization|integral component of membrane|regulation of lipid metabolic process
Gpd1l	541.857	394.641	689.072	1.74659	0.804537	1.92366e-12	1.72892e-11	Up	363159	glycerol-3-phosphate dehydrogenase 1-like	GO:0002027,GO:0004367,GO:0005829,GO:0005886,GO:0005975,GO:0006116,GO:0006734,GO:0009331,GO:0010765,GO:0016020,GO:0017080,GO:0019674,GO:0033137,GO:0042803,GO:0044325,GO:0046168,GO:0051287,GO:0060373,GO:0086005,GO:0090038,GO:2000010,GO:2000649	regulation of heart rate|glycerol-3-phosphate dehydrogenase [NAD+] activity|cytosol|plasma membrane|carbohydrate metabolic process|NADH oxidation|NADH metabolic process|glycerol-3-phosphate dehydrogenase complex|positive regulation of sodium ion transport|membrane|sodium channel regulator activity|NAD metabolic process|negative regulation of peptidyl-serine phosphorylation|protein homodimerizatio…	rno00564	Glycerophospholipid metabolism
Gpr135	74.8025	52.1873	97.4178	1.86712	0.900816	0.0197439	0.0472301	Up	314213	G protein-coupled receptor 135	GO:0004930,GO:0005768,GO:0005886,GO:0007186,GO:0010008,GO:0016021,GO:1990763	G protein-coupled receptor activity|endosome|plasma membrane|G protein-coupled receptor signaling pathway|endosome membrane|integral component of membrane|arrestin family protein binding
Gpr150	9.80166	3.81272	15.7906	4.15469	2.05474	0.0162564	0.0399732	Up	499486	G protein-coupled receptor 150	GO:0004930,GO:0005887,GO:0007186,GO:0042277	G protein-coupled receptor activity|integral component of plasma membrane|G protein-coupled receptor signaling pathway|peptide binding
Gpr173	335.875	259.273	412.476	1.59131	0.670219	4.16901e-06	2.01469e-05	Up	64021	G-protein coupled receptor 173	GO:0004930,GO:0004968,GO:0005886,GO:0007186,GO:0016021,GO:0097211,GO:2001223	G protein-coupled receptor activity|gonadotropin-releasing hormone receptor activity|plasma membrane|G protein-coupled receptor signaling pathway|integral component of membrane|cellular response to gonadotropin-releasing hormone|negative regulation of neuron migration
Gpr21	4.18623	0	8.37247	44.1288	5.46365	0.000798495	0.00270711	Up	689917	G protein-coupled receptor 21	GO:0004930,GO:0007186,GO:0016021,GO:0040018,GO:0042593,GO:0046627	G protein-coupled receptor activity|G protein-coupled receptor signaling pathway|integral component of membrane|positive regulation of multicellular organism growth|glucose homeostasis|negative regulation of insulin receptor signaling pathway
Gpx2	3.41252	0.351247	6.47379	17.5066	4.12982	0.0160047	0.0394177	Up	29326	glutathione peroxidase 2	GO:0001659,GO:0002862,GO:0004601,GO:0004602,GO:0005737,GO:0006979,GO:0009609,GO:0051702,GO:0098869	temperature homeostasis|negative regulation of inflammatory response to antigenic stimulus|peroxidase activity|glutathione peroxidase activity|cytoplasm|response to oxidative stress|response to symbiotic bacterium|biological process involved in interaction with symbiont|cellular oxidant detoxification	rno00480,rno00590,rno04918,rno05014,rno05016,rno05022	Glutathione metabolism|Arachidonic acid metabolism|Thyroid hormone synthesis|Amyotrophic lateral sclerosis|Huntington disease|Pathways of neurodegeneration - multiple diseases
Gramd1c	151.35	87.3991	215.301	2.4639	1.30094	3.60321e-07	1.99551e-06	Up	360717	GRAM domain containing 1C	GO:0005789,GO:0005886,GO:0015485,GO:0015918,GO:0016021,GO:0071397,GO:0120009,GO:0120020,GO:0140268	endoplasmic reticulum membrane|plasma membrane|cholesterol binding|sterol transport|integral component of membrane|cellular response to cholesterol|intermembrane lipid transfer|cholesterol transfer activity|endoplasmic reticulum-plasma membrane contact site
Grb14	35.7758	21.124	50.4276	2.38133	1.25177	0.00768709	0.0206444	Up	58844	growth factor receptor bound protein 14	GO:0005515,GO:0005737,GO:0005768,GO:0005794,GO:0005886,GO:0007165,GO:0008286,GO:0010008,GO:0030674,GO:0030971,GO:0032869,GO:0035556,GO:0043231,GO:0046627,GO:0051219,GO:1904145	protein binding|cytoplasm|endosome|Golgi apparatus|plasma membrane|signal transduction|insulin receptor signaling pathway|endosome membrane|protein-macromolecule adaptor activity|receptor tyrosine kinase binding|cellular response to insulin stimulus|intracellular signal transduction|intracellular membrane-bounded organelle|negative regulation of insulin receptor signaling pathway|phosphoprotein b…
Grem2	178.421	116.599	240.242	2.06038	1.04291	5.08459e-08	3.08213e-07	Up	289264	gremlin 2, DAN family BMP antagonist	GO:0005125,GO:0005615,GO:0008201,GO:0009887,GO:0010172,GO:0019221,GO:0030514,GO:0036122,GO:0038098,GO:0042802,GO:0048018,GO:0048263,GO:0060300	cytokine activity|extracellular space|heparin binding|animal organ morphogenesis|embryonic body morphogenesis|cytokine-mediated signaling pathway|negative regulation of BMP signaling pathway|BMP binding|sequestering of BMP from receptor via BMP binding|identical protein binding|receptor ligand activity|determination of dorsal identity|regulation of cytokine activity	rno04350	TGF-beta signaling pathway
Grid2	35.7517	23.8041	47.6992	2.00731	1.00526	0.0159904	0.0394013	Up	79220	glutamate ionotropic receptor delta type subunit 2	GO:0004970,GO:0005886,GO:0007157,GO:0008066,GO:0008328,GO:0010975,GO:0014069,GO:0015276,GO:0016020,GO:0021707,GO:0030165,GO:0034220,GO:0034613,GO:0035235,GO:0035249,GO:0036477,GO:0038023,GO:0042802,GO:0043197,GO:0043523,GO:0045202,GO:0045211,GO:0050804,GO:0051965,GO:0060079,GO:0060134,GO:0097110,GO:0098688,GO:0098978,GO:0099061,GO:0099151,GO:1900454,GO:1904315,GO:1904861,GO:1905606	ionotropic glutamate receptor activity|plasma membrane|heterophilic cell-cell adhesion via plasma membrane cell adhesion molecules|glutamate receptor activity|ionotropic glutamate receptor complex|regulation of neuron projection development|postsynaptic density|ligand-gated ion channel activity|membrane|cerebellar granule cell differentiation|PDZ domain binding|ion transmembrane transport|cellula…	rno04080,rno04730	Neuroactive ligand-receptor interaction|Long-term depression
Grin2b	814.084	541.756	1086.41	2.00485	1.0035	5.30951e-22	8.22679e-21	Up	24410	glutamate ionotropic receptor NMDA type subunit 2B	GO:0001508,GO:0001662,GO:0001666,GO:0001701,GO:0001964,GO:0001967,GO:0001975,GO:0004970,GO:0004972,GO:0005102,GO:0005149,GO:0005234,GO:0005261,GO:0005262,GO:0005515,GO:0005737,GO:0005764,GO:0005770,GO:0005789,GO:0005856,GO:0005886,GO:0005887,GO:0006812,GO:0006816,GO:0007268,GO:0007423,GO:0007611,GO:0007612,GO:0007613,GO:0007616,GO:0008013,GO:0008021,GO:0008270,GO:0008306,GO:0009612,GO:0009636,GO:…	action potential|behavioral fear response|response to hypoxia|in utero embryonic development|startle response|suckling behavior|response to amphetamine|ionotropic glutamate receptor activity|NMDA glutamate receptor activity|signaling receptor binding|interleukin-1 receptor binding|extracellularly glutamate-gated ion channel activity|cation channel activity|calcium channel activity|protein binding…	rno04014,rno04015,rno04024,rno04080,rno04713,rno04720,rno04724,rno04728,rno05010,rno05014,rno05016,rno05017,rno05020,rno05022,rno05030,rno05031,rno05033,rno05034,rno05322	Ras signaling pathway|Rap1 signaling pathway|cAMP signaling pathway|Neuroactive ligand-receptor interaction|Circadian entrainment|Long-term potentiation|Glutamatergic synapse|Dopaminergic synapse|Alzheimer disease|Amyotrophic lateral sclerosis|Huntington disease|Spinocerebellar ataxia|Prion disease|Pathways of neurodegeneration - multiple diseases|Cocaine addiction|Amphetamine addiction|Nicotine …
Grk5	513.439	387.447	639.432	1.65079	0.723152	3.261e-09	2.23686e-08	Up	59075	G protein-coupled receptor kinase 5	GO:0002029,GO:0004672,GO:0004674,GO:0004703,GO:0005524,GO:0005634,GO:0005737,GO:0005829,GO:0005886,GO:0006468,GO:0006915,GO:0007217,GO:0008277,GO:0008284,GO:0008289,GO:0009966,GO:0016055,GO:0016607,GO:0031965,GO:0042220,GO:0043066,GO:0043278,GO:0045444,GO:0046777,GO:0047696,GO:0048709,GO:0051726,GO:0106072	desensitization of G protein-coupled receptor signaling pathway|protein kinase activity|protein serine/threonine kinase activity|G protein-coupled receptor kinase activity|ATP binding|nucleus|cytoplasm|cytosol|plasma membrane|protein phosphorylation|apoptotic process|tachykinin receptor signaling pathway|regulation of G protein-coupled receptor signaling pathway|positive regulation of cell popula…	rno04062,rno04144,rno05032	Chemokine signaling pathway|Endocytosis|Morphine addiction
Grm4	12.9615	4.17598	21.7471	5.24051	2.38971	0.00219099	0.00673109	Up	24417	glutamate metabotropic receptor 4	GO:0000187,GO:0001640,GO:0004930,GO:0005515,GO:0005516,GO:0005887,GO:0007196,GO:0007216,GO:0007268,GO:0007612,GO:0008066,GO:0008285,GO:0014051,GO:0031175,GO:0031410,GO:0035249,GO:0043005,GO:0043066,GO:0043195,GO:0043198,GO:0043410,GO:0043523,GO:0048306,GO:0048787,GO:0050805,GO:0051932,GO:0051966,GO:0098688,GO:0098978,GO:0099059,GO:2000300	activation of MAPK activity|adenylate cyclase inhibiting G protein-coupled glutamate receptor activity|G protein-coupled receptor activity|protein binding|calmodulin binding|integral component of plasma membrane|adenylate cyclase-inhibiting G protein-coupled glutamate receptor signaling pathway|G protein-coupled glutamate receptor signaling pathway|chemical synaptic transmission|learning|glutamat…	rno04072,rno04080,rno04724,rno04742	Phospholipase D signaling pathway|Neuroactive ligand-receptor interaction|Glutamatergic synapse|Taste transduction
Grm8	9.37451	3.07724	15.6718	5.08315	2.34572	0.00830478	0.0220942	Up	60590	glutamate metabotropic receptor 8	GO:0001640,GO:0001642,GO:0004930,GO:0005886,GO:0005887,GO:0007186,GO:0007193,GO:0007196,GO:0007216,GO:0007268,GO:0008066,GO:0016021,GO:0019233,GO:0035249,GO:0042734,GO:0043005,GO:0043025,GO:0045211,GO:0046928,GO:0050966,GO:0051966,GO:0098978,GO:0098982,GO:0099059,GO:1901214,GO:2000300	adenylate cyclase inhibiting G protein-coupled glutamate receptor activity|group III metabotropic glutamate receptor activity|G protein-coupled receptor activity|plasma membrane|integral component of plasma membrane|G protein-coupled receptor signaling pathway|adenylate cyclase-inhibiting G protein-coupled receptor signaling pathway|adenylate cyclase-inhibiting G protein-coupled glutamate recepto…	rno04072,rno04080,rno04724	Phospholipase D signaling pathway|Neuroactive ligand-receptor interaction|Glutamatergic synapse
Gstm1	394.382	289.093	499.67	1.72869	0.789683	2.02582e-10	1.53529e-09	Up	24423	glutathione S-transferase mu 1	GO:0004364,GO:0005496,GO:0005576,GO:0005737,GO:0005829,GO:0006693,GO:0006749,GO:0007568,GO:0007608,GO:0010038,GO:0010226,GO:0010288,GO:0016151,GO:0018916,GO:0019899,GO:0019901,GO:0032991,GO:0035690,GO:0042178,GO:0042493,GO:0042802,GO:0042803,GO:0043200,GO:0043295,GO:0045171,GO:0045471,GO:0046677,GO:0048678,GO:0051122,GO:0070458,GO:1901687	glutathione transferase activity|steroid binding|extracellular region|cytoplasm|cytosol|prostaglandin metabolic process|glutathione metabolic process|aging|sensory perception of smell|response to metal ion|response to lithium ion|response to lead ion|nickel cation binding|nitrobenzene metabolic process|enzyme binding|protein kinase binding|protein-containing complex|cellular response to drug|xeno…	rno00480,rno00980,rno00982,rno00983,rno01524,rno05200,rno05204,rno05225,rno05418	Glutathione metabolism|Metabolism of xenobiotics by cytochrome P450|Drug metabolism - cytochrome P450|Drug metabolism - other enzymes|Platinum drug resistance|Pathways in cancer|Chemical carcinogenesis|Hepatocellular carcinoma|Fluid shear stress and atherosclerosis
Gtf2b	1203.42	931.971	1474.87	1.58254	0.662238	9.11276e-20	1.27065e-18	Up	81673	general transcription factor IIB	GO:0000979,GO:0000993,GO:0001174,GO:0003677,GO:0004402,GO:0005634,GO:0005654,GO:0005669,GO:0005694,GO:0006352,GO:0006366,GO:0006367,GO:0006473,GO:0008270,GO:0016251,GO:0016407,GO:0016573,GO:0016604,GO:0017025,GO:0019083,GO:0032993,GO:0046966,GO:0051123,GO:0070897,GO:0090575,GO:0097550,GO:1904798,GO:1990114,GO:1990841	RNA polymerase II core promoter sequence-specific DNA binding|RNA polymerase II complex binding|transcriptional start site selection at RNA polymerase II promoter|DNA binding|histone acetyltransferase activity|nucleus|nucleoplasm|transcription factor TFIID complex|chromosome|DNA-templated transcription, initiation|transcription by RNA polymerase II|transcription initiation from RNA polymerase II …	rno03022,rno05017,rno05203	Basal transcription factors|Spinocerebellar ataxia|Viral carcinogenesis
Gucd1	1106.43	751.704	1461.15	1.94372	0.95882	7.36534e-32	1.67706e-30	Up	687713	guanylyl cyclase domain containing 1
Gucy1a1	311.563	215.101	408.024	1.89635	0.923228	1.57362e-10	1.20571e-09	Up	497757	guanylate cyclase 1 soluble subunit alpha 1	GO:0004016,GO:0004383,GO:0005525,GO:0005829,GO:0006182,GO:0008074,GO:0008217,GO:0009635,GO:0010750,GO:0014070,GO:0020037,GO:0032991,GO:0035556,GO:0043167,GO:0044877,GO:0047805,GO:0060087,GO:0098925,GO:0098978,GO:0098982	adenylate cyclase activity|guanylate cyclase activity|GTP binding|cytosol|cGMP biosynthetic process|guanylate cyclase complex, soluble|regulation of blood pressure|response to herbicide|positive regulation of nitric oxide mediated signal transduction|response to organic cyclic compound|heme binding|protein-containing complex|intracellular signal transduction|ion binding|protein-containing complex…	rno00230,rno04022,rno04270,rno04540,rno04611,rno04713,rno04730,rno04921,rno04924,rno04970	Purine metabolism|cGMP-PKG signaling pathway|Vascular smooth muscle contraction|Gap junction|Platelet activation|Circadian entrainment|Long-term depression|Oxytocin signaling pathway|Renin secretion|Salivary secretion
H4f3	98.4398	69.8753	127.004	1.81721	0.861729	0.00117815	0.0038503	Up	684828		GO:0000122,GO:0000785,GO:0000786,GO:0000791,GO:0003677,GO:0003690,GO:0005634,GO:0006334,GO:0006357,GO:0016584,GO:0030261,GO:0031490,GO:0031492,GO:0031936,GO:0045910,GO:0080182,GO:0098532	negative regulation of transcription by RNA polymerase II|chromatin|nucleosome|euchromatin|DNA binding|double-stranded DNA binding|nucleus|nucleosome assembly|regulation of transcription by RNA polymerase II|nucleosome positioning|chromosome condensation|chromatin DNA binding|nucleosomal DNA binding|negative regulation of chromatin silencing|negative regulation of DNA recombination|histone H3-K4 …
Habp4	1749.23	1004.49	2493.97	2.48184	1.31141	4.83898e-60	2.60184e-58	Up	361196	hyaluronan binding protein 4	GO:0003723,GO:0005515,GO:0005634,GO:0005654,GO:0005730,GO:0005737,GO:0005794,GO:0005829,GO:0006397,GO:0008380,GO:0010494,GO:0015030,GO:0016528,GO:0016607,GO:0030017,GO:0030578,GO:0032183,GO:0033120,GO:0043392,GO:0045948,GO:0071260,GO:0097504	RNA binding|protein binding|nucleus|nucleoplasm|nucleolus|cytoplasm|Golgi apparatus|cytosol|mRNA processing|RNA splicing|cytoplasmic stress granule|Cajal body|sarcoplasm|nuclear speck|sarcomere|PML body organization|SUMO binding|positive regulation of RNA splicing|negative regulation of DNA binding|positive regulation of translational initiation|cellular response to mechanical stimulus|Gemini of …
Hacd4	79.6855	46.8022	112.569	2.40786	1.26775	1.03301e-05	4.76088e-05	Up	362540	3-hydroxyacyl-CoA dehydratase 4	GO:0005783,GO:0018812,GO:0019899,GO:0030148,GO:0030176,GO:0030497,GO:0042761,GO:0102158,GO:0102343,GO:0102344,GO:0102345	endoplasmic reticulum|3-hydroxyacyl-CoA dehydratase activity|enzyme binding|sphingolipid biosynthetic process|integral component of endoplasmic reticulum membrane|fatty acid elongation|very long-chain fatty acid biosynthetic process|very-long-chain 3-hydroxyacyl-CoA dehydratase activity|3-hydroxy-arachidoyl-CoA dehydratase activity|3-hydroxy-behenoyl-CoA dehydratase activity|3-hydroxy-lignoceroyl…	rno00062,rno01040	Fatty acid elongation|Biosynthesis of unsaturated fatty acids
Hadh	1558.34	1110.68	2006	1.80649	0.853191	8.59016e-38	2.43319e-36	Up	113965	hydroxyacyl-CoA dehydrogenase	GO:0003857,GO:0005654,GO:0005737,GO:0005739,GO:0005759,GO:0006635,GO:0009725,GO:0014823,GO:0032868,GO:0042493,GO:0042802,GO:0046676,GO:0050796,GO:0070403,GO:0120162	3-hydroxyacyl-CoA dehydrogenase activity|nucleoplasm|cytoplasm|mitochondrion|mitochondrial matrix|fatty acid beta-oxidation|response to hormone|response to activity|response to insulin|response to drug|identical protein binding|negative regulation of insulin secretion|regulation of insulin secretion|NAD+ binding|positive regulation of cold-induced thermogenesis	rno00062,rno00071,rno00280,rno00310,rno00380,rno00650	Fatty acid elongation|Fatty acid degradation|Valine, leucine and isoleucine degradation|Lysine degradation|Tryptophan metabolism|Butanoate metabolism
Hdac1	6054.44	4512.65	7596.23	1.68309	0.751111	4.52951e-59	2.30599e-57	Up	297893	histone deacetylase 1	GO:0000118,GO:0000122,GO:0000785,GO:0000792,GO:0000976,GO:0000978,GO:0000979,GO:0001046,GO:0001975,GO:0002039,GO:0003677,GO:0003682,GO:0003714,GO:0004407,GO:0005515,GO:0005634,GO:0005654,GO:0005667,GO:0005829,GO:0006346,GO:0006357,GO:0006476,GO:0007492,GO:0007623,GO:0008284,GO:0008285,GO:0009913,GO:0010629,GO:0010832,GO:0016575,GO:0016580,GO:0016581,GO:0017053,GO:0019213,GO:0019899,GO:0021766,GO:…	histone deacetylase complex|negative regulation of transcription by RNA polymerase II|chromatin|heterochromatin|transcription cis-regulatory region binding|RNA polymerase II cis-regulatory region sequence-specific DNA binding|RNA polymerase II core promoter sequence-specific DNA binding|core promoter sequence-specific DNA binding|response to amphetamine|p53 binding|DNA binding|chromatin binding|t…	rno04110,rno04213,rno04330,rno04613,rno04919,rno05016,rno05031,rno05034,rno05165,rno05169,rno05200,rno05202,rno05203,rno05206,rno05220	Cell cycle|Longevity regulating pathway - multiple species|Notch signaling pathway|Neutrophil extracellular trap formation|Thyroid hormone signaling pathway|Huntington disease|Amphetamine addiction|Alcoholism|Human papillomavirus infection|Epstein-Barr virus infection|Pathways in cancer|Transcriptional misregulation in cancer|Viral carcinogenesis|MicroRNAs in cancer|Chronic myeloid leukemia
Hdac1l	174.082	114.002	234.162	2.05429	1.03864	1.35311e-07	7.83341e-07	Up	84576	histone deacetylase 1-like	GO:0000118,GO:0004407,GO:0032041,GO:0045944,GO:0046872,GO:0070932,GO:0070933	histone deacetylase complex|histone deacetylase activity|NAD-dependent histone deacetylase activity (H3-K14 specific)|positive regulation of transcription by RNA polymerase II|metal ion binding|histone H3 deacetylation|histone H4 deacetylation	rno04110,rno04213,rno04330,rno04613,rno04919,rno05016,rno05031,rno05034,rno05165,rno05169,rno05200,rno05202,rno05203,rno05206,rno05220	Cell cycle|Longevity regulating pathway - multiple species|Notch signaling pathway|Neutrophil extracellular trap formation|Thyroid hormone signaling pathway|Huntington disease|Amphetamine addiction|Alcoholism|Human papillomavirus infection|Epstein-Barr virus infection|Pathways in cancer|Transcriptional misregulation in cancer|Viral carcinogenesis|MicroRNAs in cancer|Chronic myeloid leukemia
Hebp2	432.748	286.639	578.857	2.01899	1.01363	6.79399e-17	8.17841e-16	Up	308632	heme binding protein 2	GO:0005737,GO:0005739,GO:0010917,GO:0010940,GO:0020037,GO:0035794,GO:1901031	cytoplasm|mitochondrion|negative regulation of mitochondrial membrane potential|positive regulation of necrotic cell death|heme binding|positive regulation of mitochondrial membrane permeability|regulation of response to reactive oxygen species
Heg1	345.782	273.25	418.314	1.53141	0.614858	2.84065e-05	0.000123175	Up	689710		GO:0001570,GO:0001701,GO:0001885,GO:0001886,GO:0001944,GO:0001945,GO:0003017,GO:0003209,GO:0003222,GO:0003281,GO:0005509,GO:0005911,GO:0007043,GO:0007507,GO:0009791,GO:0009897,GO:0009986,GO:0016021,GO:0030324,GO:0035024,GO:0035264,GO:0045216,GO:0048845,GO:0050878,GO:0055017,GO:0060039,GO:0090271,GO:1902414,GO:1905709,GO:2000299	vasculogenesis|in utero embryonic development|endothelial cell development|endothelial cell morphogenesis|vasculature development|lymph vessel development|lymph circulation|cardiac atrium morphogenesis|ventricular trabecula myocardium morphogenesis|ventricular septum development|calcium ion binding|cell-cell junction|cell-cell junction assembly|heart development|post-embryonic development|externa…
Hils1	324.619	124.645	524.592	4.20688	2.07275	3.48745e-43	1.1929e-41	Up	690026	histone linker H1 domain, spermatid-specific 1	GO:0000786,GO:0001673,GO:0003676,GO:0003690,GO:0005634,GO:0006334,GO:0006342,GO:0007275,GO:0007281,GO:0007283,GO:0016584,GO:0030261,GO:0031492,GO:0031936,GO:0042393,GO:0045910	nucleosome|male germ cell nucleus|nucleic acid binding|double-stranded DNA binding|nucleus|nucleosome assembly|chromatin silencing|multicellular organism development|germ cell development|spermatogenesis|nucleosome positioning|chromosome condensation|nucleosomal DNA binding|negative regulation of chromatin silencing|histone binding|negative regulation of DNA recombination
Hmgcs1	4737.71	3727.12	5748.3	1.5422	0.624989	4.72987e-54	2.21653e-52	Up	29637	3-hydroxy-3-methylglutaryl-CoA synthase 1	GO:0001889,GO:0004421,GO:0005829,GO:0006084,GO:0006695,GO:0007420,GO:0008584,GO:0009645,GO:0009725,GO:0010033,GO:0010142,GO:0014070,GO:0014074,GO:0016853,GO:0033197,GO:0034698,GO:0036094,GO:0042493,GO:0042803,GO:0043177,GO:0046690,GO:0070723,GO:0071372,GO:0071397,GO:0071404,GO:0071407	liver development|hydroxymethylglutaryl-CoA synthase activity|cytosol|acetyl-CoA metabolic process|cholesterol biosynthetic process|brain development|male gonad development|response to low light intensity stimulus|response to hormone|response to organic substance|farnesyl diphosphate biosynthetic process, mevalonate pathway|response to organic cyclic compound|response to purine-containing compoun…	rno00072,rno00280,rno00650,rno00900,rno03320	Synthesis and degradation of ketone bodies|Valine, leucine and isoleucine degradation|Butanoate metabolism|Terpenoid backbone biosynthesis|PPAR signaling pathway
Hmgn5	70.966	41.9613	99.9707	2.38265	1.25257	3.42765e-05	0.000146596	Up	100910616	high mobility group nucleosome binding domain 5	GO:0000785,GO:0003682,GO:0005634,GO:0005654,GO:0005739,GO:0006325,GO:0006357,GO:0006749,GO:0008284,GO:0010628,GO:0031492,GO:0043066	chromatin|chromatin binding|nucleus|nucleoplasm|mitochondrion|chromatin organization|regulation of transcription by RNA polymerase II|glutathione metabolic process|positive regulation of cell population proliferation|positive regulation of gene expression|nucleosomal DNA binding|negative regulation of apoptotic process
Hoga1	92.9673	69.5764	116.358	1.67437	0.743622	0.00961887	0.0251707	Up	293949	4-hydroxy-2-oxoglutarate aldolase 1	GO:0008700,GO:0009436,GO:0019470,GO:0033609,GO:0042803,GO:0042866,GO:0046487	4-hydroxy-2-oxoglutarate aldolase activity|glyoxylate catabolic process|4-hydroxyproline catabolic process|oxalate metabolic process|protein homodimerization activity|pyruvate biosynthetic process|glyoxylate metabolic process	rno00330,rno00630	Arginine and proline metabolism|Glyoxylate and dicarboxylate metabolism
Hook1	952.004	626.086	1277.92	2.0409	1.0292	4.31912e-34	1.06633e-32	Up	313370	hook microtubule-tethering protein 1	GO:0003779,GO:0005515,GO:0005737,GO:0005813,GO:0005829,GO:0005874,GO:0007030,GO:0007032,GO:0007040,GO:0007286,GO:0008017,GO:0008333,GO:0015630,GO:0030705,GO:0031122,GO:0042802,GO:0042803,GO:0045022,GO:0051959,GO:0070695,GO:1905198,GO:1905719	actin binding|protein binding|cytoplasm|centrosome|cytosol|microtubule|Golgi organization|endosome organization|lysosome organization|spermatid development|microtubule binding|endosome to lysosome transport|microtubule cytoskeleton|cytoskeleton-dependent intracellular transport|cytoplasmic microtubule organization|identical protein binding|protein homodimerization activity|early endosome to late …
Hoxa1	24.1616	13.3754	34.9478	2.61146	1.38486	0.00535026	0.0149831	Up	103690132	homeobox A1	GO:0000978,GO:0000981,GO:0001228,GO:0003677,GO:0005634,GO:0006357,GO:0007399,GO:0007605,GO:0007634,GO:0008045,GO:0009653,GO:0009952,GO:0021569,GO:0021570,GO:0021571,GO:0021599,GO:0021612,GO:0021754,GO:0021953,GO:0030902,GO:0042472,GO:0042473,GO:0042802,GO:0043565,GO:0045944,GO:0048646,GO:0048702,GO:0048839,GO:0048844,GO:0050795,GO:0050890,GO:0050905,GO:0060840,GO:0060876,GO:0071300,GO:0071361,GO:…	RNA polymerase II cis-regulatory region sequence-specific DNA binding|DNA-binding transcription factor activity, RNA polymerase II-specific|DNA-binding transcription activator activity, RNA polymerase II-specific|DNA binding|nucleus|regulation of transcription by RNA polymerase II|nervous system development|sensory perception of sound|optokinetic behavior|motor neuron axon guidance|anatomical str…	rno04550	Signaling pathways regulating pluripotency of stem cells
Hoxd9	173.146	134.598	211.695	1.57237	0.652945	0.00189027	0.00589949	Up	688999	homeo box D9	GO:0000122,GO:0000977,GO:0000978,GO:0001227,GO:0003677,GO:0003700,GO:0005634,GO:0005654,GO:0005730,GO:0006351,GO:0006357,GO:0007338,GO:0007519,GO:0008344,GO:0009952,GO:0009954,GO:0010468,GO:0030879,GO:0035115,GO:0035136,GO:0035137,GO:0045944,GO:0048704,GO:0048706,GO:0048935,GO:1990837	negative regulation of transcription by RNA polymerase II|RNA polymerase II transcription regulatory region sequence-specific DNA binding|RNA polymerase II cis-regulatory region sequence-specific DNA binding|DNA-binding transcription repressor activity, RNA polymerase II-specific|DNA binding|DNA-binding transcription factor activity|nucleus|nucleoplasm|nucleolus|transcription, DNA-templated|regul…
Hr	539.199	290.596	787.802	2.71274	1.43975	1.56345e-32	3.65775e-31	Up	60563	HR, lysine demethylase and nuclear receptor corepressor	GO:0000118,GO:0000785,GO:0003712,GO:0003714,GO:0005654,GO:0006357,GO:0016491,GO:0016604,GO:0031490,GO:0032454,GO:0033169,GO:0042809,GO:0042826,GO:0043433,GO:0044877,GO:0045892,GO:0046872,GO:0046966	histone deacetylase complex|chromatin|transcription coregulator activity|transcription corepressor activity|nucleoplasm|regulation of transcription by RNA polymerase II|oxidoreductase activity|nuclear body|chromatin DNA binding|histone demethylase activity (H3-K9 specific)|histone H3-K9 demethylation|vitamin D receptor binding|histone deacetylase binding|negative regulation of DNA-binding transcr…
Hrct1	82.1336	62.0615	102.206	1.64643	0.719341	0.0091536	0.0240972	Up	100359865		GO:0016021	integral component of membrane
Hs2st1	11805	8865.06	14744.9	1.66327	0.734024	3.87523e-119	6.52572e-117	Up	292155	heparan sulfate 2-O-sulfotransferase 1	GO:0000139,GO:0004394,GO:0008146,GO:0010467,GO:0015014,GO:0015015,GO:0016021,GO:0030202,GO:0060676	Golgi membrane|heparan sulfate 2-O-sulfotransferase activity|sulfotransferase activity|gene expression|heparan sulfate proteoglycan biosynthetic process, polysaccharide chain biosynthetic process|heparan sulfate proteoglycan biosynthetic process, enzymatic modification|integral component of membrane|heparin metabolic process|ureteric bud formation	rno00534	Glycosaminoglycan biosynthesis - heparan sulfate / heparin
Hs3st5	72.6114	35.9577	109.265	3.03438	1.6014	1.8439e-07	1.05236e-06	Up	294449	heparan sulfate-glucosamine 3-sulfotransferase 5	GO:0005794,GO:0006477,GO:0008467,GO:0015015,GO:0046596,GO:0050819	Golgi apparatus|protein sulfation|[heparan sulfate]-glucosamine 3-sulfotransferase 1 activity|heparan sulfate proteoglycan biosynthetic process, enzymatic modification|regulation of viral entry into host cell|negative regulation of coagulation	rno00534	Glycosaminoglycan biosynthesis - heparan sulfate / heparin
Hspa4l	375.332	280.365	470.3	1.67758	0.746378	6.40018e-08	3.8371e-07	Up	294993	heat shock protein family A (Hsp70) member 4 like	GO:0005524,GO:0005634,GO:0005737,GO:0005829,GO:0006457,GO:0006986	ATP binding|nucleus|cytoplasm|cytosol|protein folding|response to unfolded protein	rno04141	Protein processing in endoplasmic reticulum
Htatip2	413.333	292.942	533.725	1.82308	0.866382	4.92809e-10	3.62023e-09	Up	292935	HIV-1 Tat interactive protein 2	GO:0004674,GO:0005635,GO:0005737,GO:0005829,GO:0043068,GO:0045765,GO:0045944,GO:0046777,GO:0051170	protein serine/threonine kinase activity|nuclear envelope|cytoplasm|cytosol|positive regulation of programmed cell death|regulation of angiogenesis|positive regulation of transcription by RNA polymerase II|protein autophosphorylation|import into nucleus
Hydin	17.4795	8.91721	26.0418	2.91756	1.54476	0.0118967	0.0303537	Up	292017		GO:0002064,GO:0003341,GO:0007275,GO:0007420,GO:0016021,GO:0021591,GO:0060438,GO:1904158,GO:1990716,GO:1990718	epithelial cell development|cilium movement|multicellular organism development|brain development|integral component of membrane|ventricular system development|trachea development|axonemal central apparatus assembly|axonemal central apparatus|axonemal central pair projection
Idi1	1073.89	759.716	1388.07	1.82684	0.869351	1.39211e-29	2.9465e-28	Up	89784	isopentenyl-diphosphate delta isomerase 1	GO:0000287,GO:0004452,GO:0005737,GO:0005777,GO:0006695,GO:0008299,GO:0009240,GO:0016787,GO:0030145,GO:0035634,GO:0046872,GO:0050992	magnesium ion binding|isopentenyl-diphosphate delta-isomerase activity|cytoplasm|peroxisome|cholesterol biosynthetic process|isoprenoid biosynthetic process|isopentenyl diphosphate biosynthetic process|hydrolase activity|manganese ion binding|response to stilbenoid|metal ion binding|dimethylallyl diphosphate biosynthetic process	rno00900	Terpenoid backbone biosynthesis
Igdcc4	311.448	246.29	376.606	1.52975	0.613298	6.80184e-05	0.000278619	Up	363081	immunoglobulin superfamily, DCC subclass, member 4
Igf1	751.179	292.478	1209.88	4.13598	2.04823	2.56596e-75	1.94658e-73	Up	24482	insulin-like growth factor 1	GO:0000187,GO:0001649,GO:0001666,GO:0001775,GO:0001932,GO:0001974,GO:0002683,GO:0003230,GO:0005158,GO:0005159,GO:0005178,GO:0005179,GO:0005496,GO:0005614,GO:0005615,GO:0005737,GO:0005886,GO:0006417,GO:0007165,GO:0007399,GO:0007565,GO:0007568,GO:0007584,GO:0007613,GO:0007623,GO:0008083,GO:0008283,GO:0008284,GO:0008285,GO:0009408,GO:0009612,GO:0010001,GO:0010033,GO:0010468,GO:0010560,GO:0010613,GO:…	activation of MAPK activity|osteoblast differentiation|response to hypoxia|cell activation|regulation of protein phosphorylation|blood vessel remodeling|negative regulation of immune system process|cardiac atrium development|insulin receptor binding|insulin-like growth factor receptor binding|integrin binding|hormone activity|steroid binding|interstitial matrix|extracellular space|cytoplasm|plasm…	rno01521,rno01522,rno04010,rno04014,rno04015,rno04066,rno04068,rno04114,rno04115,rno04150,rno04151,rno04152,rno04211,rno04213,rno04510,rno04550,rno04730,rno04750,rno04913,rno04914,rno04935,rno04960,rno05200,rno05202,rno05205,rno05214,rno05215,rno05218,rno05224,rno05410,rno05414	EGFR tyrosine kinase inhibitor resistance|Endocrine resistance|MAPK signaling pathway|Ras signaling pathway|Rap1 signaling pathway|HIF-1 signaling pathway|FoxO signaling pathway|Oocyte meiosis|p53 signaling pathway|mTOR signaling pathway|PI3K-Akt signaling pathway|AMPK signaling pathway|Longevity regulating pathway|Longevity regulating pathway - multiple species|Focal adhesion|Signaling pathways …
Igfbp3	1698.58	1127.09	2270.06	2.01428	1.01027	4.36052e-52	1.94246e-50	Up	24484	insulin-like growth factor binding protein 3	GO:0000792,GO:0001558,GO:0001649,GO:0001666,GO:0001933,GO:0001968,GO:0005515,GO:0005520,GO:0005615,GO:0005634,GO:0006468,GO:0007565,GO:0007568,GO:0008160,GO:0008285,GO:0010666,GO:0010906,GO:0014912,GO:0031091,GO:0031994,GO:0031995,GO:0032496,GO:0032868,GO:0040008,GO:0042493,GO:0042567,GO:0042568,GO:0043065,GO:0043410,GO:0043567,GO:0043568,GO:0044342,GO:0045663,GO:0048662,GO:0050790,GO:0060416,GO:…	heterochromatin|regulation of cell growth|osteoblast differentiation|response to hypoxia|negative regulation of protein phosphorylation|fibronectin binding|protein binding|insulin-like growth factor binding|extracellular space|nucleus|protein phosphorylation|female pregnancy|aging|protein tyrosine phosphatase activator activity|negative regulation of cell population proliferation|positive regulat…	rno04115,rno04218,rno04935,rno05202	p53 signaling pathway|Cellular senescence|Growth hormone synthesis, secretion and action|Transcriptional misregulation in cancer
Igsf11	3504.5	2452.7	4556.3	1.85753	0.893385	4.05781e-74	3.01854e-72	Up	303926	immunoglobulin superfamily, member 11	GO:0005515,GO:0005886,GO:0005911,GO:0007156,GO:0014069,GO:0016021,GO:0035255,GO:0040008,GO:0045185,GO:0048167,GO:0060076,GO:0061885,GO:1900273	protein binding|plasma membrane|cell-cell junction|homophilic cell adhesion via plasma membrane adhesion molecules|postsynaptic density|integral component of membrane|ionotropic glutamate receptor binding|regulation of growth|maintenance of protein location|regulation of synaptic plasticity|excitatory synapse|positive regulation of mini excitatory postsynaptic potential|positive regulation of lon…	rno04514	Cell adhesion molecules
Il15	89.3943	47.3524	131.436	2.77487	1.47242	7.7312e-08	4.59732e-07	Up	25670	interleukin 15	GO:0001525,GO:0001819,GO:0001866,GO:0005125,GO:0005126,GO:0005615,GO:0005654,GO:0005737,GO:0005829,GO:0006954,GO:0006955,GO:0007260,GO:0007568,GO:0008284,GO:0009986,GO:0014732,GO:0016607,GO:0030212,GO:0030225,GO:0031667,GO:0032740,GO:0032819,GO:0032825,GO:0035723,GO:0042102,GO:0042119,GO:0042531,GO:0045062,GO:0045580,GO:0048469,GO:0048535,GO:0048662,GO:0050691,GO:0050731,GO:0050766,GO:0050778,GO:…	angiogenesis|positive regulation of cytokine production|NK T cell proliferation|cytokine activity|cytokine receptor binding|extracellular space|nucleoplasm|cytoplasm|cytosol|inflammatory response|immune response|tyrosine phosphorylation of STAT protein|aging|positive regulation of cell population proliferation|cell surface|skeletal muscle atrophy|nuclear speck|hyaluronan metabolic process|macroph…	rno04060,rno04630,rno04668,rno04672,rno05166,rno05200,rno05323	Cytokine-cytokine receptor interaction|JAK-STAT signaling pathway|TNF signaling pathway|Intestinal immune network for IgA production|Human T-cell leukemia virus 1 infection|Pathways in cancer|Rheumatoid arthritis
Il1r2	10.59	3.77372	17.4062	4.60572	2.20343	0.00564402	0.0157338	Up	117022	interleukin 1 receptor type 2	GO:0004908,GO:0004910,GO:0005576,GO:0005737,GO:0005886,GO:0010955,GO:0016021,GO:0019221,GO:0019966,GO:0032690,GO:1900016,GO:2000660	interleukin-1 receptor activity|interleukin-1, type II, blocking receptor activity|extracellular region|cytoplasm|plasma membrane|negative regulation of protein processing|integral component of membrane|cytokine-mediated signaling pathway|interleukin-1 binding|negative regulation of interleukin-1 alpha production|negative regulation of cytokine production involved in inflammatory response|negativ…	rno04060,rno04640,rno05146,rno05166,rno05202,rno05215,rno05418	Cytokine-cytokine receptor interaction|Hematopoietic cell lineage|Amoebiasis|Human T-cell leukemia virus 1 infection|Transcriptional misregulation in cancer|Prostate cancer|Fluid shear stress and atherosclerosis
Il1rl2	139.88	103.858	175.902	1.69277	0.759387	0.00212017	0.00653582	Up	171106	interleukin 1 receptor-like 2	GO:0004908,GO:0016021,GO:0019221,GO:0032755,GO:0045582,GO:0050135,GO:0050727,GO:0061809	interleukin-1 receptor activity|integral component of membrane|cytokine-mediated signaling pathway|positive regulation of interleukin-6 production|positive regulation of T cell differentiation|NAD(P)+ nucleosidase activity|regulation of inflammatory response|NAD+ nucleotidase, cyclic ADP-ribose generating	rno04060	Cytokine-cytokine receptor interaction
Inka2	217.683	165.485	269.882	1.62973	0.704632	0.000152797	0.000590383	Up	310764	inka box actin regulator 2	GO:0005634,GO:0005654,GO:0019901,GO:0030291,GO:0071901	nucleus|nucleoplasm|protein kinase binding|protein serine/threonine kinase inhibitor activity|negative regulation of protein serine/threonine kinase activity
Inpp5a	2430	1925.52	2934.48	1.524	0.607866	6.13839e-27	1.17288e-25	Up	365382	inositol polyphosphate-5-phosphatase A	GO:0004445,GO:0005886,GO:0016020,GO:0030425,GO:0042731,GO:0046855,GO:0046856,GO:0048016,GO:0052658,GO:0052659,GO:1901215	inositol-polyphosphate 5-phosphatase activity|plasma membrane|membrane|dendrite|PH domain binding|inositol phosphate dephosphorylation|phosphatidylinositol dephosphorylation|inositol phosphate-mediated signaling|inositol-1,4,5-trisphosphate 5-phosphatase activity|inositol-1,3,4,5-tetrakisphosphate 5-phosphatase activity|negative regulation of neuron death	rno00562,rno04070,rno04910	Inositol phosphate metabolism|Phosphatidylinositol signaling system|Insulin signaling pathway
Insig1	1848.1	1318.92	2377.27	1.8019	0.849519	2.24866e-33	5.40948e-32	Up	64194	insulin induced gene 1	GO:0005783,GO:0006641,GO:0006695,GO:0006991,GO:0008142,GO:0008203,GO:0010894,GO:0016126,GO:0032355,GO:0032869,GO:0032933,GO:0032937,GO:0033993,GO:0036315,GO:0036316,GO:0042472,GO:0042474,GO:0042632,GO:0043434,GO:0045599,GO:0045717,GO:0060021,GO:0060363,GO:0070542,GO:0070862,GO:1901303	endoplasmic reticulum|triglyceride metabolic process|cholesterol biosynthetic process|response to sterol depletion|oxysterol binding|cholesterol metabolic process|negative regulation of steroid biosynthetic process|sterol biosynthetic process|response to estradiol|cellular response to insulin stimulus|SREBP signaling pathway|SREBP-SCAP-Insig complex|response to lipid|cellular response to sterol|S…
Invs	1005.22	738.574	1271.87	1.72214	0.784205	2.3175e-22	3.64614e-21	Up	313228	inversin	GO:0001822,GO:0005576,GO:0006468,GO:0009791,GO:0031016,GO:0048513,GO:0060287,GO:0060971,GO:0090090,GO:0097543,GO:0097546,GO:1904108	kidney development|extracellular region|protein phosphorylation|post-embryonic development|pancreas development|animal organ development|epithelial cilium movement involved in determination of left/right asymmetry|embryonic heart tube left/right pattern formation|negative regulation of canonical Wnt signaling pathway|ciliary inversin compartment|ciliary base|protein localization to ciliary invers…	rno04310	Wnt signaling pathway
Ipcef1	382.786	296.876	468.697	1.57761	0.657745	8.29877e-06	3.85832e-05	Up	361474	interaction protein for cytohesin exchange factors 1	GO:0005515,GO:0005829,GO:0005886,GO:0019904	protein binding|cytosol|plasma membrane|protein domain specific binding
Itga4	1395.38	990.418	1800.35	1.81801	0.862359	2.665e-35	6.82917e-34	Up	311144	integrin subunit alpha 4	GO:0001968,GO:0001974,GO:0002687,GO:0003366,GO:0003823,GO:0005515,GO:0005886,GO:0005911,GO:0007155,GO:0007157,GO:0007159,GO:0007160,GO:0007229,GO:0007507,GO:0009897,GO:0009986,GO:0016477,GO:0019960,GO:0030426,GO:0033631,GO:0034113,GO:0034446,GO:0034669,GO:0035987,GO:0043025,GO:0043113,GO:0050839,GO:0050901,GO:0050904,GO:0060324,GO:0060385,GO:0060710,GO:0070062,GO:0071345,GO:0072678,GO:0090074,GO:…	fibronectin binding|blood vessel remodeling|positive regulation of leukocyte migration|cell-matrix adhesion involved in ameboidal cell migration|antigen binding|protein binding|plasma membrane|cell-cell junction|cell adhesion|heterophilic cell-cell adhesion via plasma membrane cell adhesion molecules|leukocyte cell-cell adhesion|cell-matrix adhesion|integrin-mediated signaling pathway|heart devel…	rno04151,rno04510,rno04512,rno04514,rno04640,rno04670,rno04672,rno04810,rno05135,rno05140,rno05165,rno05410,rno05412,rno05414	PI3K-Akt signaling pathway|Focal adhesion|ECM-receptor interaction|Cell adhesion molecules|Hematopoietic cell lineage|Leukocyte transendothelial migration|Intestinal immune network for IgA production|Regulation of actin cytoskeleton|Yersinia infection|Leishmaniasis|Human papillomavirus infection|Hypertrophic cardiomyopathy|Arrhythmogenic right ventricular cardiomyopathy|Dilated cardiomyopathy
Itga8	239.528	165.81	313.245	1.88903	0.917649	1.80502e-07	1.03171e-06	Up	364786	integrin subunit alpha 8	GO:0001656,GO:0001822,GO:0005783,GO:0005886,GO:0007160,GO:0007229,GO:0007420,GO:0007613,GO:0008305,GO:0009986,GO:0014069,GO:0030030,GO:0030198,GO:0030511,GO:0032591,GO:0034446,GO:0042472,GO:0043204,GO:0045177,GO:0045184,GO:0048333,GO:0048745,GO:2000721	metanephros development|kidney development|endoplasmic reticulum|plasma membrane|cell-matrix adhesion|integrin-mediated signaling pathway|brain development|memory|integrin complex|cell surface|postsynaptic density|cell projection organization|extracellular matrix organization|positive regulation of transforming growth factor beta receptor signaling pathway|dendritic spine membrane|substrate adhes…	rno04151,rno04510,rno04512,rno04514,rno04810,rno05165,rno05410,rno05412,rno05414	PI3K-Akt signaling pathway|Focal adhesion|ECM-receptor interaction|Cell adhesion molecules|Regulation of actin cytoskeleton|Human papillomavirus infection|Hypertrophic cardiomyopathy|Arrhythmogenic right ventricular cardiomyopathy|Dilated cardiomyopathy
Itga9	790.272	557.349	1023.2	1.83646	0.876925	8.72372e-20	1.21862e-18	Up	685004		GO:0005515,GO:0005518,GO:0007155,GO:0007229,GO:0009925,GO:0016020,GO:0030593,GO:0034679,GO:0042060,GO:0043236	protein binding|collagen binding|cell adhesion|integrin-mediated signaling pathway|basal plasma membrane|membrane|neutrophil chemotaxis|integrin alpha9-beta1 complex|wound healing|laminin binding	rno04151,rno04510,rno04512,rno04514,rno04810,rno05165,rno05410,rno05412,rno05414	PI3K-Akt signaling pathway|Focal adhesion|ECM-receptor interaction|Cell adhesion molecules|Regulation of actin cytoskeleton|Human papillomavirus infection|Hypertrophic cardiomyopathy|Arrhythmogenic right ventricular cardiomyopathy|Dilated cardiomyopathy
Itpr1	1226.45	793.522	1659.38	2.09126	1.06437	1.17413e-43	4.07989e-42	Up	25262	inositol 1,4,5-trisphosphate receptor, type 1	GO:0001666,GO:0005220,GO:0005509,GO:0005515,GO:0005635,GO:0005637,GO:0005730,GO:0005737,GO:0005783,GO:0005789,GO:0005886,GO:0005955,GO:0006816,GO:0007204,GO:0008022,GO:0009791,GO:0010976,GO:0014069,GO:0015278,GO:0016021,GO:0016358,GO:0016529,GO:0019855,GO:0019903,GO:0030176,GO:0030425,GO:0030658,GO:0030659,GO:0030667,GO:0030868,GO:0031088,GO:0031094,GO:0032469,GO:0032991,GO:0035091,GO:0042045,GO:…	response to hypoxia|inositol 1,4,5-trisphosphate-sensitive calcium-release channel activity|calcium ion binding|protein binding|nuclear envelope|nuclear inner membrane|nucleolus|cytoplasm|endoplasmic reticulum|endoplasmic reticulum membrane|plasma membrane|calcineurin complex|calcium ion transport|positive regulation of cytosolic calcium ion concentration|protein C-terminus binding|post-embryonic…	rno04020,rno04022,rno04070,rno04114,rno04140,rno04210,rno04218,rno04270,rno04371,rno04540,rno04611,rno04621,rno04625,rno04713,rno04720,rno04723,rno04724,rno04725,rno04726,rno04728,rno04730,rno04750,rno04912,rno04915,rno04918,rno04921,rno04922,rno04924,rno04925,rno04927,rno04928,rno04929,rno04934,rno04935,rno04970,rno04971,rno04972,rno05010,rno05012,rno05016,rno05017,rno05020,rno05022,rno05163,rno…	Calcium signaling pathway|cGMP-PKG signaling pathway|Phosphatidylinositol signaling system|Oocyte meiosis|Autophagy - animal|Apoptosis|Cellular senescence|Vascular smooth muscle contraction|Apelin signaling pathway|Gap junction|Platelet activation|NOD-like receptor signaling pathway|C-type lectin receptor signaling pathway|Circadian entrainment|Long-term potentiation|Retrograde endocannabinoid si…
Jag1	5534.49	4397.24	6671.74	1.51742	0.60162	1.14094e-35	2.98359e-34	Up	29146	jagged canonical Notch ligand 1	GO:0001709,GO:0001953,GO:0001974,GO:0002011,GO:0002456,GO:0003184,GO:0003215,GO:0005112,GO:0005509,GO:0005515,GO:0005543,GO:0005886,GO:0005912,GO:0007219,GO:0009887,GO:0010628,GO:0016020,GO:0016021,GO:0016324,GO:0022408,GO:0030336,GO:0031100,GO:0032495,GO:0035909,GO:0042060,GO:0042127,GO:0042491,GO:0043010,GO:0045177,GO:0045596,GO:0045599,GO:0045602,GO:0045639,GO:0045665,GO:0045669,GO:0045747,GO:…	cell fate determination|negative regulation of cell-matrix adhesion|blood vessel remodeling|morphogenesis of an epithelial sheet|T cell mediated immunity|pulmonary valve morphogenesis|cardiac right ventricle morphogenesis|Notch binding|calcium ion binding|protein binding|phospholipid binding|plasma membrane|adherens junction|Notch signaling pathway|animal organ morphogenesis|positive regulation o…	rno01522,rno04330,rno04371,rno04658,rno04668,rno05165,rno05200,rno05224	Endocrine resistance|Notch signaling pathway|Apelin signaling pathway|Th1 and Th2 cell differentiation|TNF signaling pathway|Human papillomavirus infection|Pathways in cancer|Breast cancer
Jmy	2687.94	1968.49	3407.38	1.73122	0.791789	3.57019e-51	1.54985e-49	Up	683593		GO:0003713,GO:0003779,GO:0005634,GO:0006357,GO:0031252,GO:0034314,GO:0043065,GO:0045893,GO:0051091,GO:0051726,GO:0070060,GO:0070358,GO:0072332	transcription coactivator activity|actin binding|nucleus|regulation of transcription by RNA polymerase II|cell leading edge|Arp2/3 complex-mediated actin nucleation|positive regulation of apoptotic process|positive regulation of transcription, DNA-templated|positive regulation of DNA-binding transcription factor activity|regulation of cell cycle|'de novo' actin filament nucleation|actin polymeriz…
Jup	4410.71	3494.57	5326.84	1.52411	0.607971	3.49774e-30	7.62437e-29	Up	81679	junction plakoglobin	GO:0001954,GO:0002159,GO:0003713,GO:0005198,GO:0005515,GO:0005634,GO:0005737,GO:0005829,GO:0005882,GO:0005886,GO:0005911,GO:0005912,GO:0005916,GO:0007155,GO:0009898,GO:0014704,GO:0015629,GO:0016327,GO:0016328,GO:0016342,GO:0016477,GO:0016922,GO:0019901,GO:0019903,GO:0030018,GO:0030057,GO:0032993,GO:0042127,GO:0042307,GO:0043537,GO:0043588,GO:0044877,GO:0045294,GO:0045296,GO:0045766,GO:0045944,GO:…	positive regulation of cell-matrix adhesion|desmosome assembly|transcription coactivator activity|structural molecule activity|protein binding|nucleus|cytoplasm|cytosol|intermediate filament|plasma membrane|cell-cell junction|adherens junction|fascia adherens|cell adhesion|cytoplasmic side of plasma membrane|intercalated disc|actin cytoskeleton|apicolateral plasma membrane|lateral plasma membrane…	rno05200,rno05202,rno05221,rno05226,rno05412	Pathways in cancer|Transcriptional misregulation in cancer|Acute myeloid leukemia|Gastric cancer|Arrhythmogenic right ventricular cardiomyopathy
Kank3	70.4785	50.871	90.0859	1.76858	0.822593	0.0161094	0.0396371	Up	366848	KN motif and ankyrin repeat domains 3	GO:0005737,GO:0005856,GO:0030837	cytoplasm|cytoskeleton|negative regulation of actin filament polymerization
Katnal2	22.459	11.4254	33.4925	2.93689	1.55429	0.0119881	0.0305414	Up	307253		GO:0000922,GO:0005524,GO:0005634,GO:0005737,GO:0005819,GO:0005874,GO:0008017,GO:0008568,GO:0016853,GO:0016887,GO:0031122,GO:0051013	spindle pole|ATP binding|nucleus|cytoplasm|spindle|microtubule|microtubule binding|microtubule-severing ATPase activity|isomerase activity|ATPase|cytoplasmic microtubule organization|microtubule severing
Kbtbd8	136.317	83.9572	188.677	2.24563	1.16712	5.44096e-07	2.9535e-06	Up	500262	kelch repeat and BTB domain containing 8	GO:0005794,GO:0005819,GO:0006417,GO:0006513,GO:0014029,GO:0014032,GO:0031463	Golgi apparatus|spindle|regulation of translation|protein monoubiquitination|neural crest formation|neural crest cell development|Cul3-RING ubiquitin ligase complex
Kcnab2	198.797	148.531	249.062	1.67677	0.745682	1.30333e-05	5.91946e-05	Up	29738	potassium voltage-gated channel subfamily A regulatory beta subunit 2	GO:0002244,GO:0004033,GO:0005249,GO:0005515,GO:0005737,GO:0005829,GO:0005874,GO:0008076,GO:0014069,GO:0015459,GO:0016020,GO:0030424,GO:0031234,GO:0034705,GO:0043005,GO:0043679,GO:0044224,GO:0044325,GO:0044877,GO:0045445,GO:0047834,GO:0050905,GO:0070995,GO:0071805,GO:0098900,GO:1901379,GO:1990031,GO:2000008	hematopoietic progenitor cell differentiation|aldo-keto reductase (NADP) activity|voltage-gated potassium channel activity|protein binding|cytoplasm|cytosol|microtubule|voltage-gated potassium channel complex|postsynaptic density|potassium channel regulator activity|membrane|axon|extrinsic component of cytoplasmic side of plasma membrane|potassium channel complex|neuron projection|axon terminus|j…
Kcnh8	18.9965	3.75346	34.2396	9.07675	3.18218	3.53846e-06	1.72686e-05	Up	246325	potassium voltage-gated channel subfamily H member 8	GO:0000978,GO:0005249,GO:0005886,GO:0005887,GO:0016021,GO:0034765,GO:0042391,GO:0043066,GO:0071805	RNA polymerase II cis-regulatory region sequence-specific DNA binding|voltage-gated potassium channel activity|plasma membrane|integral component of plasma membrane|integral component of membrane|regulation of ion transmembrane transport|regulation of membrane potential|negative regulation of apoptotic process|potassium ion transmembrane transport
Kcnip2	3.23056	0.336994	6.12413	16.5704	4.05054	0.0198223	0.0473953	Up	56817	potassium voltage-gated channel interacting protein 2	GO:0005250,GO:0005509,GO:0005515,GO:0005737,GO:0005886,GO:0008076,GO:0015459,GO:0030425,GO:0042802,GO:0044325,GO:0044877,GO:0045163,GO:0047485,GO:0086009,GO:0097623,GO:1901379,GO:1903766	A-type (transient outward) potassium channel activity|calcium ion binding|protein binding|cytoplasm|plasma membrane|voltage-gated potassium channel complex|potassium channel regulator activity|dendrite|identical protein binding|ion channel binding|protein-containing complex binding|clustering of voltage-gated potassium channels|protein N-terminus binding|membrane repolarization|potassium ion expo…
Kcnj8	78.7983	41.8028	115.794	2.76708	1.46836	6.82489e-06	3.21008e-05	Up	25472	potassium inwardly-rectifying channel, subfamily J, member 8	GO:0001822,GO:0005242,GO:0005515,GO:0005524,GO:0005739,GO:0005886,GO:0006813,GO:0007507,GO:0008282,GO:0015272,GO:0016020,GO:0017098,GO:0019829,GO:0030016,GO:0031004,GO:0032496,GO:0034765,GO:0042383,GO:0043231,GO:0043330,GO:0051607,GO:0098662,GO:0098915,GO:1902282,GO:1990573	kidney development|inward rectifier potassium channel activity|protein binding|ATP binding|mitochondrion|plasma membrane|potassium ion transport|heart development|inward rectifying potassium channel|ATP-activated inward rectifier potassium channel activity|membrane|sulfonylurea receptor binding|ATPase-coupled cation transmembrane transporter activity|myofibril|potassium ion-transporting ATPase co…	rno04022	cGMP-PKG signaling pathway
Kcnk12	71.8365	50.2586	93.4145	1.85791	0.893678	0.0154975	0.0383223	Up	64119	potassium two pore domain channel subfamily K member 12	GO:0005244,GO:0005887,GO:0022841,GO:0030322,GO:0034765,GO:0071805	voltage-gated ion channel activity|integral component of plasma membrane|potassium ion leak channel activity|stabilization of membrane potential|regulation of ion transmembrane transport|potassium ion transmembrane transport
Kcnk5	31.6629	14.1545	49.1714	3.47879	1.79859	0.000453323	0.00161552	Up	364241	potassium two pore domain channel subfamily K member 5	GO:0005249,GO:0005267,GO:0005887,GO:0022841,GO:0030322,GO:0060075,GO:0071805,GO:0097623,GO:1990573	voltage-gated potassium channel activity|potassium channel activity|integral component of plasma membrane|potassium ion leak channel activity|stabilization of membrane potential|regulation of resting membrane potential|potassium ion transmembrane transport|potassium ion export across plasma membrane|potassium ion import across plasma membrane	rno04742,rno04974	Taste transduction|Protein digestion and absorption
Kcnmb1	298.566	178.541	418.591	2.34554	1.22992	4.47361e-15	4.80067e-14	Up	29747	potassium calcium-activated channel subfamily M regulatory beta subunit 1	GO:0005513,GO:0007568,GO:0008076,GO:0015269,GO:0015459,GO:0016021,GO:0042311,GO:0051592,GO:0071361,GO:0071456,GO:0071805,GO:1901381,GO:1903413	detection of calcium ion|aging|voltage-gated potassium channel complex|calcium-activated potassium channel activity|potassium channel regulator activity|integral component of membrane|vasodilation|response to calcium ion|cellular response to ethanol|cellular response to hypoxia|potassium ion transmembrane transport|positive regulation of potassium ion transmembrane transport|cellular response to …	rno04022,rno04270,rno04911	cGMP-PKG signaling pathway|Vascular smooth muscle contraction|Insulin secretion
Kcnn4	69.2215	46.4998	91.9431	1.97907	0.984826	0.00283587	0.00850095	Up	65206	potassium calcium-activated channel subfamily N member 4	GO:0002376,GO:0005267,GO:0005516,GO:0005886,GO:0006811,GO:0006813,GO:0006816,GO:0006820,GO:0006884,GO:0015269,GO:0016021,GO:0016286,GO:0016323,GO:0016324,GO:0019903,GO:0022894,GO:0030322,GO:0031982,GO:0043005,GO:0043025,GO:0045121,GO:0045332,GO:0046541,GO:0050714,GO:0050862,GO:0071805,GO:0097623	immune system process|potassium channel activity|calmodulin binding|plasma membrane|ion transport|potassium ion transport|calcium ion transport|anion transport|cell volume homeostasis|calcium-activated potassium channel activity|integral component of membrane|small conductance calcium-activated potassium channel activity|basolateral plasma membrane|apical plasma membrane|protein phosphatase bindi…	rno04911,rno04929,rno04970,rno04974	Insulin secretion|GnRH secretion|Salivary secretion|Protein digestion and absorption
Kctd7	131.722	102.758	160.685	1.56296	0.644279	0.00499362	0.0141055	Up	688993	potassium channel tetramerization domain containing 7	GO:0005737,GO:0005829,GO:0005886,GO:0030007,GO:0032411,GO:0042802,GO:0051260,GO:0060081,GO:0090461	cytoplasm|cytosol|plasma membrane|cellular potassium ion homeostasis|positive regulation of transporter activity|identical protein binding|protein homooligomerization|membrane hyperpolarization|glutamate homeostasis
Kctd9	1324.74	876.639	1772.83	2.02189	1.0157	2.99321e-46	1.11105e-44	Up	364410	potassium channel tetramerization domain containing 9	GO:0035556,GO:0042802,GO:0043621,GO:0051260,GO:0097602	intracellular signal transduction|identical protein binding|protein self-association|protein homooligomerization|cullin family protein binding
Kdm2a	3750.94	2909.92	4591.96	1.57793	0.658033	9.88286e-50	4.11535e-48	Up	361700	lysine demethylase 2A	GO:0000785,GO:0001701,GO:0001843,GO:0001947,GO:0003712,GO:0005654,GO:0006303,GO:0006357,GO:0006482,GO:0008270,GO:0010628,GO:0010629,GO:0010944,GO:0030182,GO:0032452,GO:0032922,GO:0033184,GO:0035264,GO:0042752,GO:0043066,GO:0045322,GO:0051864,GO:0060563,GO:0070544	chromatin|in utero embryonic development|neural tube closure|heart looping|transcription coregulator activity|nucleoplasm|double-strand break repair via nonhomologous end joining|regulation of transcription by RNA polymerase II|protein demethylation|zinc ion binding|positive regulation of gene expression|negative regulation of gene expression|negative regulation of transcription by competitive pr…
Kdm4dl2	3.24228	0.351247	6.1333	16.591	4.05233	0.0176989	0.0430095	Up	500944
Kif19	41.8743	26.7238	57.0247	2.13259	1.09261	0.00641531	0.0176274	Up	303659	kinesin family member 19	GO:0003777,GO:0005524,GO:0005871,GO:0005874,GO:0005929,GO:0005930,GO:0007018,GO:0008017,GO:0008574,GO:0016887,GO:0060404,GO:0070462	microtubule motor activity|ATP binding|kinesin complex|microtubule|cilium|axoneme|microtubule-based movement|microtubule binding|ATP-dependent microtubule motor activity, plus-end-directed|ATPase|axonemal microtubule depolymerization|plus-end specific microtubule depolymerization
Kif26a	1826.37	1233.61	2419.12	1.9609	0.971512	2.34795e-43	8.12188e-42	Up	314473	kinesin family member 26A	GO:0001560,GO:0003777,GO:0005524,GO:0005871,GO:0005874,GO:0007018,GO:0008017,GO:0009968,GO:0016887,GO:0048484,GO:0140603	regulation of cell growth by extracellular stimulus|microtubule motor activity|ATP binding|kinesin complex|microtubule|microtubule-based movement|microtubule binding|negative regulation of signal transduction|ATPase|enteric nervous system development|ATP hydrolysis activity
Kif3a	1844.39	1352.94	2335.84	1.72643	0.787791	1.50368e-38	4.37454e-37	Up	84392	kinesin family member 3a	GO:0001701,GO:0001822,GO:0001947,GO:0003341,GO:0003777,GO:0005515,GO:0005524,GO:0005813,GO:0005814,GO:0005871,GO:0005874,GO:0005876,GO:0005929,GO:0005930,GO:0007018,GO:0007224,GO:0007368,GO:0007507,GO:0008017,GO:0008089,GO:0008544,GO:0009952,GO:0009953,GO:0010457,GO:0015031,GO:0015630,GO:0016887,GO:0016939,GO:0019894,GO:0019903,GO:0021542,GO:0021904,GO:0021915,GO:0030507,GO:0030900,GO:0031267,GO:…	in utero embryonic development|kidney development|heart looping|cilium movement|microtubule motor activity|protein binding|ATP binding|centrosome|centriole|kinesin complex|microtubule|spindle microtubule|cilium|axoneme|microtubule-based movement|smoothened signaling pathway|determination of left/right symmetry|heart development|microtubule binding|anterograde axonal transport|epidermis developmen…	rno04340	Hedgehog signaling pathway
Kif5a	67.6609	46.5095	88.8124	1.91024	0.933752	0.00231094	0.00705858	Up	314906	kinesin family member 5A	GO:0000932,GO:0003777,GO:0005515,GO:0005524,GO:0005737,GO:0005829,GO:0005871,GO:0005874,GO:0007017,GO:0007018,GO:0007411,GO:0008017,GO:0008574,GO:0016192,GO:0016887,GO:0019894,GO:0021766,GO:0021794,GO:0021987,GO:0030424,GO:0030425,GO:0030705,GO:0032839,GO:0035253,GO:0043005,GO:0043025,GO:0043204,GO:0044877,GO:0048471,GO:0048489,GO:0048666,GO:0071361,GO:0090724,GO:0097110,GO:0097440,GO:0098971,GO:…	P-body|microtubule motor activity|protein binding|ATP binding|cytoplasm|cytosol|kinesin complex|microtubule|microtubule-based process|microtubule-based movement|axon guidance|microtubule binding|ATP-dependent microtubule motor activity, plus-end-directed|vesicle-mediated transport|ATPase|kinesin binding|hippocampus development|thalamus development|cerebral cortex development|axon|dendrite|cytoske…	rno04144,rno04728,rno05010,rno05012,rno05014,rno05016,rno05020,rno05022,rno05132,rno05223	Endocytosis|Dopaminergic synapse|Alzheimer disease|Parkinson disease|Amyotrophic lateral sclerosis|Huntington disease|Prion disease|Pathways of neurodegeneration - multiple diseases|Salmonella infection|Non-small cell lung cancer
Kit	739.358	405.033	1073.68	2.65177	1.40696	2.46333e-33	5.90738e-32	Up	64030	KIT proto-oncogene receptor tyrosine kinase	GO:0000187,GO:0001541,GO:0001650,GO:0001669,GO:0002020,GO:0002244,GO:0002318,GO:0002320,GO:0002327,GO:0002551,GO:0002573,GO:0002732,GO:0004713,GO:0004714,GO:0005020,GO:0005524,GO:0005615,GO:0005737,GO:0005886,GO:0005887,GO:0005911,GO:0006468,GO:0006687,GO:0006954,GO:0007169,GO:0007275,GO:0007283,GO:0007286,GO:0008284,GO:0008354,GO:0008360,GO:0008542,GO:0008584,GO:0009314,GO:0009897,GO:0009898,GO:…	activation of MAPK activity|ovarian follicle development|fibrillar center|acrosomal vesicle|protease binding|hematopoietic progenitor cell differentiation|myeloid progenitor cell differentiation|lymphoid progenitor cell differentiation|immature B cell differentiation|mast cell chemotaxis|myeloid leukocyte differentiation|positive regulation of dendritic cell cytokine production|protein tyrosine k…	rno04010,rno04014,rno04015,rno04072,rno04151,rno04640,rno04916,rno05200,rno05221,rno05224,rno05230	MAPK signaling pathway|Ras signaling pathway|Rap1 signaling pathway|Phospholipase D signaling pathway|PI3K-Akt signaling pathway|Hematopoietic cell lineage|Melanogenesis|Pathways in cancer|Acute myeloid leukemia|Breast cancer|Central carbon metabolism in cancer
Kitlg	2062.79	1197.95	2927.64	2.44341	1.2889	1.08503e-82	9.55575e-81	Up	60427	KIT ligand	GO:0001541,GO:0001755,GO:0002687,GO:0002763,GO:0005125,GO:0005173,GO:0005576,GO:0005615,GO:0005737,GO:0005856,GO:0005886,GO:0007155,GO:0007165,GO:0008083,GO:0008284,GO:0008584,GO:0016021,GO:0030027,GO:0030175,GO:0033026,GO:0035162,GO:0035234,GO:0043066,GO:0043406,GO:0045636,GO:0046579,GO:0050731,GO:0070668,GO:0097192,GO:1902035	ovarian follicle development|neural crest cell migration|positive regulation of leukocyte migration|positive regulation of myeloid leukocyte differentiation|cytokine activity|stem cell factor receptor binding|extracellular region|extracellular space|cytoplasm|cytoskeleton|plasma membrane|cell adhesion|signal transduction|growth factor activity|positive regulation of cell population proliferation|…	rno04010,rno04014,rno04015,rno04072,rno04151,rno04640,rno04916,rno05200	MAPK signaling pathway|Ras signaling pathway|Rap1 signaling pathway|Phospholipase D signaling pathway|PI3K-Akt signaling pathway|Hematopoietic cell lineage|Melanogenesis|Pathways in cancer
Klf8	75.539	28.152	122.926	4.363	2.12532	1.3927e-12	1.26432e-11	Up	302582		GO:0000122,GO:0000978,GO:0000981,GO:0001227,GO:0005654,GO:0005829,GO:0006357,GO:0016235	negative regulation of transcription by RNA polymerase II|RNA polymerase II cis-regulatory region sequence-specific DNA binding|DNA-binding transcription factor activity, RNA polymerase II-specific|DNA-binding transcription repressor activity, RNA polymerase II-specific|nucleoplasm|cytosol|regulation of transcription by RNA polymerase II|aggresome
Kndc1	61.0069	15.8034	106.21	6.71726	2.74787	9.2681e-15	9.73436e-14	Up	361672		GO:0001934,GO:0005085,GO:0007264,GO:0021707,GO:0030425,GO:0032045,GO:0043025,GO:0048814,GO:0050773,GO:0050790	positive regulation of protein phosphorylation|guanyl-nucleotide exchange factor activity|small GTPase mediated signal transduction|cerebellar granule cell differentiation|dendrite|guanyl-nucleotide exchange factor complex|neuronal cell body|regulation of dendrite morphogenesis|regulation of dendrite development|regulation of catalytic activity
Knstrn	112.585	87.7951	137.375	1.56494	0.646112	0.00797839	0.0213332	Up	311325	kinetochore-localized astrin/SPAG5 binding protein	GO:0000070,GO:0000226,GO:0000776,GO:0000922,GO:0001726,GO:0005634,GO:0005737,GO:0005886,GO:0007051,GO:0007059,GO:0016477,GO:0034451,GO:0035371,GO:0042803,GO:0051010,GO:0051301,GO:0051988,GO:0071364,GO:0072686	mitotic sister chromatid segregation|microtubule cytoskeleton organization|kinetochore|spindle pole|ruffle|nucleus|cytoplasm|plasma membrane|spindle organization|chromosome segregation|cell migration|centriolar satellite|microtubule plus-end|protein homodimerization activity|microtubule plus-end binding|cell division|regulation of attachment of spindle microtubules to kinetochore|cellular respons…
Krt7	13.564	5.87072	21.2574	3.63328	1.86127	0.0128463	0.0324845	Up	300242		GO:0005737,GO:0045095	cytoplasm|keratin filament
Kti12	356.881	282.87	430.892	1.52283	0.606759	5.04093e-06	2.41096e-05	Up	685656	KTI12 chromatin associated homolog	GO:0002098,GO:0005524,GO:0006357,GO:0033588	tRNA wobble uridine modification|ATP binding|regulation of transcription by RNA polymerase II|elongator holoenzyme complex
L1cam	5179.14	2547.56	7810.72	3.06604	1.61637	8.00757e-266	8.76486e-263	Up	50687	L1 cell adhesion molecule	GO:0005178,GO:0005515,GO:0005768,GO:0005886,GO:0007156,GO:0007157,GO:0007159,GO:0007160,GO:0007166,GO:0007411,GO:0007413,GO:0008046,GO:0009897,GO:0009986,GO:0010811,GO:0014823,GO:0016020,GO:0016021,GO:0016477,GO:0019904,GO:0022409,GO:0030165,GO:0030182,GO:0030424,GO:0030425,GO:0031175,GO:0033631,GO:0033691,GO:0034109,GO:0042734,GO:0042802,GO:0043025,GO:0043195,GO:0043621,GO:0044294,GO:0044295,GO:…	integrin binding|protein binding|endosome|plasma membrane|homophilic cell adhesion via plasma membrane adhesion molecules|heterophilic cell-cell adhesion via plasma membrane cell adhesion molecules|leukocyte cell-cell adhesion|cell-matrix adhesion|cell surface receptor signaling pathway|axon guidance|axonal fasciculation|axon guidance receptor activity|external side of plasma membrane|cell surfac…	rno04360,rno04514	Axon guidance|Cell adhesion molecules
LOC100125364	1306.5	1037.54	1575.46	1.51865	0.602793	6.72066e-17	8.0965e-16	Up	100125364	hypothetical protein LOC100125364	GO:0005576,GO:0006915	extracellular region|apoptotic process
LOC100910046	50.6985	33.3616	68.0353	2.03988	1.02849	0.00651402	0.0178634	Up	100910046		GO:0006355,GO:0045944,GO:0046872	regulation of transcription, DNA-templated|positive regulation of transcription by RNA polymerase II|metal ion binding	rno05168	Herpes simplex virus 1 infection
LOC100910996	106.12	71.7674	140.473	1.95587	0.967809	0.000169309	0.000648461	Up	100910996	uncharacterized LOC100910996
LOC100912009	72.0519	52.9987	91.105	1.71797	0.780706	0.0142737	0.0356761	Up	100912009
LOC100912365	37.2158	22.9988	51.4328	2.2333	1.15918	0.010298	0.0267561	Up	100912365
LOC100912642	22.7541	6.92824	38.5799	5.58773	2.48226	4.49724e-05	0.000189277	Up	100912642				rno00590,rno00591,rno04726,rno04750,rno04913,rno05417	Arachidonic acid metabolism|Linoleic acid metabolism|Serotonergic synapse|Inflammatory mediator regulation of TRP channels|Ovarian steroidogenesis|Lipid and atherosclerosis
LOC102547078	192.573	145.736	239.409	1.64232	0.715738	0.000170587	0.000652867	Up	102547078
LOC102547086	326.754	255.504	398.004	1.55724	0.638996	1.81191e-06	9.17268e-06	Up	102547086
LOC102548389	346.732	249.849	443.615	1.77493	0.827765	2.15478e-09	1.49954e-08	Up	102548389
LOC102548695	101.293	56.7633	145.822	2.56812	1.36071	1.12331e-06	5.84902e-06	Up	102548695		GO:0005654	nucleoplasm	rno05168	Herpes simplex virus 1 infection
LOC102548917	284.609	197.829	371.39	1.87799	0.909189	1.59175e-07	9.1493e-07	Up	102548917				rno05168	Herpes simplex virus 1 infection
LOC102550225	49.5214	31.4986	67.5442	2.14991	1.10428	0.00957604	0.0250758	Up	102550225
LOC102550291	85.7739	66.7515	104.796	1.57013	0.65088	0.0136923	0.0343575	Up	102550291				rno05168	Herpes simplex virus 1 infection
LOC102550729	28.2405	15.8589	40.6221	2.56606	1.35956	0.00404796	0.0117062	Up	102550729
LOC102551819	574.23	410.235	738.225	1.80037	0.848294	1.17361e-10	9.07846e-10	Up	102551819				rno03008	Ribosome biogenesis in eukaryotes
LOC102552663	25.0606	2.74248	47.3787	17.2512	4.10863	1.2433e-09	8.83276e-09	Up	102552663
LOC102554457	426.557	337.935	515.179	1.52463	0.608462	1.90554e-06	9.61809e-06	Up	102554457		GO:0046872	metal ion binding
LOC102555217	382.478	231.059	533.897	2.31041	1.20815	3.10181e-20	4.41748e-19	Up	102555217		GO:0006355	regulation of transcription, DNA-templated
LOC102555317	236.879	176.749	297.009	1.68105	0.749365	1.85343e-06	9.3705e-06	Up	102555317
LOC102555672	91.5637	71.3124	111.815	1.56874	0.649609	0.0179843	0.0435856	Up	102555672				rno05168	Herpes simplex virus 1 infection
LOC103690393	26.2763	15.1294	37.4231	2.47197	1.30566	0.00715302	0.0193997	Up	103690393
LOC103692937	16.1234	5.85647	26.3904	4.50947	2.17296	0.00127491	0.00413564	Up	103692937
LOC103693502	76.1813	59.376	92.9867	1.56588	0.646977	0.0195456	0.0468214	Up	103693502
LOC108348123	31.7966	16.5194	47.0739	2.85407	1.51302	0.00313867	0.0093031	Up	108348123
LOC108349973	51.2574	32.3723	70.1425	2.16746	1.116	0.00130356	0.00421785	Up	108349973
LOC120094292	36.2391	23.7179	48.7603	2.05626	1.04003	0.0128378	0.0324685	Up	120094292
LOC120094661	129.97	77.0108	182.929	2.37586	1.24845	1.90944e-08	1.21867e-07	Up	120094661
LOC120094815	191.4	152.129	230.672	1.5155	0.599794	0.00422664	0.0121449	Up	120094815
LOC120096005	20.3744	10.9826	29.7662	2.71032	1.43846	0.0170482	0.0416927	Up	120096005
LOC120097335	22.3142	8.87068	35.7576	4.01709	2.00615	0.000473601	0.00167958	Up	120097335
LOC120101769	10.5339	2.75073	18.317	6.6736	2.73846	0.0029843	0.00889197	Up	120101769
LOC290595	45.5774	21.3978	69.7569	3.26569	1.70739	8.97147e-05	0.000360269	Up	290595	hypothetical gene supported by AF152002	GO:0001664,GO:0005576,GO:0005615,GO:0007186,GO:0008009,GO:0048018,GO:0048247,GO:0050830,GO:0050832,GO:0051782,GO:1902807,GO:2000404	G protein-coupled receptor binding|extracellular region|extracellular space|G protein-coupled receptor signaling pathway|chemokine activity|receptor ligand activity|lymphocyte chemotaxis|defense response to Gram-positive bacterium|defense response to fungus|negative regulation of cell division|negative regulation of cell cycle G1/S phase transition|regulation of T cell migration
LOC502684	30.7117	14.0599	47.3635	3.36401	1.75018	0.000173312	0.000661642	Up	502684	hypothetical protein LOC502684
LOC680200	72.8765	55.0011	90.752	1.64939	0.721936	0.0107259	0.0276987	Up	680200	similar to zinc finger protein 455	GO:0000978,GO:0000981,GO:0005634,GO:0006357,GO:0046872	RNA polymerase II cis-regulatory region sequence-specific DNA binding|DNA-binding transcription factor activity, RNA polymerase II-specific|nucleus|regulation of transcription by RNA polymerase II|metal ion binding	rno05168	Herpes simplex virus 1 infection
LOC684270	131.755	92.5679	170.942	1.84654	0.884824	6.69023e-05	0.000274414	Up	684270		GO:0005634,GO:0005737,GO:0031648	nucleus|cytoplasm|protein destabilization
LOC685655	43.4515	27.015	59.8879	2.21431	1.14685	0.00339622	0.00999493	Up	685655
LOC691254	73.4465	54.3549	92.5381	1.70387	0.768819	0.00751161	0.0202246	Up	691254		GO:0000978,GO:0000981,GO:0005634,GO:0006357,GO:0046872	RNA polymerase II cis-regulatory region sequence-specific DNA binding|DNA-binding transcription factor activity, RNA polymerase II-specific|nucleus|regulation of transcription by RNA polymerase II|metal ion binding
LOC691921	120.392	96.0085	144.776	1.50706	0.591738	0.00901239	0.0237786	Up	691921	hypothetical protein LOC691921	GO:0005739,GO:0005743,GO:0034551	mitochondrion|mitochondrial inner membrane|mitochondrial respiratory chain complex III assembly
Lclat1	1179.24	876.217	1482.26	1.69218	0.758881	3.00773e-18	3.87966e-17	Up	362702		GO:0003841,GO:0005783,GO:0005789,GO:0005829,GO:0012505,GO:0016021,GO:0016746,GO:0036149	1-acylglycerol-3-phosphate O-acyltransferase activity|endoplasmic reticulum|endoplasmic reticulum membrane|cytosol|endomembrane system|integral component of membrane|acyltransferase activity|phosphatidylinositol acyl-chain remodeling	rno00561,rno00564	Glycerolipid metabolism|Glycerophospholipid metabolism
Ldlr	4108.75	3267.59	4949.92	1.51492	0.599242	1.68722e-42	5.65754e-41	Up	300438	low density lipoprotein receptor	GO:0001540,GO:0001666,GO:0002020,GO:0005041,GO:0005509,GO:0005515,GO:0005764,GO:0005768,GO:0005769,GO:0005770,GO:0005794,GO:0005886,GO:0005901,GO:0005905,GO:0006629,GO:0006897,GO:0006898,GO:0006909,GO:0007568,GO:0007616,GO:0008203,GO:0009725,GO:0009897,GO:0009986,GO:0010628,GO:0010629,GO:0010867,GO:0010898,GO:0010899,GO:0015914,GO:0016021,GO:0016323,GO:0030169,GO:0030229,GO:0030299,GO:0030301,GO:…	amyloid-beta binding|response to hypoxia|protease binding|low-density lipoprotein particle receptor activity|calcium ion binding|protein binding|lysosome|endosome|early endosome|late endosome|Golgi apparatus|plasma membrane|caveola|clathrin-coated pit|lipid metabolic process|endocytosis|receptor-mediated endocytosis|phagocytosis|aging|long-term memory|cholesterol metabolic process|response to hor…	rno04144,rno04913,rno04925,rno04927,rno04934,rno04976,rno04979,rno05145,rno05160,rno05417	Endocytosis|Ovarian steroidogenesis|Aldosterone synthesis and secretion|Cortisol synthesis and secretion|Cushing syndrome|Bile secretion|Cholesterol metabolism|Toxoplasmosis|Hepatitis C|Lipid and atherosclerosis
Ldlrad3	1528.99	1041.14	2016.85	1.93758	0.954256	5.86453e-37	1.60766e-35	Up	366138		GO:0001540,GO:0005886,GO:0006898,GO:0016020,GO:0016021,GO:0070613	amyloid-beta binding|plasma membrane|receptor-mediated endocytosis|membrane|integral component of membrane|regulation of protein processing
Lepr	9.12934	3.46147	14.7972	4.28753	2.10015	0.0163411	0.0401556	Up	24536	leptin receptor	GO:0001525,GO:0001542,GO:0001666,GO:0001934,GO:0004896,GO:0005615,GO:0005886,GO:0005977,GO:0006091,GO:0006909,GO:0007565,GO:0007568,GO:0007584,GO:0008203,GO:0008584,GO:0009897,GO:0010507,GO:0014009,GO:0016021,GO:0016323,GO:0016328,GO:0016500,GO:0017046,GO:0019221,GO:0019953,GO:0019955,GO:0030217,GO:0033210,GO:0033993,GO:0035094,GO:0035774,GO:0038021,GO:0042060,GO:0042593,GO:0042755,GO:0042802,GO:…	angiogenesis|ovulation from ovarian follicle|response to hypoxia|positive regulation of protein phosphorylation|cytokine receptor activity|extracellular space|plasma membrane|glycogen metabolic process|generation of precursor metabolites and energy|phagocytosis|female pregnancy|aging|response to nutrient|cholesterol metabolic process|male gonad development|external side of plasma membrane|negativ…	rno04060,rno04080,rno04152,rno04630,rno04920,rno04932	Cytokine-cytokine receptor interaction|Neuroactive ligand-receptor interaction|AMPK signaling pathway|JAK-STAT signaling pathway|Adipocytokine signaling pathway|Non-alcoholic fatty liver disease
Lgi4	1645.24	1089.44	2201.03	2.01998	1.01434	6.69261e-28	1.32332e-26	Up	361549	leucine-rich repeat LGI family, member 4	GO:0005615,GO:0008344,GO:0014009,GO:0014044,GO:0021782,GO:0022011,GO:0031641,GO:0042063,GO:0042551,GO:0042552	extracellular space|adult locomotory behavior|glial cell proliferation|Schwann cell development|glial cell development|myelination in peripheral nervous system|regulation of myelination|gliogenesis|neuron maturation|myelination
Lgmn	2357.97	1043.51	3672.43	3.51856	1.81498	6.48844e-181	2.36735e-178	Up	63865	legumain	GO:0003014,GO:0004197,GO:0005576,GO:0005737,GO:0005764,GO:0005770,GO:0006508,GO:0006624,GO:0007613,GO:0008233,GO:0008284,GO:0008306,GO:0010447,GO:0010629,GO:0032801,GO:0035729,GO:0040015,GO:0043524,GO:0045177,GO:0045931,GO:0048471,GO:0051603,GO:0071277,GO:0090026,GO:0097061,GO:0097202,GO:0097264,GO:1900273,GO:1901185,GO:1904646,GO:2001028	renal system process|cysteine-type endopeptidase activity|extracellular region|cytoplasm|lysosome|late endosome|proteolysis|vacuolar protein processing|memory|peptidase activity|positive regulation of cell population proliferation|associative learning|response to acidic pH|negative regulation of gene expression|receptor catabolic process|cellular response to hepatocyte growth factor stimulus|nega…	rno04142,rno04612	Lysosome|Antigen processing and presentation
Limch1	638.332	361.662	915.001	2.53036	1.33934	3.68849e-28	7.3789e-27	Up	305332	LIM and calponin homology domains 1	GO:0001725,GO:0001934,GO:0003779,GO:0030336,GO:0031032,GO:0032034,GO:0046872,GO:0051496,GO:0051893,GO:0060327	stress fiber|positive regulation of protein phosphorylation|actin binding|negative regulation of cell migration|actomyosin structure organization|myosin II head/neck binding|metal ion binding|positive regulation of stress fiber assembly|regulation of focal adhesion assembly|cytoplasmic actin-based contraction involved in cell motility
Linc00176	7.39529	1.72549	13.0651	7.57357	2.92097	0.0119719	0.0305153	Up	499958	long intergenic non-protein coding RNA 176
Lipe	36.2867	16.8302	55.7432	3.30956	1.72664	6.59838e-05	0.000270792	Up	25330	lipase E, hormone sensitive type	GO:0004771,GO:0004806,GO:0005515,GO:0005615,GO:0005634,GO:0005737,GO:0005739,GO:0005811,GO:0005829,GO:0005901,GO:0006361,GO:0006363,GO:0007565,GO:0008203,GO:0016020,GO:0016042,GO:0016788,GO:0017171,GO:0019433,GO:0019901,GO:0033878,GO:0042134,GO:0042493,GO:0042572,GO:0042758,GO:0046340,GO:0046485,GO:0047372,GO:0047376,GO:0050253,GO:0102258,GO:0102259	sterol esterase activity|triglyceride lipase activity|protein binding|extracellular space|nucleus|cytoplasm|mitochondrion|lipid droplet|cytosol|caveola|transcription initiation from RNA polymerase I promoter|termination of RNA polymerase I transcription|female pregnancy|cholesterol metabolic process|membrane|lipid catabolic process|hydrolase activity, acting on ester bonds|serine hydrolase activi…	rno04024,rno04152,rno04371,rno04714,rno04910,rno04923,rno04925	cAMP signaling pathway|AMPK signaling pathway|Apelin signaling pathway|Thermogenesis|Insulin signaling pathway|Regulation of lipolysis in adipocytes|Aldosterone synthesis and secretion
Lipt2	116.312	62.3768	170.247	2.72656	1.44708	1.97728e-09	1.38103e-08	Up	365314	lipoyl(octanoyl) transferase 2	GO:0005739,GO:0009249,GO:0033819,GO:0102555,GO:2000376	mitochondrion|protein lipoylation|lipoyl(octanoyl) transferase activity|octanoyl transferase activity (acting on glycine-cleavage complex H protein)|positive regulation of oxygen metabolic process	rno00785	Lipoic acid metabolism
Lmcd1	672.247	456.033	888.46	1.94811	0.962075	1.0661e-20	1.55441e-19	Up	494021	LIM and cysteine-rich domains 1	GO:0000122,GO:0003714,GO:0005634,GO:0005737,GO:0008270,GO:0010611,GO:0070886	negative regulation of transcription by RNA polymerase II|transcription corepressor activity|nucleus|cytoplasm|zinc ion binding|regulation of cardiac muscle hypertrophy|positive regulation of calcineurin-NFAT signaling cascade
Lmntd2	29.9782	12.6602	47.2963	3.72657	1.89785	0.000463655	0.00164736	Up	309108	lamin tail domain containing 2	GO:0048026	positive regulation of mRNA splicing, via spliceosome
Lmo7	3003.31	2072.79	3933.84	1.89781	0.924337	8.53334e-82	7.3053e-80	Up	361084	LIM domain 7	GO:0005515,GO:0005634,GO:0005635,GO:0005654,GO:0005737,GO:0005886,GO:0005912,GO:0008022,GO:0009986,GO:0016324,GO:0023051,GO:0030155,GO:0042805,GO:0045944,GO:0046872	protein binding|nucleus|nuclear envelope|nucleoplasm|cytoplasm|plasma membrane|adherens junction|protein C-terminus binding|cell surface|apical plasma membrane|regulation of signaling|regulation of cell adhesion|actinin binding|positive regulation of transcription by RNA polymerase II|metal ion binding	rno04520	Adherens junction
Lmod1	775.042	415.869	1134.21	2.72657	1.44708	3.21676e-55	1.54526e-53	Up	304816	leiomodin 1	GO:0003779,GO:0005829,GO:0005884,GO:0030016,GO:0030017,GO:0030838,GO:0045010,GO:0051694	actin binding|cytosol|actin filament|myofibril|sarcomere|positive regulation of actin filament polymerization|actin nucleation|pointed-end actin filament capping
Lnx2	420.193	330.444	509.942	1.54296	0.625704	3.90285e-07	2.15522e-06	Up	360761	ligand of numb-protein X 2	GO:0030165,GO:0042802,GO:0046872	PDZ domain binding|identical protein binding|metal ion binding
Lonrf1	515.218	402.034	628.403	1.56256	0.643914	8.96699e-08	5.29927e-07	Up	306505		GO:0046872	metal ion binding
Lpar1	1109.96	872.965	1346.96	1.54329	0.626007	9.05763e-10	6.51333e-09	Up	116744	lysophosphatidic acid receptor 1	GO:0000187,GO:0001965,GO:0004930,GO:0005543,GO:0005737,GO:0005768,GO:0005886,GO:0005887,GO:0007186,GO:0007189,GO:0007193,GO:0007202,GO:0007420,GO:0008360,GO:0009986,GO:0010942,GO:0010977,GO:0014003,GO:0019222,GO:0021549,GO:0021554,GO:0022008,GO:0022038,GO:0030139,GO:0030165,GO:0032060,GO:0035025,GO:0035727,GO:0042552,GO:0043005,GO:0043025,GO:0043065,GO:0043123,GO:0043197,GO:0043198,GO:0043410,GO:…	activation of MAPK activity|G-protein alpha-subunit binding|G protein-coupled receptor activity|phospholipid binding|cytoplasm|endosome|plasma membrane|integral component of plasma membrane|G protein-coupled receptor signaling pathway|adenylate cyclase-activating G protein-coupled receptor signaling pathway|adenylate cyclase-inhibiting G protein-coupled receptor signaling pathway|activation of ph…	rno04015,rno04072,rno04080,rno04151,rno04540,rno04810,rno05200	Rap1 signaling pathway|Phospholipase D signaling pathway|Neuroactive ligand-receptor interaction|PI3K-Akt signaling pathway|Gap junction|Regulation of actin cytoskeleton|Pathways in cancer
Lrp2	33.8478	14.4374	53.2583	3.68977	1.88353	1.46329e-05	6.60097e-05	Up	29216	LDL receptor related protein 2	GO:0001540,GO:0001822,GO:0001843,GO:0003139,GO:0003148,GO:0003223,GO:0003281,GO:0005509,GO:0005515,GO:0005615,GO:0005737,GO:0005768,GO:0005783,GO:0005794,GO:0005886,GO:0005903,GO:0005905,GO:0006766,GO:0006897,GO:0006898,GO:0007507,GO:0007568,GO:0007605,GO:0008283,GO:0008584,GO:0009897,GO:0009986,GO:0010165,GO:0010951,GO:0015031,GO:0016020,GO:0016021,GO:0016197,GO:0016324,GO:0016922,GO:0017124,GO:…	amyloid-beta binding|kidney development|neural tube closure|secondary heart field specification|outflow tract septum morphogenesis|ventricular compact myocardium morphogenesis|ventricular septum development|calcium ion binding|protein binding|extracellular space|cytoplasm|endosome|endoplasmic reticulum|Golgi apparatus|plasma membrane|brush border|clathrin-coated pit|vitamin metabolic process|endo…	rno04340,rno04918,rno04979	Hedgehog signaling pathway|Thyroid hormone synthesis|Cholesterol metabolism
Lrrc17	795.133	577.797	1012.47	1.75269	0.809573	6.91876e-14	6.88909e-13	Up	502715	leucine rich repeat containing 17	GO:0001649,GO:0005615,GO:0031012,GO:0033687,GO:0045671,GO:0048539	osteoblast differentiation|extracellular space|extracellular matrix|osteoblast proliferation|negative regulation of osteoclast differentiation|bone marrow development
Lrrc70	13.3189	6.1957	20.4421	3.3045	1.72443	0.0120323	0.0306437	Up	120100696		GO:0005887,GO:0060760	integral component of plasma membrane|positive regulation of response to cytokine stimulus
Lrrcc1	469.952	367.749	572.156	1.55603	0.63787	2.45693e-08	1.55002e-07	Up	266808	leucine rich repeat and coiled-coil centrosomal protein 1	GO:0005737,GO:0005813	cytoplasm|centrosome
Lrtm2	15.4013	4.75243	26.0502	5.45177	2.44673	0.00129694	0.0041982	Up	680883	leucine-rich repeats and transmembrane domains 2	GO:0007411,GO:0008201,GO:0016021,GO:0048495,GO:0050919,GO:0051965	axon guidance|heparin binding|integral component of membrane|Roundabout binding|negative chemotaxis|positive regulation of synapse assembly
Lsamp	63.302	44.868	81.736	1.82489	0.867809	0.0156493	0.0386602	Up	29561	limbic system-associated membrane protein	GO:0005829,GO:0005886,GO:0007155,GO:0016021,GO:0031225,GO:0035641	cytosol|plasma membrane|cell adhesion|integral component of membrane|anchored component of membrane|locomotory exploration behavior
Lurap1l	73.117	54.1454	92.0887	1.70248	0.767637	0.013491	0.0339337	Up	362535	leucine rich adaptor protein 1-like	GO:0043123	positive regulation of I-kappaB kinase/NF-kappaB signaling
Lyn	202.836	158.228	247.444	1.56398	0.645223	0.000165169	0.000633871	Up	81515	LYN proto-oncogene, Src family tyrosine kinase	GO:0001782,GO:0001817,GO:0001933,GO:0001934,GO:0002250,GO:0002431,GO:0002513,GO:0002553,GO:0002576,GO:0002762,GO:0002768,GO:0002774,GO:0002902,GO:0004672,GO:0004713,GO:0004714,GO:0004715,GO:0005102,GO:0005161,GO:0005178,GO:0005515,GO:0005524,GO:0005634,GO:0005737,GO:0005758,GO:0005794,GO:0005886,GO:0005912,GO:0006468,GO:0006974,GO:0006991,GO:0007169,GO:0008284,GO:0008285,GO:0009636,GO:0009725,GO:…	B cell homeostasis|regulation of cytokine production|negative regulation of protein phosphorylation|positive regulation of protein phosphorylation|adaptive immune response|Fc receptor mediated stimulatory signaling pathway|tolerance induction to self antigen|histamine secretion by mast cell|platelet degranulation|negative regulation of myeloid leukocyte differentiation|immune response-regulating …	rno04062,rno04064,rno04611,rno04662,rno04664,rno04666,rno04730,rno05167,rno05169,rno05203,rno05417	Chemokine signaling pathway|NF-kappa B signaling pathway|Platelet activation|B cell receptor signaling pathway|Fc epsilon RI signaling pathway|Fc gamma R-mediated phagocytosis|Long-term depression|Kaposi sarcoma-associated herpesvirus infection|Epstein-Barr virus infection|Viral carcinogenesis|Lipid and atherosclerosis
Lypla2	1827.1	1227.43	2426.77	1.97733	0.983555	1.13353e-47	4.44251e-46	Up	83510	lysophospholipase 2	GO:0002084,GO:0004622,GO:0005737,GO:0005795,GO:0006631,GO:0008474,GO:0046464,GO:0052689,GO:1905344	protein depalmitoylation|lysophospholipase activity|cytoplasm|Golgi stack|fatty acid metabolic process|palmitoyl-(protein) hydrolase activity|acylglycerol catabolic process|carboxylic ester hydrolase activity|prostaglandin catabolic process	rno00564	Glycerophospholipid metabolism
Lztfl1	333.805	262.215	405.395	1.54506	0.62766	5.58916e-05	0.00023167	Up	316102	leucine zipper transcription factor-like 1	GO:0005737,GO:0005829,GO:0042802,GO:0044877,GO:1903565,GO:1903568	cytoplasm|cytosol|identical protein binding|protein-containing complex binding|negative regulation of protein localization to cilium|negative regulation of protein localization to ciliary membrane
MGC116202	212.835	151.22	274.449	1.81574	0.860556	3.16306e-06	1.55405e-05	Up	688736	LOC688736
Macroh2a2	499.315	381.253	617.377	1.62015	0.696123	5.05546e-06	2.4164e-05	Up	361844	macroH2A.2 histone	GO:0000122,GO:0000785,GO:0000786,GO:0000976,GO:0000977,GO:0001740,GO:0003677,GO:0005634,GO:0005654,GO:0006334,GO:0006342,GO:0007420,GO:0007549,GO:0031490,GO:0045618,GO:0045814,GO:0046982,GO:0071169,GO:1901837	negative regulation of transcription by RNA polymerase II|chromatin|nucleosome|transcription cis-regulatory region binding|RNA polymerase II transcription regulatory region sequence-specific DNA binding|Barr body|DNA binding|nucleus|nucleoplasm|nucleosome assembly|chromatin silencing|brain development|dosage compensation|chromatin DNA binding|positive regulation of keratinocyte differentiation|ne…	rno04217,rno04613,rno05034,rno05322	Necroptosis|Neutrophil extracellular trap formation|Alcoholism|Systemic lupus erythematosus
Mad1l1	511.299	407.245	615.352	1.51066	0.59518	1.52074e-06	7.79131e-06	Up	680006	mitotic arrest deficient 1 like 1	GO:0000776,GO:0000922,GO:0005634,GO:0005635,GO:0005737,GO:0007094,GO:0042130,GO:0042802,GO:0043515,GO:0044615,GO:0048538,GO:0051220,GO:0051315,GO:0072686,GO:0090235,GO:0097431,GO:1901990,GO:1902426	kinetochore|spindle pole|nucleus|nuclear envelope|cytoplasm|mitotic spindle assembly checkpoint signaling|negative regulation of T cell proliferation|identical protein binding|kinetochore binding|nuclear pore nuclear basket|thymus development|cytoplasmic sequestering of protein|attachment of mitotic spindle microtubules to kinetochore|mitotic spindle|regulation of metaphase plate congression|mito…	rno04110,rno04114,rno04914,rno05166,rno05203	Cell cycle|Oocyte meiosis|Progesterone-mediated oocyte maturation|Human T-cell leukemia virus 1 infection|Viral carcinogenesis
Magee1	251.354	188.455	314.253	1.66761	0.737779	2.23795e-06	1.11927e-05	Up	317232	MAGE family member E1	GO:0005634,GO:0005886,GO:0030425,GO:0045211,GO:0048471	nucleus|plasma membrane|dendrite|postsynaptic membrane|perinuclear region of cytoplasm
Magi1	207.242	162.753	251.731	1.54669	0.629185	0.000332333	0.00121196	Up	500261	membrane associated guanylate kinase, WW and PDZ domain containing 1	GO:0005524,GO:0005634,GO:0005654,GO:0005730,GO:0005737,GO:0005886,GO:0005911,GO:0005912,GO:0005923,GO:0007165,GO:0016020,GO:0022409,GO:0030054,GO:0042995,GO:0051393,GO:0060090,GO:0071944	ATP binding|nucleus|nucleoplasm|nucleolus|cytoplasm|plasma membrane|cell-cell junction|adherens junction|bicellular tight junction|signal transduction|membrane|positive regulation of cell-cell adhesion|cell junction|cell projection|alpha-actinin binding|molecular adaptor activity|cell periphery	rno04015,rno04151,rno04530,rno05165	Rap1 signaling pathway|PI3K-Akt signaling pathway|Tight junction|Human papillomavirus infection
Mamdc4	82.8921	65.2115	100.573	1.54141	0.624253	0.0172531	0.0421125	Up	252882	MAM domain containing 4	GO:0005768,GO:0015031,GO:0016021	endosome|protein transport|integral component of membrane
Maob	11.0764	4.47398	17.6788	3.95328	1.98305	0.00921448	0.0242272	Up	25750	monoamine oxidase B	GO:0005741,GO:0008131,GO:0009636,GO:0010044,GO:0010269,GO:0014063,GO:0016021,GO:0021762,GO:0032496,GO:0042135,GO:0042493,GO:0042802,GO:0045471,GO:0045964,GO:0048545,GO:0050660,GO:0051412,GO:0097621	mitochondrial outer membrane|primary amine oxidase activity|response to toxic substance|response to aluminum ion|response to selenium ion|negative regulation of serotonin secretion|integral component of membrane|substantia nigra development|response to lipopolysaccharide|neurotransmitter catabolic process|response to drug|identical protein binding|response to ethanol|positive regulation of dopami…	rno00260,rno00330,rno00340,rno00350,rno00360,rno00380,rno00982,rno04726,rno04728,rno05012,rno05030,rno05031,rno05034	Glycine, serine and threonine metabolism|Arginine and proline metabolism|Histidine metabolism|Tyrosine metabolism|Phenylalanine metabolism|Tryptophan metabolism|Drug metabolism - cytochrome P450|Serotonergic synapse|Dopaminergic synapse|Parkinson disease|Cocaine addiction|Amphetamine addiction|Alcoholism
Map1a	16812.6	12583.5	21041.7	1.67217	0.741717	6.95465e-131	1.33216e-128	Up	25152	microtubule-associated protein 1A	GO:0000226,GO:0001750,GO:0003779,GO:0005515,GO:0005518,GO:0005737,GO:0005829,GO:0005874,GO:0005875,GO:0007026,GO:0007409,GO:0007605,GO:0007613,GO:0008017,GO:0008093,GO:0008306,GO:0014069,GO:0015631,GO:0016358,GO:0030424,GO:0030425,GO:0031114,GO:0032435,GO:0035255,GO:0043005,GO:0043025,GO:0043194,GO:0043198,GO:0044307,GO:0045202,GO:0045494,GO:0048167,GO:0050882,GO:0070050,GO:0099641,GO:0099642,GO:…	microtubule cytoskeleton organization|photoreceptor outer segment|actin binding|protein binding|collagen binding|cytoplasm|cytosol|microtubule|microtubule associated complex|negative regulation of microtubule depolymerization|axonogenesis|sensory perception of sound|memory|microtubule binding|cytoskeletal anchor activity|associative learning|postsynaptic density|tubulin binding|dendrite developme…
Map1b	24729.8	18912.4	30547.2	1.61522	0.691733	2.1976e-103	3.00678e-101	Up	29456	microtubule-associated protein 1B	GO:0000226,GO:0001578,GO:0001750,GO:0003779,GO:0005515,GO:0005543,GO:0005829,GO:0005856,GO:0005874,GO:0005875,GO:0005886,GO:0007026,GO:0007399,GO:0007409,GO:0007416,GO:0008017,GO:0009611,GO:0009612,GO:0009743,GO:0009987,GO:0010035,GO:0014012,GO:0014069,GO:0016358,GO:0017085,GO:0021700,GO:0030424,GO:0030425,GO:0030426,GO:0031114,GO:0031116,GO:0031667,GO:0032355,GO:0032387,GO:0033189,GO:0036477,GO:…	microtubule cytoskeleton organization|microtubule bundle formation|photoreceptor outer segment|actin binding|protein binding|phospholipid binding|cytosol|cytoskeleton|microtubule|microtubule associated complex|plasma membrane|negative regulation of microtubule depolymerization|nervous system development|axonogenesis|synapse assembly|microtubule binding|response to wounding|response to mechanical …
Mapkapk3	970.694	471.695	1469.69	3.11631	1.63984	9.12527e-85	8.42383e-83	Up	315994	MAPK activated protein kinase 3	GO:0002224,GO:0004674,GO:0004683,GO:0005516,GO:0005524,GO:0005634,GO:0005654,GO:0005737,GO:0009931,GO:0018105,GO:0032496,GO:0034097,GO:0035556,GO:0044351,GO:0046777,GO:0051019,GO:0106310,GO:0106311	toll-like receptor signaling pathway|protein serine/threonine kinase activity|calmodulin-dependent protein kinase activity|calmodulin binding|ATP binding|nucleus|nucleoplasm|cytoplasm|calcium-dependent protein serine/threonine kinase activity|peptidyl-serine phosphorylation|response to lipopolysaccharide|response to cytokine|intracellular signal transduction|macropinocytosis|protein autophosphory…	rno04010,rno04370	MAPK signaling pathway|VEGF signaling pathway
Mb21d2	330.431	231.337	429.526	1.85637	0.89248	1.51947e-09	1.07153e-08	Up	498100	Mab-21 domain containing 2	GO:0044877	protein-containing complex binding
Mbnl3	131.467	98.6451	164.288	1.66572	0.736144	0.000621827	0.00215147	Up	302492	muscleblind-like splicing regulator 3	GO:0000381,GO:0003723,GO:0005654,GO:0005737,GO:0043484,GO:0045662,GO:0046872	regulation of alternative mRNA splicing, via spliceosome|RNA binding|nucleoplasm|cytoplasm|regulation of RNA splicing|negative regulation of myoblast differentiation|metal ion binding
Mbp	20218.3	13112	27324.7	2.08395	1.05932	1.25975e-42	4.25208e-41	Up	24547	myelin basic protein	GO:0000165,GO:0002020,GO:0005515,GO:0005516,GO:0005886,GO:0007568,GO:0007605,GO:0009636,GO:0009986,GO:0019911,GO:0021762,GO:0032570,GO:0032755,GO:0032991,GO:0033269,GO:0034115,GO:0034612,GO:0035633,GO:0042552,GO:0042995,GO:0043025,GO:0043209,GO:0043218,GO:0046689,GO:0050771,GO:0061024,GO:0070542,GO:0071944,GO:1904685,GO:2000343	MAPK cascade|protease binding|protein binding|calmodulin binding|plasma membrane|aging|sensory perception of sound|response to toxic substance|cell surface|structural constituent of myelin sheath|substantia nigra development|response to progesterone|positive regulation of interleukin-6 production|protein-containing complex|internode region of axon|negative regulation of heterotypic cell-cell adhe…
Mcfd2	1333.25	941.682	1724.82	1.83127	0.872841	4.38085e-27	8.41255e-26	Up	246117	multiple coagulation factor deficiency 2, ER cargo receptor complex subunit	GO:0005509,GO:0005783,GO:0005793,GO:0005794,GO:0007420,GO:0015031,GO:0016192,GO:0060548	calcium ion binding|endoplasmic reticulum|endoplasmic reticulum-Golgi intermediate compartment|Golgi apparatus|brain development|protein transport|vesicle-mediated transport|negative regulation of cell death
Mcoln3	199.633	146.176	253.09	1.7327	0.79302	3.57756e-05	0.000152497	Up	308022	mucolipin TRP cation channel 3	GO:0005737,GO:0005765,GO:0005886,GO:0007605,GO:0007626,GO:0010008,GO:0016020,GO:0016021,GO:0042491,GO:0051209,GO:0072345	cytoplasm|lysosomal membrane|plasma membrane|sensory perception of sound|locomotory behavior|endosome membrane|membrane|integral component of membrane|inner ear auditory receptor cell differentiation|release of sequestered calcium ion into cytosol|NAADP-sensitive calcium-release channel activity	rno04020	Calcium signaling pathway
Mcub	301.543	169.638	433.449	2.55391	1.35271	2.18632e-19	3.00207e-18	Up	295462		GO:0005216,GO:0005654,GO:0005739,GO:0006851,GO:0019855,GO:0031224,GO:0031305,GO:0034704,GO:0036444,GO:0043231,GO:0051560,GO:1990246	ion channel activity|nucleoplasm|mitochondrion|mitochondrial calcium ion transmembrane transport|calcium channel inhibitor activity|intrinsic component of membrane|integral component of mitochondrial inner membrane|calcium channel complex|calcium import into the mitochondrion|intracellular membrane-bounded organelle|mitochondrial calcium ion homeostasis|uniplex complex
Mdh1b	24.7534	12.7262	36.7807	2.88876	1.53045	0.00238826	0.00727298	Up	316444	malate dehydrogenase 1B	GO:0005975,GO:0006099,GO:0006107,GO:0006108,GO:0006734,GO:0030060	carbohydrate metabolic process|tricarboxylic acid cycle|oxaloacetate metabolic process|malate metabolic process|NADH metabolic process|L-malate dehydrogenase activity
Me1	1155.62	804.04	1507.2	1.87419	0.906271	1.9841e-30	4.36217e-29	Up	24552	malic enzyme 1, NADP(+)-dependent, cytosolic	GO:0004470,GO:0004471,GO:0004473,GO:0005739,GO:0005829,GO:0006090,GO:0006108,GO:0008948,GO:0009725,GO:0030145,GO:0042802,GO:0046872,GO:0050661,GO:0051287,GO:1902031	malic enzyme activity|malate dehydrogenase (decarboxylating) (NAD+) activity|malate dehydrogenase (decarboxylating) (NADP+) activity|mitochondrion|cytosol|pyruvate metabolic process|malate metabolic process|oxaloacetate decarboxylase activity|response to hormone|manganese ion binding|identical protein binding|metal ion binding|NADP binding|NAD binding|regulation of NADP metabolic process	rno00620,rno03320	Pyruvate metabolism|PPAR signaling pathway
Megf6	377.759	214.955	540.564	2.51361	1.32976	3.82087e-21	5.7123e-20	Up	65049	multiple EGF-like-domains 6	GO:0005509,GO:0005576	calcium ion binding|extracellular region
Meox2	301.93	231.143	372.716	1.61227	0.689097	5.54212e-06	2.63341e-05	Up	29279	mesenchyme homeobox 2	GO:0000978,GO:0000981,GO:0001228,GO:0001525,GO:0001757,GO:0003700,GO:0005634,GO:0005737,GO:0006357,GO:0007519,GO:0016607,GO:0043565,GO:0045944,GO:0060021,GO:0060173,GO:0061053,GO:0090051,GO:1990837	RNA polymerase II cis-regulatory region sequence-specific DNA binding|DNA-binding transcription factor activity, RNA polymerase II-specific|DNA-binding transcription activator activity, RNA polymerase II-specific|angiogenesis|somite specification|DNA-binding transcription factor activity|nucleus|cytoplasm|regulation of transcription by RNA polymerase II|skeletal muscle tissue development|nuclear …
Mettl4	98.4361	74.7523	122.12	1.63512	0.709394	0.00724842	0.019621	Up	316731	methyltransferase like 4	GO:0001510,GO:0003676,GO:0005634,GO:0005759,GO:0005829,GO:0008168,GO:0008173,GO:0009007,GO:0032775,GO:0043484,GO:0090296,GO:0120049,GO:1902275,GO:1903108	RNA methylation|nucleic acid binding|nucleus|mitochondrial matrix|cytosol|methyltransferase activity|RNA methyltransferase activity|site-specific DNA-methyltransferase (adenine-specific) activity|DNA methylation on adenine|regulation of RNA splicing|regulation of mitochondrial DNA replication|snRNA (adenine-N6)-methylation|regulation of chromatin organization|regulation of mitochondrial transcrip…
Mfhas1	945.874	687.936	1203.81	1.74975	0.807147	2.28255e-19	3.12861e-18	Up	306508	malignant fibrous histiocytoma amplified sequence 1	GO:0005525,GO:0005737,GO:0005739,GO:0005764,GO:0005856,GO:0006952,GO:0006954,GO:0030218,GO:0031625,GO:0034121,GO:0034136,GO:0034137,GO:0034144,GO:0035308,GO:0043030,GO:0045087,GO:0046330,GO:0050728,GO:0051721,GO:0051897,GO:0070374,GO:1900181,GO:1900745	GTP binding|cytoplasm|mitochondrion|lysosome|cytoskeleton|defense response|inflammatory response|erythrocyte differentiation|ubiquitin protein ligase binding|regulation of toll-like receptor signaling pathway|negative regulation of toll-like receptor 2 signaling pathway|positive regulation of toll-like receptor 2 signaling pathway|negative regulation of toll-like receptor 4 signaling pathway|nega…
Mfsd1	3894.42	3088.82	4700.01	1.52167	0.605657	5.23722e-38	1.5001e-36	Up	361957	major facilitator superfamily domain containing 1	GO:0005764,GO:0016021,GO:0022857,GO:0042803,GO:0050821,GO:0055085,GO:0061462	lysosome|integral component of membrane|transmembrane transporter activity|protein homodimerization activity|protein stabilization|transmembrane transport|protein localization to lysosome
Mfsd6	1850.84	1466.11	2235.57	1.52459	0.608418	2.33469e-20	3.34988e-19	Up	301388	major facilitator superfamily domain containing 6	GO:0005886,GO:0016020,GO:0016021,GO:0032393,GO:0042288,GO:0042590	plasma membrane|membrane|integral component of membrane|MHC class I receptor activity|MHC class I protein binding|antigen processing and presentation of exogenous peptide antigen via MHC class I
Mfsd9	348.918	231.424	466.412	2.01575	1.01132	1.07616e-10	8.3711e-10	Up	316356	major facilitator superfamily domain containing 9	GO:0016021,GO:0022857,GO:0055085	integral component of membrane|transmembrane transporter activity|transmembrane transport
Mgat3	1010.79	712.422	1309.15	1.83709	0.87742	2.13872e-23	3.55464e-22	Up	29582	beta-1,4-mannosyl-glycoprotein 4-beta-N-acetylglucosaminyltransferase	GO:0000139,GO:0003830,GO:0006044,GO:0006487,GO:0008104,GO:0016021,GO:0016757,GO:0030334,GO:0034599,GO:0050435,GO:0050890,GO:0060070,GO:1902966,GO:1905166	Golgi membrane|beta-1,4-mannosylglycoprotein 4-beta-N-acetylglucosaminyltransferase activity|N-acetylglucosamine metabolic process|protein N-linked glycosylation|protein localization|integral component of membrane|glycosyltransferase activity|regulation of cell migration|cellular response to oxidative stress|amyloid-beta metabolic process|cognition|canonical Wnt signaling pathway|positive regulat…	rno00510	N-Glycan biosynthesis
Mgll	159.158	105	213.316	2.0299	1.02141	3.56916e-07	1.97916e-06	Up	29254	monoglyceride lipase	GO:0005654,GO:0005811,GO:0005829,GO:0006633,GO:0009966,GO:0016020,GO:0016298,GO:0016787,GO:0019369,GO:0019433,GO:0019898,GO:0030424,GO:0030516,GO:0042803,GO:0043196,GO:0045202,GO:0045907,GO:0046464,GO:0047372,GO:0050727,GO:0051930,GO:0052651,GO:0060292,GO:2000124	nucleoplasm|lipid droplet|cytosol|fatty acid biosynthetic process|regulation of signal transduction|membrane|lipase activity|hydrolase activity|arachidonic acid metabolic process|triglyceride catabolic process|extrinsic component of membrane|axon|regulation of axon extension|protein homodimerization activity|varicosity|synapse|positive regulation of vasoconstriction|acylglycerol catabolic process…	rno00561,rno04714,rno04723,rno04923	Glycerolipid metabolism|Thermogenesis|Retrograde endocannabinoid signaling|Regulation of lipolysis in adipocytes
Mgst1	688.991	499.251	878.731	1.75944	0.81512	3.59352e-15	3.8807e-14	Up	171341	microsomal glutathione S-transferase 1	GO:0004364,GO:0004602,GO:0005634,GO:0005739,GO:0005741,GO:0005778,GO:0005783,GO:0005789,GO:0006749,GO:0010243,GO:0016021,GO:0032496,GO:0033327,GO:0034635,GO:0042493,GO:0042802,GO:0043295,GO:0045177,GO:0071449,GO:0098869	glutathione transferase activity|glutathione peroxidase activity|nucleus|mitochondrion|mitochondrial outer membrane|peroxisomal membrane|endoplasmic reticulum|endoplasmic reticulum membrane|glutathione metabolic process|response to organonitrogen compound|integral component of membrane|response to lipopolysaccharide|Leydig cell differentiation|glutathione transport|response to drug|identical prot…	rno00480,rno00980,rno00982,rno00983,rno01524,rno05200,rno05204,rno05225,rno05418	Glutathione metabolism|Metabolism of xenobiotics by cytochrome P450|Drug metabolism - cytochrome P450|Drug metabolism - other enzymes|Platinum drug resistance|Pathways in cancer|Chemical carcinogenesis|Hepatocellular carcinoma|Fluid shear stress and atherosclerosis
Misp3	2.26356	0	4.52712	23.8494	4.57588	0.0182221	0.044079	Up	304650	MISP family member 3
Mmp17	3567.68	2349.32	4786.04	2.03737	1.0267	4.28049e-63	2.41155e-61	Up	288626	matrix metallopeptidase 17	GO:0001822,GO:0004222,GO:0006508,GO:0008270,GO:0030198,GO:0030574,GO:0031012,GO:0042756	kidney development|metalloendopeptidase activity|proteolysis|zinc ion binding|extracellular matrix organization|collagen catabolic process|extracellular matrix|drinking behavior	rno04928	Parathyroid hormone synthesis, secretion and action
Mmp28	551.388	380.47	722.306	1.89856	0.924905	1.61662e-17	2.00591e-16	Up	303384	matrix metallopeptidase 28	GO:0004222,GO:0005615,GO:0005737,GO:0006508,GO:0008270,GO:0010760,GO:0030198,GO:0030574,GO:0031012	metalloendopeptidase activity|extracellular space|cytoplasm|proteolysis|zinc ion binding|negative regulation of macrophage chemotaxis|extracellular matrix organization|collagen catabolic process|extracellular matrix
Mocos	199.671	154.693	244.649	1.58255	0.66225	0.000325084	0.00118807	Up	361300	molybdenum cofactor sulfurase	GO:0006777,GO:0008265,GO:0016829,GO:0030151,GO:0030170,GO:0043545,GO:0102867	Mo-molybdopterin cofactor biosynthetic process|Mo-molybdopterin cofactor sulfurase activity|lyase activity|molybdenum ion binding|pyridoxal phosphate binding|molybdopterin cofactor metabolic process|molybdenum cofactor sulfurtransferase activity	rno00790	Folate biosynthesis
Mogat2	42.694	27.3999	57.9882	2.12141	1.08502	0.0181592	0.0439607	Up	681211	monoacylglycerol O-acyltransferase 2	GO:0003846,GO:0005783,GO:0005789,GO:0006629,GO:0006640,GO:0006651,GO:0008374,GO:0016021,GO:0016407,GO:0019432,GO:0050892,GO:1990578	2-acylglycerol O-acyltransferase activity|endoplasmic reticulum|endoplasmic reticulum membrane|lipid metabolic process|monoacylglycerol biosynthetic process|diacylglycerol biosynthetic process|O-acyltransferase activity|integral component of membrane|acetyltransferase activity|triglyceride biosynthetic process|intestinal absorption|perinuclear endoplasmic reticulum membrane	rno00561,rno04975	Glycerolipid metabolism|Fat digestion and absorption
Mrfap1	10105.4	6822.69	13388.1	1.96216	0.97244	3.84946e-129	7.02252e-127	Up	282585	Morf4 family associated protein 1	GO:0005515,GO:0005634,GO:0005654,GO:0048471	protein binding|nucleus|nucleoplasm|perinuclear region of cytoplasm
Mrgpre	165.894	125.803	205.985	1.6375	0.711494	0.00178931	0.00561067	Up	404660	MAS related GPR family member E	GO:0004930,GO:0005886,GO:0007186,GO:0016021	G protein-coupled receptor activity|plasma membrane|G protein-coupled receptor signaling pathway|integral component of membrane
Mrps24	722.733	551.619	893.848	1.61983	0.695843	1.96001e-11	1.62616e-10	Up	498406	mitochondrial ribosomal protein S24	GO:0005739,GO:0005840	mitochondrion|ribosome
Msmo1	3904.56	2930.01	4879.11	1.66515	0.735655	5.85895e-61	3.21801e-59	Up	140910	methylsterol monooxygenase 1	GO:0000254,GO:0005506,GO:0005789,GO:0006695,GO:0016020,GO:0016021,GO:0016126,GO:0016491	C-4 methylsterol oxidase activity|iron ion binding|endoplasmic reticulum membrane|cholesterol biosynthetic process|membrane|integral component of membrane|sterol biosynthetic process|oxidoreductase activity	rno00100	Steroid biosynthesis
Msrb2	203.251	136.801	269.701	1.97058	0.978618	5.11944e-07	2.78687e-06	Up	361286	methionine sulfoxide reductase B2	GO:0003779,GO:0005737,GO:0005739,GO:0006979,GO:0008270,GO:0030041,GO:0030091,GO:0033743,GO:0033745	actin binding|cytoplasm|mitochondrion|response to oxidative stress|zinc ion binding|actin filament polymerization|protein repair|peptide-methionine (R)-S-oxide reductase activity|L-methionine-(R)-S-oxide reductase activity
Mtbp	252.943	192.389	313.497	1.63028	0.705117	2.17588e-05	9.58686e-05	Up	500870	MDM2 binding protein	GO:0000776,GO:0000785,GO:0007089,GO:0008285,GO:0031396,GO:0034501,GO:0045839	kinetochore|chromatin|traversing start control point of mitotic cell cycle|negative regulation of cell population proliferation|regulation of protein ubiquitination|protein localization to kinetochore|negative regulation of mitotic nuclear division
Mtfmt	399.945	306.657	493.233	1.60895	0.686124	2.09297e-08	1.33192e-07	Up	315763	mitochondrial methionyl-tRNA formyltransferase	GO:0004479,GO:0005739,GO:0006413,GO:0071951	methionyl-tRNA formyltransferase activity|mitochondrion|translational initiation|conversion of methionyl-tRNA to N-formyl-methionyl-tRNA	rno00670,rno00970	One carbon pool by folate|Aminoacyl-tRNA biosynthesis
Mthfd2l	145.504	113.709	177.298	1.55895	0.640577	0.00290658	0.00868573	Up	305248	methylenetetrahydrofolate dehydrogenase (NADP+ dependent) 2-like	GO:0000105,GO:0004477,GO:0004487,GO:0004488,GO:0005739,GO:0005743,GO:0005759,GO:0006164,GO:0006730,GO:0009086,GO:0009256,GO:0035999	histidine biosynthetic process|methenyltetrahydrofolate cyclohydrolase activity|methylenetetrahydrofolate dehydrogenase (NAD+) activity|methylenetetrahydrofolate dehydrogenase (NADP+) activity|mitochondrion|mitochondrial inner membrane|mitochondrial matrix|purine nucleotide biosynthetic process|one-carbon metabolic process|methionine biosynthetic process|10-formyltetrahydrofolate metabolic proces…	rno00670	One carbon pool by folate
Mtmr1	1071.14	800.432	1341.85	1.67642	0.745382	1.71641e-22	2.71999e-21	Up	317296	myotubularin related protein 1	GO:0004438,GO:0004725,GO:0005737,GO:0005886,GO:0016020,GO:0035335,GO:0042803,GO:0046856,GO:0052629,GO:0060304	phosphatidylinositol-3-phosphatase activity|protein tyrosine phosphatase activity|cytoplasm|plasma membrane|membrane|peptidyl-tyrosine dephosphorylation|protein homodimerization activity|phosphatidylinositol dephosphorylation|phosphatidylinositol-3,5-bisphosphate 3-phosphatase activity|regulation of phosphatidylinositol dephosphorylation	rno00562,rno04070	Inositol phosphate metabolism|Phosphatidylinositol signaling system
Mturn	130.112	59.5133	200.712	3.37457	1.7547	6.43371e-14	6.427e-13	Up	297109	maturin, neural progenitor differentiation regulator homolog	GO:0005737,GO:0007275,GO:0032088,GO:0045654,GO:0046330,GO:0070374	cytoplasm|multicellular organism development|negative regulation of NF-kappaB transcription factor activity|positive regulation of megakaryocyte differentiation|positive regulation of JNK cascade|positive regulation of ERK1 and ERK2 cascade
Mycbp	562.325	434.901	689.749	1.58576	0.665178	1.32101e-10	1.01929e-09	Up	100361133	Myc binding protein	GO:0003713,GO:0005634,GO:0005654,GO:0005737,GO:0005739,GO:0006355,GO:0007283,GO:0045893	transcription coactivator activity|nucleus|nucleoplasm|cytoplasm|mitochondrion|regulation of transcription, DNA-templated|spermatogenesis|positive regulation of transcription, DNA-templated
Mycl	2455.08	1727.51	3182.65	1.84233	0.881528	2.02324e-47	7.80961e-46	Up	298506	MYCL proto-oncogene, bHLH transcription factor	GO:0000978,GO:0000981,GO:0005654,GO:0005694,GO:0006357,GO:0045607,GO:0046983	RNA polymerase II cis-regulatory region sequence-specific DNA binding|DNA-binding transcription factor activity, RNA polymerase II-specific|nucleoplasm|chromosome|regulation of transcription by RNA polymerase II|regulation of inner ear auditory receptor cell differentiation|protein dimerization activity
Myh11	1572.69	879.87	2265.52	2.57458	1.36434	6.05661e-73	4.41042e-71	Up	24582	myosin heavy chain 11	GO:0001725,GO:0003774,GO:0003779,GO:0005516,GO:0005524,GO:0005859,GO:0005903,GO:0006939,GO:0008307,GO:0016459,GO:0030016,GO:0030485,GO:0032982,GO:0042470,GO:0048251,GO:0051015,GO:0055013	stress fiber|motor activity|actin binding|calmodulin binding|ATP binding|muscle myosin complex|brush border|smooth muscle contraction|structural constituent of muscle|myosin complex|myofibril|smooth muscle contractile fiber|myosin filament|melanosome|elastic fiber assembly|actin filament binding|cardiac muscle cell development	rno04270,rno04530,rno04810	Vascular smooth muscle contraction|Tight junction|Regulation of actin cytoskeleton
Myh9	106427	78101.3	134752	1.72535	0.786887	9.45251e-256	8.04724e-253	Up	25745	myosin, heavy chain 9	GO:0000146,GO:0000212,GO:0000904,GO:0001525,GO:0001701,GO:0001725,GO:0001726,GO:0001768,GO:0001772,GO:0001778,GO:0001931,GO:0001965,GO:0003774,GO:0003779,GO:0005178,GO:0005515,GO:0005524,GO:0005634,GO:0005737,GO:0005739,GO:0005768,GO:0005819,GO:0005826,GO:0005829,GO:0005884,GO:0005886,GO:0005903,GO:0005912,GO:0005925,GO:0005938,GO:0006509,GO:0006903,GO:0006911,GO:0007155,GO:0007520,GO:0008360,GO:…	microfilament motor activity|meiotic spindle organization|cell morphogenesis involved in differentiation|angiogenesis|in utero embryonic development|stress fiber|ruffle|establishment of T cell polarity|immunological synapse|plasma membrane repair|uropod|G-protein alpha-subunit binding|motor activity|actin binding|integrin binding|protein binding|ATP binding|nucleus|cytoplasm|mitochondrion|endosom…	rno04270,rno04530,rno04810	Vascular smooth muscle contraction|Tight junction|Regulation of actin cytoskeleton
Myl2	10.2774	3.03294	17.5219	5.73869	2.52072	0.0137707	0.0345314	Up	363925	myosin light chain 2	GO:0002026,GO:0003007,GO:0003785,GO:0005509,GO:0005856,GO:0007507,GO:0009791,GO:0015629,GO:0016459,GO:0030016,GO:0030308,GO:0031672,GO:0042694,GO:0043292,GO:0055001,GO:0055003,GO:0055010,GO:0060047,GO:0060048,GO:0061049,GO:0097512,GO:0098735	regulation of the force of heart contraction|heart morphogenesis|actin monomer binding|calcium ion binding|cytoskeleton|heart development|post-embryonic development|actin cytoskeleton|myosin complex|myofibril|negative regulation of cell growth|A band|muscle cell fate specification|contractile fiber|muscle cell development|cardiac myofibril assembly|ventricular cardiac muscle tissue morphogenesis|…	rno04260,rno04261,rno04371,rno04510,rno04530,rno04670,rno04810,rno05132,rno05410,rno05414	Cardiac muscle contraction|Adrenergic signaling in cardiomyocytes|Apelin signaling pathway|Focal adhesion|Tight junction|Leukocyte transendothelial migration|Regulation of actin cytoskeleton|Salmonella infection|Hypertrophic cardiomyopathy|Dilated cardiomyopathy
Myl9	6028.48	4330.52	7726.44	1.78428	0.83534	8.7804e-97	1.05946e-94	Up	296313	myosin light chain 9	GO:0001725,GO:0005509,GO:0005938,GO:0016460,GO:0030018,GO:0032036,GO:0070527	stress fiber|calcium ion binding|cell cortex|myosin II complex|Z disc|myosin heavy chain binding|platelet aggregation	rno04022,rno04024,rno04270,rno04360,rno04510,rno04530,rno04670,rno04810,rno04921,rno05132	cGMP-PKG signaling pathway|cAMP signaling pathway|Vascular smooth muscle contraction|Axon guidance|Focal adhesion|Tight junction|Leukocyte transendothelial migration|Regulation of actin cytoskeleton|Oxytocin signaling pathway|Salmonella infection
Mylip	1272.86	720.087	1825.62	2.53594	1.34252	4.43636e-65	2.66599e-63	Up	306825	myosin regulatory light chain interacting protein	GO:0004842,GO:0005737,GO:0005856,GO:0005886,GO:0006511,GO:0007399,GO:0008092,GO:0010977,GO:0010989,GO:0016567,GO:0031648,GO:0032803,GO:0042632,GO:0045732,GO:0046872,GO:0061630	ubiquitin-protein transferase activity|cytoplasm|cytoskeleton|plasma membrane|ubiquitin-dependent protein catabolic process|nervous system development|cytoskeletal protein binding|negative regulation of neuron projection development|negative regulation of low-density lipoprotein particle clearance|protein ubiquitination|protein destabilization|regulation of low-density lipoprotein particle recept…	rno04979	Cholesterol metabolism
Mylk	1355.21	908.147	1802.27	1.98489	0.989057	5.8881e-33	1.39458e-31	Up	288057	myosin light chain kinase	GO:0001725,GO:0004672,GO:0004687,GO:0005516,GO:0005524,GO:0005737,GO:0005886,GO:0005911,GO:0006468,GO:0006939,GO:0014820,GO:0015629,GO:0019899,GO:0030027,GO:0030335,GO:0032060,GO:0032154,GO:0035690,GO:0035865,GO:0046872,GO:0051928,GO:0060414,GO:0071277,GO:0071476,GO:0090303	stress fiber|protein kinase activity|myosin light chain kinase activity|calmodulin binding|ATP binding|cytoplasm|plasma membrane|cell-cell junction|protein phosphorylation|smooth muscle contraction|tonic smooth muscle contraction|actin cytoskeleton|enzyme binding|lamellipodium|positive regulation of cell migration|bleb assembly|cleavage furrow|cellular response to drug|cellular response to potass…	rno04020,rno04022,rno04270,rno04371,rno04510,rno04611,rno04810,rno04921,rno04971	Calcium signaling pathway|cGMP-PKG signaling pathway|Vascular smooth muscle contraction|Apelin signaling pathway|Focal adhesion|Platelet activation|Regulation of actin cytoskeleton|Oxytocin signaling pathway|Gastric acid secretion
Myo5a	4174.45	3259.7	5089.21	1.56127	0.642723	1.58248e-52	7.11142e-51	Up	25017	myosin VA	GO:0000146,GO:0000149,GO:0001726,GO:0001750,GO:0003774,GO:0003779,GO:0005509,GO:0005515,GO:0005516,GO:0005524,GO:0005737,GO:0005764,GO:0005769,GO:0005770,GO:0005777,GO:0005783,GO:0005790,GO:0005794,GO:0005829,GO:0005882,GO:0005884,GO:0006582,GO:0006887,GO:0006892,GO:0007015,GO:0007268,GO:0007601,GO:0008021,GO:0014046,GO:0015629,GO:0016020,GO:0016192,GO:0016236,GO:0016459,GO:0016461,GO:0017075,GO:…	microfilament motor activity|SNARE binding|ruffle|photoreceptor outer segment|motor activity|actin binding|calcium ion binding|protein binding|calmodulin binding|ATP binding|cytoplasm|lysosome|early endosome|late endosome|peroxisome|endoplasmic reticulum|smooth endoplasmic reticulum|Golgi apparatus|cytosol|intermediate filament|actin filament|melanin metabolic process|exocytosis|post-Golgi vesicl…
Myo5b	241.676	188.853	294.499	1.56031	0.641837	0.000128379	0.000503914	Up	25132	myosin Vb	GO:0000146,GO:0003774,GO:0005515,GO:0005516,GO:0005524,GO:0005737,GO:0005903,GO:0007015,GO:0015031,GO:0015629,GO:0016192,GO:0016197,GO:0016459,GO:0030050,GO:0031267,GO:0031982,GO:0032880,GO:0032991,GO:0035255,GO:0043005,GO:0043025,GO:0043197,GO:0045179,GO:0045773,GO:0048471,GO:0050775,GO:0050804,GO:0051015,GO:0055037,GO:0060997,GO:0098685,GO:0098871,GO:0098944,GO:0098978,GO:0099003,GO:0099159,GO:…	microfilament motor activity|motor activity|protein binding|calmodulin binding|ATP binding|cytoplasm|brush border|actin filament organization|protein transport|actin cytoskeleton|vesicle-mediated transport|endosomal transport|myosin complex|vesicle transport along actin filament|small GTPase binding|vesicle|regulation of protein localization|protein-containing complex|ionotropic glutamate recepto…
Myom1	60.9491	45.0909	76.8073	1.7052	0.769944	0.0159169	0.0392303	Up	316740	myomesin 1	GO:0002074,GO:0006936,GO:0010628,GO:0010737,GO:0019900,GO:0030017,GO:0031430,GO:0042802,GO:0042803,GO:0050714,GO:0051015	extraocular skeletal muscle development|muscle contraction|positive regulation of gene expression|protein kinase A signaling|kinase binding|sarcomere|M band|identical protein binding|protein homodimerization activity|positive regulation of protein secretion|actin filament binding
Myrf	5257.81	2865.13	7650.49	2.66975	1.4167	7.32459e-234	4.88009e-231	Up	293736	myelin regulatory factor	GO:0000981,GO:0003677,GO:0003700,GO:0005634,GO:0005654,GO:0005737,GO:0005789,GO:0005794,GO:0005829,GO:0006357,GO:0014003,GO:0016021,GO:0016540,GO:0022010,GO:0031643,GO:0032286,GO:0042802,GO:0043565,GO:0045893,GO:0048709	DNA-binding transcription factor activity, RNA polymerase II-specific|DNA binding|DNA-binding transcription factor activity|nucleus|nucleoplasm|cytoplasm|endoplasmic reticulum membrane|Golgi apparatus|cytosol|regulation of transcription by RNA polymerase II|oligodendrocyte development|integral component of membrane|protein autoprocessing|central nervous system myelination|positive regulation of m…
Myrip	307.652	222.12	393.185	1.76999	0.823744	6.2242e-08	3.73745e-07	Up	360034	myosin VIIA and Rab interacting protein	GO:0000145,GO:0001750,GO:0003779,GO:0005515,GO:0006886,GO:0015629,GO:0016324,GO:0017022,GO:0030133,GO:0030667,GO:0030864,GO:0031045,GO:0031267,GO:0032024,GO:0042470,GO:0045202,GO:0046872,GO:0048471,GO:0051018	exocyst|photoreceptor outer segment|actin binding|protein binding|intracellular protein transport|actin cytoskeleton|apical plasma membrane|myosin binding|transport vesicle|secretory granule membrane|cortical actin cytoskeleton|dense core granule|small GTPase binding|positive regulation of insulin secretion|melanosome|synapse|metal ion binding|perinuclear region of cytoplasm|protein kinase A bind…
NEWGENE_1309446	265.43	207.31	323.55	1.56163	0.643054	4.62835e-05	0.000194581	Up	108348166		GO:0001736,GO:0005737,GO:0007399,GO:0008589,GO:0009986,GO:0010839,GO:0016192,GO:0021513,GO:0021915,GO:0030216,GO:0030278,GO:0031069,GO:0031514,GO:0036064,GO:0042733,GO:0043587,GO:0044458,GO:0045880,GO:0051782,GO:0060021,GO:0060173,GO:0060271,GO:1905515	establishment of planar polarity|cytoplasm|nervous system development|regulation of smoothened signaling pathway|cell surface|negative regulation of keratinocyte proliferation|vesicle-mediated transport|spinal cord dorsal/ventral patterning|neural tube development|keratinocyte differentiation|regulation of ossification|hair follicle morphogenesis|motile cilium|ciliary basal body|embryonic digit m…
Naa15	3615.07	2885.29	4344.86	1.50607	0.590789	1.06447e-34	2.70065e-33	Up	310399	N(alpha)-acetyltransferase 15, NatA auxiliary subunit	GO:0004596,GO:0005634,GO:0005667,GO:0005737,GO:0005829,GO:0006474,GO:0008080,GO:0016407,GO:0016604,GO:0017196,GO:0031415,GO:0043022,GO:0043066,GO:0043231,GO:0045893,GO:0050821	peptide alpha-N-acetyltransferase activity|nucleus|transcription regulator complex|cytoplasm|cytosol|N-terminal protein amino acid acetylation|N-acetyltransferase activity|acetyltransferase activity|nuclear body|N-terminal peptidyl-methionine acetylation|NatA complex|ribosome binding|negative regulation of apoptotic process|intracellular membrane-bounded organelle|positive regulation of transcrip…
Nacc1	4904.04	3515.41	6292.67	1.79013	0.840061	1.36405e-63	7.8287e-62	Up	171454	nucleus accumbens associated 1	GO:0000978,GO:0000981,GO:0005515,GO:0005634,GO:0005654,GO:0005737,GO:0006357,GO:0008284,GO:0030054,GO:0043231,GO:0045892	RNA polymerase II cis-regulatory region sequence-specific DNA binding|DNA-binding transcription factor activity, RNA polymerase II-specific|protein binding|nucleus|nucleoplasm|cytoplasm|regulation of transcription by RNA polymerase II|positive regulation of cell population proliferation|cell junction|intracellular membrane-bounded organelle|negative regulation of transcription, DNA-templated
Nags	7.24926	1.72773	12.7708	7.41941	2.8913	0.0073146	0.0197583	Up	303563	N-acetylglutamate synthase	GO:0003991,GO:0004042,GO:0005739,GO:0005759,GO:0006526,GO:0006536,GO:0016310,GO:0034618	acetylglutamate kinase activity|acetyl-CoA:L-glutamate N-acetyltransferase activity|mitochondrion|mitochondrial matrix|arginine biosynthetic process|glutamate metabolic process|phosphorylation|arginine binding	rno00220	Arginine biosynthesis
Naif1	182.917	145.171	220.663	1.52034	0.604396	0.000791876	0.00268645	Up	687739		GO:0005634,GO:0005654,GO:0005739,GO:0005829,GO:0005886,GO:0030308,GO:1902108	nucleus|nucleoplasm|mitochondrion|cytosol|plasma membrane|negative regulation of cell growth|regulation of mitochondrial membrane permeability involved in apoptotic process
Nalcn	95.1722	70.6838	119.661	1.69318	0.759738	0.00543122	0.0151931	Up	266760	sodium leak channel, non-selective	GO:0005244,GO:0005261,GO:0005272,GO:0016021,GO:0022840,GO:0034765,GO:0035725,GO:0060075,GO:0070588,GO:0071805,GO:0098655	voltage-gated ion channel activity|cation channel activity|sodium channel activity|integral component of membrane|leak channel activity|regulation of ion transmembrane transport|sodium ion transmembrane transport|regulation of resting membrane potential|calcium ion transmembrane transport|potassium ion transmembrane transport|cation transmembrane transport
Nap1l3	330.949	236.99	424.907	1.79372	0.842955	4.89088e-09	3.31628e-08	Up	170914	nucleosome assembly protein 1-like 3	GO:0000785,GO:0003682,GO:0005634,GO:0006334,GO:0042393	chromatin|chromatin binding|nucleus|nucleosome assembly|histone binding
Napb	158.359	122.186	194.533	1.59078	0.669732	0.00139968	0.00449283	Up	499903	NSF attachment protein beta	GO:0000149,GO:0002090,GO:0005483,GO:0005774,GO:0006886,GO:0010807,GO:0019905,GO:0031201,GO:0032984,GO:0035249,GO:0035494,GO:0043462,GO:0070044,GO:0098793,GO:0098794,GO:0098978	SNARE binding|regulation of receptor internalization|soluble NSF attachment protein activity|vacuolar membrane|intracellular protein transport|regulation of synaptic vesicle priming|syntaxin binding|SNARE complex|protein-containing complex disassembly|synaptic transmission, glutamatergic|SNARE complex disassembly|regulation of ATPase activity|synaptobrevin 2-SNAP-25-syntaxin-1a complex|presynapse…
Nckap5	16.0497	8.26796	23.8315	2.88358	1.52786	0.0148345	0.0368672	Up	363974		GO:0001578,GO:0007019,GO:0035371	microtubule bundle formation|microtubule depolymerization|microtubule plus-end
Ncoa7	1113.23	810.761	1415.71	1.74575	0.803848	1.65711e-25	3.0016e-24	Up	498995		GO:0005634,GO:0006357,GO:0006979,GO:0016922,GO:0030374,GO:0045944,GO:1900408,GO:1902083,GO:1903204	nucleus|regulation of transcription by RNA polymerase II|response to oxidative stress|nuclear receptor binding|nuclear receptor coactivator activity|positive regulation of transcription by RNA polymerase II|negative regulation of cellular response to oxidative stress|negative regulation of peptidyl-cysteine S-nitrosylation|negative regulation of oxidative stress-induced neuron death
Ndrg1	2214.95	1554.14	2875.77	1.85035	0.887797	1.97002e-41	6.38235e-40	Up	299923	N-myc downstream regulated 1	GO:0005634,GO:0005737,GO:0005813,GO:0005829,GO:0005874,GO:0005886,GO:0005912,GO:0007165,GO:0008017,GO:0008285,GO:0015630,GO:0030330,GO:0031267,GO:0032287,GO:0042127,GO:0043015,GO:0045296,GO:0045576,GO:0048471,GO:0055038,GO:0071456,GO:0098978,GO:0099173	nucleus|cytoplasm|centrosome|cytosol|microtubule|plasma membrane|adherens junction|signal transduction|microtubule binding|negative regulation of cell population proliferation|microtubule cytoskeleton|DNA damage response, signal transduction by p53 class mediator|small GTPase binding|peripheral nervous system myelin maintenance|regulation of cell population proliferation|gamma-tubulin binding|cad…
Ndrg2	252.128	181.688	322.568	1.7762	0.828794	1.09219e-07	6.38322e-07	Up	171114	NDRG family member 2	GO:0001818,GO:0005634,GO:0005737,GO:0005794,GO:0007165,GO:0007399,GO:0010574,GO:0016055,GO:0021762,GO:0030154,GO:0030426,GO:0048471,GO:0048662,GO:0070373,GO:0090361,GO:0098978,GO:0099173	negative regulation of cytokine production|nucleus|cytoplasm|Golgi apparatus|signal transduction|nervous system development|regulation of vascular endothelial growth factor production|Wnt signaling pathway|substantia nigra development|cell differentiation|growth cone|perinuclear region of cytoplasm|negative regulation of smooth muscle cell proliferation|negative regulation of ERK1 and ERK2 cascad…
Ndrg3	179.34	132.329	226.351	1.71089	0.774746	0.000705323	0.00241636	Up	296318	NDRG family member 3	GO:0005737,GO:0007165	cytoplasm|signal transduction
Nebl	85.2843	50.5257	120.043	2.37613	1.24861	5.19666e-06	2.48003e-05	Up	307189	nebulette	GO:0001725,GO:0005523,GO:0008092,GO:0030018,GO:0031005,GO:0046872,GO:0051015,GO:0055001,GO:0071691	stress fiber|tropomyosin binding|cytoskeletal protein binding|Z disc|filamin binding|metal ion binding|actin filament binding|muscle cell development|cardiac muscle thin filament assembly
Nefl	730.408	440.67	1020.15	2.31528	1.21119	4.1687e-24	7.11372e-23	Up	83613	neurofilament light	GO:0000226,GO:0005200,GO:0005737,GO:0005829,GO:0005882,GO:0005883,GO:0008022,GO:0008089,GO:0008090,GO:0009636,GO:0010033,GO:0014012,GO:0019896,GO:0019904,GO:0021510,GO:0021766,GO:0021987,GO:0030424,GO:0030426,GO:0030674,GO:0031133,GO:0031594,GO:0033693,GO:0040011,GO:0042802,GO:0043005,GO:0043274,GO:0043434,GO:0043524,GO:0044877,GO:0045105,GO:0045109,GO:0045110,GO:0048812,GO:0050772,GO:0050885,GO:…	microtubule cytoskeleton organization|structural constituent of cytoskeleton|cytoplasm|cytosol|intermediate filament|neurofilament|protein C-terminus binding|anterograde axonal transport|retrograde axonal transport|response to toxic substance|response to organic substance|peripheral nervous system axon regeneration|axonal transport of mitochondrion|protein domain specific binding|spinal cord deve…	rno05014,rno05022	Amyotrophic lateral sclerosis|Pathways of neurodegeneration - multiple diseases
Nefm	1595.64	430.973	2760.3	6.40465	2.67912	1.57052e-289	2.40667e-286	Up	24588	neurofilament medium	GO:0000226,GO:0005102,GO:0005198,GO:0005856,GO:0005882,GO:0005883,GO:0008088,GO:0014069,GO:0015643,GO:0021510,GO:0021766,GO:0021987,GO:0030424,GO:0031103,GO:0031133,GO:0031594,GO:0033693,GO:0034599,GO:0043005,GO:0043204,GO:0044877,GO:0045104,GO:0045105,GO:0045110,GO:0045111,GO:0060052,GO:0071392,GO:0097418,GO:0099160,GO:0099182,GO:1903937	microtubule cytoskeleton organization|signaling receptor binding|structural molecule activity|cytoskeleton|intermediate filament|neurofilament|axo-dendritic transport|postsynaptic density|toxic substance binding|spinal cord development|hippocampus development|cerebral cortex development|axon|axon regeneration|regulation of axon diameter|neuromuscular junction|neurofilament bundle assembly|cellula…	rno05014,rno05022	Amyotrophic lateral sclerosis|Pathways of neurodegeneration - multiple diseases
Nexn	668.377	481.691	855.064	1.7749	0.827737	2.02114e-13	1.94303e-12	Up	246172	nexilin (F actin binding protein)	GO:0005856,GO:0005886,GO:0005912,GO:0005925,GO:0007155,GO:0007156,GO:0007411,GO:0008307,GO:0009617,GO:0015629,GO:0030018,GO:0030055,GO:0030334,GO:0030424,GO:0051015,GO:0051493,GO:0070593,GO:0098632	cytoskeleton|plasma membrane|adherens junction|focal adhesion|cell adhesion|homophilic cell adhesion via plasma membrane adhesion molecules|axon guidance|structural constituent of muscle|response to bacterium|actin cytoskeleton|Z disc|cell-substrate junction|regulation of cell migration|axon|actin filament binding|regulation of cytoskeleton organization|dendrite self-avoidance|cell-cell adhesion …
Nfe2l3	32.2682	8.92098	55.6155	6.22857	2.6389	5.53722e-07	3.00256e-06	Up	312331	nuclear factor, erythroid 2-like 3	GO:0000122,GO:0000978,GO:0000981,GO:0001227,GO:0005634,GO:0006357	negative regulation of transcription by RNA polymerase II|RNA polymerase II cis-regulatory region sequence-specific DNA binding|DNA-binding transcription factor activity, RNA polymerase II-specific|DNA-binding transcription repressor activity, RNA polymerase II-specific|nucleus|regulation of transcription by RNA polymerase II
Ngef	63.7091	28.6962	98.722	3.43398	1.77988	5.75047e-07	3.1094e-06	Up	246217	neuronal guanine nucleotide exchange factor	GO:0005085,GO:0005737,GO:0007399,GO:0009987,GO:0016020,GO:0030154,GO:0030426,GO:0043087,GO:0046875,GO:0048013,GO:0050790,GO:0061002,GO:0090630,GO:0098883,GO:0098978	guanyl-nucleotide exchange factor activity|cytoplasm|nervous system development|cellular process|membrane|cell differentiation|growth cone|regulation of GTPase activity|ephrin receptor binding|ephrin receptor signaling pathway|regulation of catalytic activity|negative regulation of dendritic spine morphogenesis|activation of GTPase activity|synapse pruning|glutamatergic synapse	rno04360	Axon guidance
Niban1	5673.54	4471.24	6875.85	1.53772	0.620795	1.43342e-41	4.67356e-40	Up	63912	niban apoptosis regulator 1	GO:0001933,GO:0001934,GO:0005737,GO:0005829,GO:0005886,GO:0034976,GO:0045727	negative regulation of protein phosphorylation|positive regulation of protein phosphorylation|cytoplasm|cytosol|plasma membrane|response to endoplasmic reticulum stress|positive regulation of translation
Nipal2	31.9195	18.1174	45.7216	2.52084	1.33391	0.00431572	0.0123754	Up	362899	NIPA-like domain containing 2	GO:0015095,GO:0015693,GO:0016020,GO:0016021,GO:1903830	magnesium ion transmembrane transporter activity|magnesium ion transport|membrane|integral component of membrane|magnesium ion transmembrane transport
Nipsnap1	1506.66	977.192	2036.13	2.08373	1.05917	5.69371e-49	2.3329e-47	Up	360971	nipsnap homolog 1	GO:0005739,GO:0016020,GO:0019233,GO:0042165,GO:0097060	mitochondrion|membrane|sensory perception of pain|neurotransmitter binding|synaptic membrane
Nkain4	18.4918	9.00568	27.978	3.11497	1.63922	0.00768307	0.0206372	Up	296469	Sodium/potassium transporting ATPase interacting 4	GO:0002028,GO:0005886,GO:0016020,GO:0016021	regulation of sodium ion transport|plasma membrane|membrane|integral component of membrane
Nlgn1	40.1847	21.6876	58.6818	2.70797	1.43721	0.000467597	0.00165982	Up	116647	neuroligin 1	GO:0002087,GO:0005515,GO:0005794,GO:0005886,GO:0005887,GO:0006605,GO:0007155,GO:0007157,GO:0007158,GO:0007268,GO:0007399,GO:0007416,GO:0009897,GO:0009986,GO:0010841,GO:0014069,GO:0016080,GO:0016339,GO:0030165,GO:0030425,GO:0031175,GO:0032230,GO:0032433,GO:0035418,GO:0038023,GO:0042043,GO:0042802,GO:0043083,GO:0043197,GO:0043198,GO:0043235,GO:0044877,GO:0045161,GO:0045184,GO:0045202,GO:0045664,GO:…	regulation of respiratory gaseous exchange by nervous system process|protein binding|Golgi apparatus|plasma membrane|integral component of plasma membrane|protein targeting|cell adhesion|heterophilic cell-cell adhesion via plasma membrane cell adhesion molecules|neuron cell-cell adhesion|chemical synaptic transmission|nervous system development|synapse assembly|external side of plasma membrane|ce…	rno04514	Cell adhesion molecules
Nol3	494.56	386.916	602.203	1.55643	0.638243	1.23796e-07	7.19941e-07	Up	85383	nucleolar protein 3	GO:0001666,GO:0001974,GO:0002931,GO:0005102,GO:0005123,GO:0005509,GO:0005515,GO:0005730,GO:0005737,GO:0005739,GO:0006376,GO:0010468,GO:0010659,GO:0010664,GO:0010667,GO:0010804,GO:0010880,GO:0014736,GO:0014808,GO:0014876,GO:0016020,GO:0016528,GO:0016529,GO:0019900,GO:0019902,GO:0035877,GO:0042802,GO:0042981,GO:0043027,GO:0043066,GO:0043154,GO:0045445,GO:0048659,GO:0051259,GO:0051481,GO:0051562,GO:…	response to hypoxia|blood vessel remodeling|response to ischemia|signaling receptor binding|death receptor binding|calcium ion binding|protein binding|nucleolus|cytoplasm|mitochondrion|mRNA splice site selection|regulation of gene expression|cardiac muscle cell apoptotic process|negative regulation of striated muscle cell apoptotic process|negative regulation of cardiac muscle cell apoptotic proc…
Notch4	108.489	86.3504	130.627	1.51259	0.597018	0.010662	0.0275514	Up	406162	notch receptor 4	GO:0000122,GO:0001569,GO:0001763,GO:0001837,GO:0001886,GO:0001944,GO:0005112,GO:0005509,GO:0005634,GO:0005783,GO:0005886,GO:0007219,GO:0008593,GO:0009986,GO:0016021,GO:0030879,GO:0031410,GO:0032880,GO:0038023,GO:0042060,GO:0045446,GO:0045602,GO:0045746,GO:0045766,GO:0048845,GO:0060354,GO:0070613,GO:1903849,GO:2000048	negative regulation of transcription by RNA polymerase II|branching involved in blood vessel morphogenesis|morphogenesis of a branching structure|epithelial to mesenchymal transition|endothelial cell morphogenesis|vasculature development|Notch binding|calcium ion binding|nucleus|endoplasmic reticulum|plasma membrane|Notch signaling pathway|regulation of Notch signaling pathway|cell surface|integr…	rno01522,rno04330,rno04919,rno05165,rno05200,rno05206,rno05224	Endocrine resistance|Notch signaling pathway|Thyroid hormone signaling pathway|Human papillomavirus infection|Pathways in cancer|MicroRNAs in cancer|Breast cancer
Nox4	361.11	273.428	448.791	1.64133	0.714867	1.08871e-07	6.36772e-07	Up	85431	NADPH oxidase 4	GO:0000902,GO:0001666,GO:0001725,GO:0003015,GO:0005515,GO:0005634,GO:0005654,GO:0005739,GO:0005789,GO:0005886,GO:0005925,GO:0006801,GO:0006952,GO:0007568,GO:0007569,GO:0008285,GO:0010467,GO:0014911,GO:0016174,GO:0016175,GO:0016324,GO:0042554,GO:0043020,GO:0043065,GO:0043406,GO:0045453,GO:0048471,GO:0050664,GO:0050667,GO:0051496,GO:0051897,GO:0055007,GO:0061098,GO:0070374,GO:0071320,GO:0071333,GO:…	cell morphogenesis|response to hypoxia|stress fiber|heart process|protein binding|nucleus|nucleoplasm|mitochondrion|endoplasmic reticulum membrane|plasma membrane|focal adhesion|superoxide metabolic process|defense response|aging|cell aging|negative regulation of cell population proliferation|gene expression|positive regulation of smooth muscle cell migration|NAD(P)H oxidase H2O2-forming activity…	rno04933,rno05010,rno05022	AGE-RAGE signaling pathway in diabetic complications|Alzheimer disease|Pathways of neurodegeneration - multiple diseases
Noxa1	21.9712	10.9969	32.9456	2.99316	1.58167	0.00425819	0.0122241	Up	311793	NADPH oxidase activator 1	GO:0005829,GO:0006801,GO:0010310,GO:0016176,GO:0017124,GO:0019899,GO:0031267,GO:0042554,GO:0042802,GO:0043020,GO:0060263	cytosol|superoxide metabolic process|regulation of hydrogen peroxide metabolic process|superoxide-generating NADPH oxidase activator activity|SH3 domain binding|enzyme binding|small GTPase binding|superoxide anion generation|identical protein binding|NADPH oxidase complex|regulation of respiratory burst
Npnt	758.557	566.361	950.753	1.67926	0.747825	3.13021e-13	2.97934e-12	Up	686753		GO:0001657,GO:0001658,GO:0005178,GO:0005509,GO:0005576,GO:0005604,GO:0007160,GO:0010694,GO:0010811,GO:0030198,GO:0030485,GO:0030511,GO:0031012,GO:0033631,GO:0034678,GO:0045184,GO:0045669,GO:0045987,GO:0062023,GO:0070374,GO:0071356,GO:0097195,GO:2000721	ureteric bud development|branching involved in ureteric bud morphogenesis|integrin binding|calcium ion binding|extracellular region|basement membrane|cell-matrix adhesion|positive regulation of alkaline phosphatase activity|positive regulation of cell-substrate adhesion|extracellular matrix organization|smooth muscle contractile fiber|positive regulation of transforming growth factor beta recepto…	rno04512	ECM-receptor interaction
Npr3	1810.05	1178.55	2441.56	2.07173	1.05084	7.19511e-07	3.83773e-06	Up	25339	natriuretic peptide receptor 3	GO:0001501,GO:0002158,GO:0005887,GO:0007193,GO:0007194,GO:0007200,GO:0008217,GO:0008528,GO:0016020,GO:0016941,GO:0017046,GO:0030157,GO:0031404,GO:0032991,GO:0033688,GO:0035810,GO:0042277,GO:0042311,GO:0042562,GO:0042802,GO:0042803,GO:0048015,GO:0048662,GO:0051000,GO:0120163	skeletal system development|osteoclast proliferation|integral component of plasma membrane|adenylate cyclase-inhibiting G protein-coupled receptor signaling pathway|negative regulation of adenylate cyclase activity|phospholipase C-activating G protein-coupled receptor signaling pathway|regulation of blood pressure|G protein-coupled peptide receptor activity|membrane|natriuretic peptide receptor a…
Nrarp	69.1005	49.6594	88.5416	1.78564	0.836441	0.0120807	0.0307515	Up	499745	Notch-regulated ankyrin repeat protein	GO:0000122,GO:0001569,GO:0001938,GO:0002040,GO:0002043,GO:0007219,GO:0022407,GO:0032525,GO:0045581,GO:0045746,GO:0090263,GO:1902367	negative regulation of transcription by RNA polymerase II|branching involved in blood vessel morphogenesis|positive regulation of endothelial cell proliferation|sprouting angiogenesis|blood vessel endothelial cell proliferation involved in sprouting angiogenesis|Notch signaling pathway|regulation of cell-cell adhesion|somite rostral/caudal axis specification|negative regulation of T cell differen…
Nrbf2	368.889	243.799	493.98	2.02601	1.01864	5.29258e-13	4.92432e-12	Up	58839	nuclear receptor binding factor 2	GO:0005634,GO:0005737,GO:0005776,GO:0006914,GO:0016922,GO:0031410,GO:0034976,GO:0035032,GO:0043550,GO:0045893	nucleus|cytoplasm|autophagosome|autophagy|nuclear receptor binding|cytoplasmic vesicle|response to endoplasmic reticulum stress|phosphatidylinositol 3-kinase complex, class III|regulation of lipid kinase activity|positive regulation of transcription, DNA-templated	rno04140,rno05010,rno05014,rno05016,rno05017,rno05022	Autophagy - animal|Alzheimer disease|Amyotrophic lateral sclerosis|Huntington disease|Spinocerebellar ataxia|Pathways of neurodegeneration - multiple diseases
Nrbp2	620.421	449.446	791.396	1.76088	0.816299	2.76307e-11	2.26909e-10	Up	680451	nuclear receptor binding protein 2	GO:0004674,GO:0005524,GO:0005737,GO:0006468,GO:0006888,GO:0012505,GO:0016242,GO:0030182,GO:0035556,GO:0043524	protein serine/threonine kinase activity|ATP binding|cytoplasm|protein phosphorylation|endoplasmic reticulum to Golgi vesicle-mediated transport|endomembrane system|negative regulation of macroautophagy|neuron differentiation|intracellular signal transduction|negative regulation of neuron apoptotic process
Nrep	22972.4	17031.7	28913.1	1.69762	0.763513	2.37374e-150	5.68362e-148	Up	338475	neuronal regeneration related protein	GO:0005634,GO:0005737,GO:0017015,GO:0031103,GO:0045664	nucleus|cytoplasm|regulation of transforming growth factor beta receptor signaling pathway|axon regeneration|regulation of neuron differentiation
Nrxn1	129.931	54.4861	205.376	3.77373	1.91599	5.05576e-15	5.39516e-14	Up	60391	neurexin 1	GO:0001525,GO:0004888,GO:0005102,GO:0005105,GO:0005246,GO:0005509,GO:0005515,GO:0005730,GO:0005783,GO:0005886,GO:0007157,GO:0007158,GO:0007165,GO:0007268,GO:0007269,GO:0007416,GO:0007612,GO:0007623,GO:0009986,GO:0010628,GO:0010629,GO:0010739,GO:0016021,GO:0016339,GO:0021707,GO:0030139,GO:0030534,GO:0031175,GO:0031965,GO:0031982,GO:0032991,GO:0033130,GO:0033138,GO:0035176,GO:0035418,GO:0036057,GO:…	angiogenesis|transmembrane signaling receptor activity|signaling receptor binding|type 1 fibroblast growth factor receptor binding|calcium channel regulator activity|calcium ion binding|protein binding|nucleolus|endoplasmic reticulum|plasma membrane|heterophilic cell-cell adhesion via plasma membrane cell adhesion molecules|neuron cell-cell adhesion|signal transduction|chemical synaptic transmiss…	rno04514	Cell adhesion molecules
Ntm	167.531	104.1	230.963	2.21998	1.15054	4.87094e-08	2.96317e-07	Up	50864	neurotrimin	GO:0005615,GO:0005886,GO:0007155,GO:0009986,GO:0010977,GO:0021549,GO:0030424,GO:0031225,GO:0032355,GO:0048471,GO:0060076	extracellular space|plasma membrane|cell adhesion|cell surface|negative regulation of neuron projection development|cerebellum development|axon|anchored component of membrane|response to estradiol|perinuclear region of cytoplasm|excitatory synapse
Ntn4	237.891	141.255	334.526	2.36668	1.24287	4.8971e-12	4.25174e-11	Up	299737	netrin 4	GO:0005576,GO:0005604,GO:0009887,GO:0009888,GO:0016322,GO:0016477,GO:0034446,GO:0043237,GO:0043256,GO:0060668,GO:0070831	extracellular region|basement membrane|animal organ morphogenesis|tissue development|neuron remodeling|cell migration|substrate adhesion-dependent cell spreading|laminin-1 binding|laminin complex|regulation of branching involved in salivary gland morphogenesis by extracellular matrix-epithelial cell signaling|basement membrane assembly	rno04360	Axon guidance
Ntng1	35.844	18.9279	52.7602	2.79081	1.48069	0.00042456	0.00152507	Up	295382	netrin G1	GO:0005886,GO:0007409,GO:0009887,GO:0009888,GO:0010975,GO:0016477,GO:0034446,GO:0043256,GO:0046658,GO:0050804,GO:0050839,GO:0070831,GO:0098632,GO:0098685,GO:0098978,GO:0099029,GO:0099560,GO:0150011,GO:2001222	plasma membrane|axonogenesis|animal organ morphogenesis|tissue development|regulation of neuron projection development|cell migration|substrate adhesion-dependent cell spreading|laminin complex|anchored component of plasma membrane|modulation of chemical synaptic transmission|cell adhesion molecule binding|basement membrane assembly|cell-cell adhesion mediator activity|Schaffer collateral - CA1 s…	rno04360,rno04514	Axon guidance|Cell adhesion molecules
Ntsr1	5.66908	0.688241	10.6499	15.4789	3.95223	0.00457824	0.0130646	Up	366274	neurotensin receptor 1	GO:0001659,GO:0003085,GO:0003254,GO:0005737,GO:0005739,GO:0005783,GO:0005794,GO:0005886,GO:0005887,GO:0007218,GO:0007612,GO:0008344,GO:0009898,GO:0009986,GO:0014049,GO:0014054,GO:0016492,GO:0030424,GO:0030425,GO:0032280,GO:0033993,GO:0042802,GO:0043025,GO:0043065,GO:0043066,GO:0043195,GO:0043197,GO:0043198,GO:0043204,GO:0043576,GO:0043679,GO:0044309,GO:0044877,GO:0045121,GO:0045202,GO:0047485,GO:…	temperature homeostasis|negative regulation of systemic arterial blood pressure|regulation of membrane depolarization|cytoplasm|mitochondrion|endoplasmic reticulum|Golgi apparatus|plasma membrane|integral component of plasma membrane|neuropeptide signaling pathway|learning|adult locomotory behavior|cytoplasmic side of plasma membrane|cell surface|positive regulation of glutamate secretion|positiv…	rno04020,rno04080	Calcium signaling pathway|Neuroactive ligand-receptor interaction
Nudt16	328.989	249.269	408.709	1.64001	0.713701	9.68362e-06	4.47637e-05	Up	363129	nudix hydrolase 16	GO:0000287,GO:0003729,GO:0005525,GO:0005634,GO:0005654,GO:0005730,GO:0005737,GO:0006382,GO:0006402,GO:0006508,GO:0008235,GO:0016077,GO:0016311,GO:0030145,GO:0030515,GO:0031404,GO:0035863,GO:0035870,GO:0042802,GO:0042803,GO:0046709,GO:0050072,GO:0050897,GO:0051276,GO:0090068,GO:0090502,GO:0098519,GO:1901640,GO:1901641,GO:1990174	magnesium ion binding|mRNA binding|GTP binding|nucleus|nucleoplasm|nucleolus|cytoplasm|adenosine to inosine editing|mRNA catabolic process|proteolysis|metalloexopeptidase activity|sno(s)RNA catabolic process|dephosphorylation|manganese ion binding|snoRNA binding|chloride ion binding|dITP catabolic process|dITP diphosphatase activity|identical protein binding|protein homodimerization activity|IDP …	rno00230,rno03018	Purine metabolism|RNA degradation
Nxt2	121.535	89.9989	153.072	1.70075	0.766174	0.000500845	0.00176883	Up	315352	nuclear transport factor 2-like export factor 2	GO:0005634,GO:0005654,GO:0005737,GO:0005829,GO:0006606,GO:0006913,GO:0044613,GO:0048471,GO:0051028	nucleus|nucleoplasm|cytoplasm|cytosol|protein import into nucleus|nucleocytoplasmic transport|nuclear pore central transport channel|perinuclear region of cytoplasm|mRNA transport	rno03008,rno03013,rno03015,rno05014,rno05164	Ribosome biogenesis in eukaryotes|RNA transport|mRNA surveillance pathway|Amyotrophic lateral sclerosis|Influenza A
Nyap1	226.226	172.309	280.143	1.626	0.70133	1.26258e-05	5.74801e-05	Up	304376	neuronal tyrosine-phosphorylated phosphoinositide-3-kinase adaptor 1	GO:0014065,GO:0048812	phosphatidylinositol 3-kinase signaling|neuron projection morphogenesis
Odf3l1	99.2795	66.9706	131.588	1.96658	0.975687	0.000434887	0.00155851	Up	315695	outer dense fiber of sperm tails 3-like 1	GO:0005856	cytoskeleton
Ogdhl	183.812	143.161	224.463	1.56745	0.648421	0.000738715	0.00252005	Up	290566	oxoglutarate dehydrogenase L	GO:0004591,GO:0005739,GO:0005759,GO:0006096,GO:0006099,GO:0006103,GO:0030976,GO:0045252,GO:0046872	oxoglutarate dehydrogenase (succinyl-transferring) activity|mitochondrion|mitochondrial matrix|glycolytic process|tricarboxylic acid cycle|2-oxoglutarate metabolic process|thiamine pyrophosphate binding|oxoglutarate dehydrogenase complex|metal ion binding	rno00020	Citrate cycle (TCA cycle)
Ogfrl1	103.066	70.2167	135.915	1.93714	0.953931	0.000104492	0.000414612	Up	316290	opioid growth factor receptor-like 1	GO:0004985,GO:0016020,GO:0038003	G protein-coupled opioid receptor activity|membrane|G protein-coupled opioid receptor signaling pathway
Oit3	15.2981	7.21269	23.3835	3.24256	1.69713	0.00795594	0.0212844	Up	294559	oncoprotein induced transcript 3	GO:0005201,GO:0005509,GO:0005515,GO:0005615,GO:0005635,GO:0009986,GO:1903118	extracellular matrix structural constituent|calcium ion binding|protein binding|extracellular space|nuclear envelope|cell surface|urate homeostasis
Olfm1	391.745	263.944	519.546	1.96928	0.977671	4.94202e-11	3.95878e-10	Up	93667	olfactomedin 1	GO:0001540,GO:0003190,GO:0005615,GO:0005783,GO:0007399,GO:0010628,GO:0010629,GO:0010718,GO:0023041,GO:0030424,GO:0030516,GO:0032281,GO:0042802,GO:0043025,GO:0043065,GO:0043204,GO:0044295,GO:0060317,GO:0097060,GO:0098978,GO:0099243,GO:1902003,GO:1902430,GO:2001223	amyloid-beta binding|atrioventricular valve formation|extracellular space|endoplasmic reticulum|nervous system development|positive regulation of gene expression|negative regulation of gene expression|positive regulation of epithelial to mesenchymal transition|neuronal signal transduction|axon|regulation of axon extension|AMPA glutamate receptor complex|identical protein binding|neuronal cell bod…
Olr63	3.76097	0.336994	7.18494	19.4132	4.27896	0.0133613	0.0336652	Up	365323	olfactory receptor 63	GO:0004930,GO:0004984,GO:0005886,GO:0007186,GO:0016021,GO:0050911	G protein-coupled receptor activity|olfactory receptor activity|plasma membrane|G protein-coupled receptor signaling pathway|integral component of membrane|detection of chemical stimulus involved in sensory perception of smell	rno04740	Olfactory transduction
Opcml	71.9695	12.6916	131.247	10.3265	3.36828	3.25131e-21	4.88461e-20	Up	116597	opioid binding protein/cell adhesion molecule-like	GO:0005886,GO:0007155,GO:0031225	plasma membrane|cell adhesion|anchored component of membrane
Osbpl6	231.526	167.949	295.103	1.75608	0.812356	1.05268e-06	5.49616e-06	Up	311129	oxysterol binding protein-like 6	GO:0005789,GO:0005829,GO:0005886,GO:0015248,GO:0015485,GO:0015918,GO:0016020,GO:0031901,GO:0031965,GO:0032374,GO:0032934,GO:0043231,GO:0097038	endoplasmic reticulum membrane|cytosol|plasma membrane|sterol transporter activity|cholesterol binding|sterol transport|membrane|early endosome membrane|nuclear membrane|regulation of cholesterol transport|sterol binding|intracellular membrane-bounded organelle|perinuclear endoplasmic reticulum
Oxtr	67.9107	26.0716	109.75	4.20474	2.07202	4.18787e-08	2.57317e-07	Up	25342	oxytocin receptor	GO:0001967,GO:0001975,GO:0001992,GO:0004930,GO:0004990,GO:0005000,GO:0005515,GO:0005887,GO:0005902,GO:0005912,GO:0007186,GO:0007204,GO:0007507,GO:0007565,GO:0007613,GO:0010701,GO:0014070,GO:0016324,GO:0017046,GO:0021537,GO:0030431,GO:0032230,GO:0032355,GO:0032570,GO:0034059,GO:0034097,GO:0035176,GO:0042220,GO:0042277,GO:0042493,GO:0042711,GO:0042713,GO:0042755,GO:0043434,GO:0044058,GO:0044849,GO:…	suckling behavior|response to amphetamine|regulation of systemic arterial blood pressure by vasopressin|G protein-coupled receptor activity|oxytocin receptor activity|vasopressin receptor activity|protein binding|integral component of plasma membrane|microvillus|adherens junction|G protein-coupled receptor signaling pathway|positive regulation of cytosolic calcium ion concentration|heart developm…	rno04020,rno04024,rno04080,rno04921	Calcium signaling pathway|cAMP signaling pathway|Neuroactive ligand-receptor interaction|Oxytocin signaling pathway
P2rx7	15.531	6.47415	24.5878	3.78992	1.92217	0.0151215	0.0374956	Up	29665	purinergic receptor P2X 7	GO:0000187,GO:0000287,GO:0000902,GO:0001530,GO:0001614,GO:0001819,GO:0001845,GO:0001916,GO:0001934,GO:0002028,GO:0004931,GO:0005102,GO:0005507,GO:0005515,GO:0005524,GO:0005639,GO:0005737,GO:0005886,GO:0005887,GO:0005911,GO:0006468,GO:0006509,GO:0006649,GO:0006812,GO:0006816,GO:0006884,GO:0006900,GO:0006954,GO:0007005,GO:0007009,GO:0007166,GO:0008219,GO:0008270,GO:0009612,GO:0009617,GO:0009897,GO:…	activation of MAPK activity|magnesium ion binding|cell morphogenesis|lipopolysaccharide binding|purinergic nucleotide receptor activity|positive regulation of cytokine production|phagolysosome assembly|positive regulation of T cell mediated cytotoxicity|positive regulation of protein phosphorylation|regulation of sodium ion transport|extracellularly ATP-gated cation channel activity|signaling rec…	rno04020,rno04080,rno04621	Calcium signaling pathway|Neuroactive ligand-receptor interaction|NOD-like receptor signaling pathway
PCOLCE2	2731.69	2096.35	3367.03	1.6059	0.683378	7.87819e-34	1.9347e-32	Up	684050	procollagen C-endopeptidase enhancer 2	GO:0005518,GO:0005576,GO:0008201,GO:0010952,GO:0016504,GO:1990830	collagen binding|extracellular region|heparin binding|positive regulation of peptidase activity|peptidase activator activity|cellular response to leukemia inhibitory factor
Pabpc1l2a	1330.06	924.616	1735.5	1.87711	0.908512	5.77266e-37	1.58531e-35	Up	302405				rno03013,rno03015,rno03018	RNA transport|mRNA surveillance pathway|RNA degradation
Pafah1b2	4774.47	3790.25	5758.7	1.51926	0.603369	2.18025e-50	9.20389e-49	Up	64189	platelet-activating factor acetylhydrolase 1b, catalytic subunit 2	GO:0001650,GO:0003847,GO:0005515,GO:0005730,GO:0005737,GO:0005829,GO:0005886,GO:0007283,GO:0007420,GO:0008247,GO:0016042,GO:0016239,GO:0042802,GO:0042803,GO:0044877,GO:0046982,GO:0047179	fibrillar center|1-alkyl-2-acetylglycerophosphocholine esterase activity|protein binding|nucleolus|cytoplasm|cytosol|plasma membrane|spermatogenesis|brain development|1-alkyl-2-acetylglycerophosphocholine esterase complex|lipid catabolic process|positive regulation of macroautophagy|identical protein binding|protein homodimerization activity|protein-containing complex binding|protein heterodimeri…	rno00565	Ether lipid metabolism
Papss1	5927.35	4660.11	7194.59	1.54382	0.626501	7.48003e-62	4.18336e-60	Up	295443	3'-phosphoadenosine 5'-phosphosulfate synthase 1	GO:0000103,GO:0004020,GO:0004781,GO:0005524,GO:0016310,GO:0042803,GO:0050428	sulfate assimilation|adenylylsulfate kinase activity|sulfate adenylyltransferase (ATP) activity|ATP binding|phosphorylation|protein homodimerization activity|3'-phosphoadenosine 5'-phosphosulfate biosynthetic process	rno00230,rno00450,rno00920	Purine metabolism|Selenocompound metabolism|Sulfur metabolism
Paqr9	34.0502	12.2923	55.808	4.53021	2.17958	3.73096e-05	0.000158815	Up	315904	progestin and adipoQ receptor family member 9	GO:0016021,GO:0038023	integral component of membrane|signaling receptor activity
Patj	159.524	122.35	196.699	1.60783	0.685118	0.00121753	0.00396968	Up	140581	PATJ, crumbs cell polarity complex component	GO:0005829,GO:0005923,GO:0010634,GO:0016324,GO:0030054,GO:0031023,GO:0031252,GO:0032991,GO:0034451,GO:0035089,GO:0045177,GO:0048471,GO:0070160,GO:0070507,GO:0120192,GO:1903827	cytosol|bicellular tight junction|positive regulation of epithelial cell migration|apical plasma membrane|cell junction|microtubule organizing center organization|cell leading edge|protein-containing complex|centriolar satellite|establishment of apical/basal cell polarity|apical part of cell|perinuclear region of cytoplasm|tight junction|regulation of microtubule cytoskeleton organization|tight j…	rno04390,rno04530,rno05165	Hippo signaling pathway|Tight junction|Human papillomavirus infection
Pcca	490.483	371.088	609.879	1.64385	0.717079	1.62252e-08	1.04424e-07	Up	687008	propionyl-CoA carboxylase alpha subunit	GO:0004658,GO:0005524,GO:0005739,GO:0005759,GO:0009062,GO:0009063,GO:0016042,GO:0016421,GO:0019899,GO:0046872	propionyl-CoA carboxylase activity|ATP binding|mitochondrion|mitochondrial matrix|fatty acid catabolic process|cellular amino acid catabolic process|lipid catabolic process|CoA carboxylase activity|enzyme binding|metal ion binding	rno00280,rno00630,rno00640	Valine, leucine and isoleucine degradation|Glyoxylate and dicarboxylate metabolism|Propanoate metabolism
Pcdh20	12373.5	9871.81	14875.3	1.50684	0.591527	1.82417e-42	6.1034e-41	Up	306081	protocadherin 20	GO:0005509,GO:0005887,GO:0007155,GO:0007156	calcium ion binding|integral component of plasma membrane|cell adhesion|homophilic cell adhesion via plasma membrane adhesion molecules
Pcdhb20	100.138	78.0247	122.25	1.5671	0.648099	0.00635558	0.0174964	Up	680203	protocadherin beta 20	GO:0005509,GO:0005887,GO:0007155,GO:0007156	calcium ion binding|integral component of plasma membrane|cell adhesion|homophilic cell adhesion via plasma membrane adhesion molecules
Pcyt1b	64.129	38.6349	89.6232	2.31505	1.21104	0.000441387	0.00157601	Up	286936	phosphate cytidylyltransferase 1, choline, beta	GO:0001541,GO:0003824,GO:0004105,GO:0005783,GO:0006656,GO:0006657,GO:0007283,GO:0008654,GO:0031210,GO:0042802,GO:1904116	ovarian follicle development|catalytic activity|choline-phosphate cytidylyltransferase activity|endoplasmic reticulum|phosphatidylcholine biosynthetic process|CDP-choline pathway|spermatogenesis|phospholipid biosynthetic process|phosphatidylcholine binding|identical protein binding|response to vasopressin	rno00440,rno00564,rno05231	Phosphonate and phosphinate metabolism|Glycerophospholipid metabolism|Choline metabolism in cancer
Pde1c	1785.96	1334.55	2237.37	1.67679	0.745703	1.58412e-22	2.51294e-21	Up	81742	phosphodiesterase 1C	GO:0004114,GO:0004115,GO:0004117,GO:0005516,GO:0005929,GO:0007165,GO:0007608,GO:0030552,GO:0043025,GO:0046872,GO:0048101,GO:0061179	3',5'-cyclic-nucleotide phosphodiesterase activity|3',5'-cyclic-AMP phosphodiesterase activity|calmodulin-dependent cyclic-nucleotide phosphodiesterase activity|calmodulin binding|cilium|signal transduction|sensory perception of smell|cAMP binding|neuronal cell body|metal ion binding|calcium- and calmodulin-regulated 3',5'-cyclic-GMP phosphodiesterase activity|negative regulation of insulin secre…	rno00230,rno04020,rno04740,rno04742,rno04924,rno05032	Purine metabolism|Calcium signaling pathway|Olfactory transduction|Taste transduction|Renin secretion|Morphine addiction
Pde5a	138.12	99.3264	176.913	1.78275	0.834101	0.000282143	0.00104182	Up	171115	phosphodiesterase 5A	GO:0001666,GO:0002026,GO:0002678,GO:0004112,GO:0004114,GO:0005829,GO:0007165,GO:0007399,GO:0007614,GO:0010613,GO:0010749,GO:0030553,GO:0032496,GO:0033574,GO:0042130,GO:0042311,GO:0043065,GO:0043406,GO:0045907,GO:0046068,GO:0046069,GO:0046872,GO:0047555,GO:0055118,GO:0055119,GO:0060282	response to hypoxia|regulation of the force of heart contraction|positive regulation of chronic inflammatory response|cyclic-nucleotide phosphodiesterase activity|3',5'-cyclic-nucleotide phosphodiesterase activity|cytosol|signal transduction|nervous system development|short-term memory|positive regulation of cardiac muscle hypertrophy|regulation of nitric oxide mediated signal transduction|cGMP b…	rno00230,rno04022	Purine metabolism|cGMP-PKG signaling pathway
Pde6g	12.8414	5.10297	20.5798	4.01638	2.0059	0.0109543	0.0282266	Up	688297		GO:0000187,GO:0007601,GO:0030553,GO:0042622,GO:0043410,GO:0045742,GO:0045745,GO:0047555	activation of MAPK activity|visual perception|cGMP binding|photoreceptor outer segment membrane|positive regulation of MAPK cascade|positive regulation of epidermal growth factor receptor signaling pathway|positive regulation of G protein-coupled receptor signaling pathway|3',5'-cyclic-GMP phosphodiesterase activity	rno00230,rno04744	Purine metabolism|Phototransduction
Pde7a	226.873	162.294	291.452	1.79757	0.846047	6.41277e-06	3.02367e-05	Up	81744	phosphodiesterase 7A	GO:0004112,GO:0004114,GO:0004115,GO:0006198,GO:0007165,GO:0019933,GO:0046872	cyclic-nucleotide phosphodiesterase activity|3',5'-cyclic-nucleotide phosphodiesterase activity|3',5'-cyclic-AMP phosphodiesterase activity|cAMP catabolic process|signal transduction|cAMP-mediated signaling|metal ion binding	rno00230,rno05032	Purine metabolism|Morphine addiction
Pdk4	27.5653	15.0394	40.0911	2.6588	1.41077	0.00760039	0.020433	Up	89813	pyruvate dehydrogenase kinase 4	GO:0004672,GO:0004740,GO:0005524,GO:0005739,GO:0005759,GO:0006006,GO:0006086,GO:0006468,GO:0006885,GO:0008286,GO:0009267,GO:0010510,GO:0010565,GO:0010906,GO:0042304,GO:0042593,GO:0042594,GO:0045124,GO:0046320,GO:0071398,GO:0072593,GO:2000811	protein kinase activity|pyruvate dehydrogenase (acetyl-transferring) kinase activity|ATP binding|mitochondrion|mitochondrial matrix|glucose metabolic process|acetyl-CoA biosynthetic process from pyruvate|protein phosphorylation|regulation of pH|insulin receptor signaling pathway|cellular response to starvation|regulation of acetyl-CoA biosynthetic process from pyruvate|regulation of cellular keto…	rno05415	Diabetic cardiomyopathy
Pdp2	616.663	460.767	772.559	1.67743	0.746249	1.50513e-10	1.15497e-09	Up	246311	pyruvate dehyrogenase phosphatase catalytic subunit 2	GO:0004722,GO:0004741,GO:0005739,GO:0006470,GO:0035970,GO:0042594,GO:0046872,GO:1904184	protein serine/threonine phosphatase activity|[pyruvate dehydrogenase (lipoamide)] phosphatase activity|mitochondrion|protein dephosphorylation|peptidyl-threonine dephosphorylation|response to starvation|metal ion binding|positive regulation of pyruvate dehydrogenase activity
Pdpn	1885.83	1392.24	2379.43	1.70859	0.772807	1.6821e-27	3.29623e-26	Up	54320	podoplanin	GO:0000902,GO:0001726,GO:0001946,GO:0003333,GO:0005102,GO:0005372,GO:0005739,GO:0005829,GO:0005886,GO:0006693,GO:0006833,GO:0006865,GO:0006954,GO:0007165,GO:0007266,GO:0007399,GO:0008283,GO:0008285,GO:0008360,GO:0008517,GO:0009897,GO:0010572,GO:0010718,GO:0015171,GO:0015250,GO:0015884,GO:0016020,GO:0016021,GO:0016323,GO:0016324,GO:0019956,GO:0030027,GO:0030054,GO:0030155,GO:0030175,GO:0030324,GO:…	cell morphogenesis|ruffle|lymphangiogenesis|amino acid transmembrane transport|signaling receptor binding|water transmembrane transporter activity|mitochondrion|cytosol|plasma membrane|prostaglandin metabolic process|water transport|amino acid transport|inflammatory response|signal transduction|Rho protein signal transduction|nervous system development|cell population proliferation|negative regul…
Pds5a	3171.65	2506.66	3836.63	1.53072	0.614211	3.68187e-38	1.06055e-36	Up	305343	PDS5 cohesin associated factor A	GO:0000785,GO:0001656,GO:0002088,GO:0003007,GO:0005634,GO:0005654,GO:0005886,GO:0006281,GO:0007064,GO:0008156,GO:0009952,GO:0051301,GO:0060021,GO:0097402	chromatin|metanephros development|lens development in camera-type eye|heart morphogenesis|nucleus|nucleoplasm|plasma membrane|DNA repair|mitotic sister chromatid cohesion|negative regulation of DNA replication|anterior/posterior pattern specification|cell division|roof of mouth development|neuroblast migration
Peg10	8009.03	4795.51	11222.5	2.34037	1.22674	1.13494e-163	3.34458e-161	Up	102553587		GO:0001890,GO:0005654,GO:0005737,GO:0005829,GO:0030512	placenta development|nucleoplasm|cytoplasm|cytosol|negative regulation of transforming growth factor beta receptor signaling pathway
Penk	1994.55	853.721	3135.38	3.67218	1.87664	9.58558e-151	2.33158e-148	Up	29237	proenkephalin	GO:0001515,GO:0001649,GO:0001662,GO:0001666,GO:0001964,GO:0002118,GO:0005576,GO:0005886,GO:0007218,GO:0007268,GO:0007568,GO:0007600,GO:0007626,GO:0009314,GO:0009617,GO:0009636,GO:0014009,GO:0019233,GO:0030424,GO:0030425,GO:0031628,GO:0032280,GO:0032355,GO:0032496,GO:0034466,GO:0034592,GO:0034599,GO:0035094,GO:0035641,GO:0043025,GO:0043204,GO:0043278,GO:0043679,GO:0045471,GO:0051592,GO:0051867,GO:…	opioid peptide activity|osteoblast differentiation|behavioral fear response|response to hypoxia|startle response|aggressive behavior|extracellular region|plasma membrane|neuropeptide signaling pathway|chemical synaptic transmission|aging|sensory perception|locomotory behavior|response to radiation|response to bacterium|response to toxic substance|glial cell proliferation|sensory perception of pai…	rno04080	Neuroactive ligand-receptor interaction
Pfdn4	616.096	426.455	805.737	1.8896	0.918083	1.68409e-19	2.32286e-18	Up	100366237		GO:0001540,GO:0005634,GO:0005737,GO:0005739,GO:0006457,GO:0016272,GO:0051082,GO:1905907	amyloid-beta binding|nucleus|cytoplasm|mitochondrion|protein folding|prefoldin complex|unfolded protein binding|negative regulation of amyloid fibril formation
Pfkm	1155.7	910.52	1400.88	1.53835	0.62138	4.96113e-14	5.00489e-13	Up	65152	phosphofructokinase, muscle	GO:0001678,GO:0003872,GO:0005524,GO:0005634,GO:0005737,GO:0005829,GO:0005945,GO:0005980,GO:0006002,GO:0006096,GO:0008022,GO:0008443,GO:0016020,GO:0016208,GO:0016324,GO:0019900,GO:0030246,GO:0030388,GO:0032024,GO:0042593,GO:0042802,GO:0045944,GO:0046716,GO:0046835,GO:0046872,GO:0048029,GO:0061615,GO:0061621,GO:0070061,GO:0070095,GO:0093001,GO:0097228	cellular glucose homeostasis|6-phosphofructokinase activity|ATP binding|nucleus|cytoplasm|cytosol|6-phosphofructokinase complex|glycogen catabolic process|fructose 6-phosphate metabolic process|glycolytic process|protein C-terminus binding|phosphofructokinase activity|membrane|AMP binding|apical plasma membrane|kinase binding|carbohydrate binding|fructose 1,6-bisphosphate metabolic process|positi…	rno00010,rno00030,rno00051,rno00052,rno03018,rno04066,rno04152,rno04919,rno04922,rno05230	Glycolysis / Gluconeogenesis|Pentose phosphate pathway|Fructose and mannose metabolism|Galactose metabolism|RNA degradation|HIF-1 signaling pathway|AMPK signaling pathway|Thyroid hormone signaling pathway|Glucagon signaling pathway|Central carbon metabolism in cancer
Pfn2	2708.43	2151.16	3265.69	1.51802	0.602194	1.59858e-30	3.53486e-29	Up	81531	profilin 2	GO:0003779,GO:0003785,GO:0005546,GO:0005737,GO:0005856,GO:0010633,GO:0030036,GO:0030833,GO:0030837,GO:0030838,GO:0032233,GO:0032781,GO:0033138,GO:0043195,GO:0050821,GO:0051496,GO:0098685,GO:0098793,GO:0098794,GO:0098885,GO:0098978,GO:1900028,GO:2000300	actin binding|actin monomer binding|phosphatidylinositol-4,5-bisphosphate binding|cytoplasm|cytoskeleton|negative regulation of epithelial cell migration|actin cytoskeleton organization|regulation of actin filament polymerization|negative regulation of actin filament polymerization|positive regulation of actin filament polymerization|positive regulation of actin filament bundle assembly|positive …	rno04015,rno04810,rno05014,rno05132	Rap1 signaling pathway|Regulation of actin cytoskeleton|Amyotrophic lateral sclerosis|Salmonella infection
Pgbd5	76.1011	56.5255	95.6768	1.69118	0.758026	0.00965789	0.0252599	Up	292098	piggyBac transposable element derived 5	GO:0004803,GO:0005634,GO:0005654,GO:0098038	transposase activity|nucleus|nucleoplasm|non-replicative transposition, DNA-mediated
Pgm3	1096.05	820.264	1371.83	1.67217	0.741723	4.67415e-20	6.61373e-19	Up	363109	phosphoglucomutase 3	GO:0000287,GO:0004610,GO:0004614,GO:0005975,GO:0006048,GO:0006487,GO:0006493,GO:0007283,GO:0019255,GO:0030097	magnesium ion binding|phosphoacetylglucosamine mutase activity|phosphoglucomutase activity|carbohydrate metabolic process|UDP-N-acetylglucosamine biosynthetic process|protein N-linked glycosylation|protein O-linked glycosylation|spermatogenesis|glucose 1-phosphate metabolic process|hemopoiesis	rno00520	Amino sugar and nucleotide sugar metabolism
Pgm5	165.426	89.812	241.041	2.68616	1.42554	4.67716e-10	3.4425e-09	Up	679990	phosphoglucomutase 5	GO:0000287,GO:0001725,GO:0004614,GO:0005829,GO:0005912,GO:0005914,GO:0005925,GO:0005975,GO:0006006,GO:0009898,GO:0014704,GO:0014706,GO:0016010,GO:0016868,GO:0030018,GO:0030055,GO:0030239,GO:0042383,GO:0043034	magnesium ion binding|stress fiber|phosphoglucomutase activity|cytosol|adherens junction|spot adherens junction|focal adhesion|carbohydrate metabolic process|glucose metabolic process|cytoplasmic side of plasma membrane|intercalated disc|striated muscle tissue development|dystrophin-associated glycoprotein complex|intramolecular transferase activity, phosphotransferases|Z disc|cell-substrate junc…
Phlpp2	536.134	363.177	709.09	1.95226	0.965145	5.20961e-19	6.98443e-18	Up	498949	PH domain and leucine rich repeat protein phosphatase 2	GO:0001917,GO:0004722,GO:0005654,GO:0005737,GO:0005829,GO:0006470,GO:0007165,GO:0021766,GO:0042622,GO:0043231,GO:0045171,GO:0072686	photoreceptor inner segment|protein serine/threonine phosphatase activity|nucleoplasm|cytoplasm|cytosol|protein dephosphorylation|signal transduction|hippocampus development|photoreceptor outer segment membrane|intracellular membrane-bounded organelle|intercellular bridge|mitotic spindle	rno04151	PI3K-Akt signaling pathway
Phtf2	4038.2	2696.48	5379.92	1.99516	0.996501	7.52135e-118	1.23932e-115	Up	296762	putative homeodomain transcription factor 2	GO:0005783,GO:0016021	endoplasmic reticulum|integral component of membrane
Phyh	1056.4	826.743	1286.06	1.55555	0.637425	5.05688e-17	6.14038e-16	Up	114209	phytanoyl-CoA 2-hydroxylase	GO:0001561,GO:0003824,GO:0005739,GO:0005777,GO:0006103,GO:0006720,GO:0008198,GO:0019606,GO:0031406,GO:0031418,GO:0048244,GO:0097089,GO:0097731	fatty acid alpha-oxidation|catalytic activity|mitochondrion|peroxisome|2-oxoglutarate metabolic process|isoprenoid metabolic process|ferrous iron binding|2-oxobutyrate catabolic process|carboxylic acid binding|L-ascorbic acid binding|phytanoyl-CoA dioxygenase activity|methyl-branched fatty acid metabolic process|9+0 non-motile cilium	rno04146	Peroxisome
Phyhipl	239.48	109.766	369.194	3.3647	1.75048	8.67161e-24	1.46833e-22	Up	309901	phytanoyl-CoA 2-hydroxylase interacting protein-like	GO:0005737	cytoplasm
Pigh	243.645	185.519	301.772	1.62707	0.702279	4.62665e-05	0.000194563	Up	362756	phosphatidylinositol glycan anchor biosynthesis, class H	GO:0000506,GO:0006506,GO:0016021,GO:0017176	glycosylphosphatidylinositol-N-acetylglucosaminyltransferase (GPI-GnT) complex|GPI anchor biosynthetic process|integral component of membrane|phosphatidylinositol N-acetylglucosaminyltransferase activity	rno00563	Glycosylphosphatidylinositol (GPI)-anchor biosynthesis
Pik3cd	540.37	260.881	819.859	3.14354	1.65239	3.80196e-37	1.05737e-35	Up	366508	phosphatidylinositol-4,5-bisphosphate 3-kinase, catalytic subunit delta	GO:0001782,GO:0001938,GO:0005524,GO:0005737,GO:0005829,GO:0005886,GO:0005942,GO:0007166,GO:0010595,GO:0010628,GO:0010629,GO:0014065,GO:0016020,GO:0016301,GO:0016303,GO:0016310,GO:0016477,GO:0030335,GO:0033031,GO:0035005,GO:0036092,GO:0038089,GO:0042113,GO:0045766,GO:0046854,GO:0046934,GO:0048015,GO:0048872,GO:0050832,GO:0051897,GO:0052742,GO:0052812,GO:1905278	B cell homeostasis|positive regulation of endothelial cell proliferation|ATP binding|cytoplasm|cytosol|plasma membrane|phosphatidylinositol 3-kinase complex|cell surface receptor signaling pathway|positive regulation of endothelial cell migration|positive regulation of gene expression|negative regulation of gene expression|phosphatidylinositol 3-kinase signaling|membrane|kinase activity|1-phospha…	rno00562,rno01521,rno01522,rno01524,rno04012,rno04014,rno04015,rno04024,rno04062,rno04066,rno04068,rno04070,rno04071,rno04072,rno04140,rno04150,rno04151,rno04152,rno04210,rno04211,rno04213,rno04218,rno04360,rno04370,rno04380,rno04510,rno04550,rno04611,rno04613,rno04620,rno04625,rno04630,rno04650,rno04660,rno04662,rno04664,rno04666,rno04668,rno04670,rno04722,rno04725,rno04750,rno04810,rno04910,rno…	Inositol phosphate metabolism|EGFR tyrosine kinase inhibitor resistance|Endocrine resistance|Platinum drug resistance|ErbB signaling pathway|Ras signaling pathway|Rap1 signaling pathway|cAMP signaling pathway|Chemokine signaling pathway|HIF-1 signaling pathway|FoxO signaling pathway|Phosphatidylinositol signaling system|Sphingolipid signaling pathway|Phospholipase D signaling pathway|Autophagy - …
Pitpnm2	1037.14	829.037	1245.25	1.50215	0.587028	2.49194e-14	2.5577e-13	Up	304474	phosphatidylinositol transfer protein, membrane-associated 2	GO:0005509,GO:0005737,GO:0008525,GO:0008526,GO:0015914,GO:0030971,GO:0031210,GO:0035091,GO:0044297,GO:0048015,GO:0120009	calcium ion binding|cytoplasm|phosphatidylcholine transporter activity|phosphatidylinositol transfer activity|phospholipid transport|receptor tyrosine kinase binding|phosphatidylcholine binding|phosphatidylinositol binding|cell body|phosphatidylinositol-mediated signaling|intermembrane lipid transfer
Piwil2	15.0704	6.91245	23.2284	3.36559	1.75086	0.00815546	0.0217611	Up	306011	piwi-like RNA-mediated gene silencing 2	GO:0000966,GO:0003729,GO:0004521,GO:0005634,GO:0005737,GO:0007283,GO:0010370,GO:0010529,GO:0030718,GO:0031047,GO:0033391,GO:0034584,GO:0034587,GO:0042754,GO:0043046,GO:0043186,GO:0045727,GO:0048477,GO:0060903,GO:0071442,GO:0071546,GO:0090502,GO:0097433,GO:1905538,GO:1990511,GO:1990923,GO:2000617	RNA 5'-end processing|mRNA binding|endoribonuclease activity|nucleus|cytoplasm|spermatogenesis|perinucleolar chromocenter|negative regulation of transposition|germ-line stem cell population maintenance|gene silencing by RNA|chromatoid body|piRNA binding|piRNA metabolic process|negative regulation of circadian rhythm|DNA methylation involved in gamete generation|P granule|positive regulation of tr…
Pkp2	48.4226	29.2643	67.581	2.30983	1.20779	0.000697701	0.00239238	Up	287925	plakophilin 2	GO:0002159,GO:0005080,GO:0005515,GO:0005654,GO:0005882,GO:0005886,GO:0005911,GO:0005912,GO:0007507,GO:0008285,GO:0014704,GO:0016264,GO:0019215,GO:0030054,GO:0030057,GO:0030336,GO:0034334,GO:0045110,GO:0045294,GO:0048496,GO:0055010,GO:0055088,GO:0060090,GO:0072659,GO:0086001,GO:0086002,GO:0086005,GO:0086019,GO:0086073,GO:0086091,GO:0098609,GO:0098911,GO:1990124,GO:2000810	desmosome assembly|protein kinase C binding|protein binding|nucleoplasm|intermediate filament|plasma membrane|cell-cell junction|adherens junction|heart development|negative regulation of cell population proliferation|intercalated disc|gap junction assembly|intermediate filament binding|cell junction|desmosome|negative regulation of cell migration|adherens junction maintenance|intermediate filame…	rno05412	Arrhythmogenic right ventricular cardiomyopathy
Plcb4	386.311	295.415	477.206	1.61604	0.692461	5.43829e-08	3.28484e-07	Up	25031	phospholipase C, beta 4	GO:0004435,GO:0005509,GO:0005634,GO:0005737,GO:0005790,GO:0007602,GO:0014069,GO:0016042,GO:0030425,GO:0035556,GO:0043267,GO:0048015,GO:0050804,GO:0051019,GO:0098688,GO:0098794,GO:0098978	phosphatidylinositol phospholipase C activity|calcium ion binding|nucleus|cytoplasm|smooth endoplasmic reticulum|phototransduction|postsynaptic density|lipid catabolic process|dendrite|intracellular signal transduction|negative regulation of potassium ion transport|phosphatidylinositol-mediated signaling|modulation of chemical synaptic transmission|mitogen-activated protein kinase binding|paralle…	rno00562,rno04015,rno04020,rno04022,rno04062,rno04070,rno04071,rno04072,rno04261,rno04270,rno04310,rno04371,rno04540,rno04611,rno04613,rno04621,rno04713,rno04720,rno04723,rno04724,rno04725,rno04726,rno04728,rno04730,rno04742,rno04750,rno04911,rno04912,rno04915,rno04916,rno04918,rno04919,rno04921,rno04922,rno04924,rno04925,rno04926,rno04927,rno04928,rno04929,rno04933,rno04934,rno04935,rno04961,rno…	Inositol phosphate metabolism|Rap1 signaling pathway|Calcium signaling pathway|cGMP-PKG signaling pathway|Chemokine signaling pathway|Phosphatidylinositol signaling system|Sphingolipid signaling pathway|Phospholipase D signaling pathway|Adrenergic signaling in cardiomyocytes|Vascular smooth muscle contraction|Wnt signaling pathway|Apelin signaling pathway|Gap junction|Platelet activation|Neutroph…
Plcd1	3533.17	2805.23	4261.12	1.51893	0.603054	3.33289e-38	9.61831e-37	Up	24655	phospholipase C, delta 1	GO:0001525,GO:0001786,GO:0004435,GO:0004629,GO:0005509,GO:0005515,GO:0005543,GO:0005544,GO:0005546,GO:0005634,GO:0005737,GO:0005829,GO:0007186,GO:0010044,GO:0010243,GO:0010701,GO:0016020,GO:0016042,GO:0031966,GO:0032794,GO:0032962,GO:0034696,GO:0035556,GO:0042127,GO:0043434,GO:0045121,GO:0046488,GO:0048015,GO:0051480,GO:0051482,GO:0051592,GO:0055093,GO:0060716,GO:0070300,GO:0070679,GO:1900274,GO:…	angiogenesis|phosphatidylserine binding|phosphatidylinositol phospholipase C activity|phospholipase C activity|calcium ion binding|protein binding|phospholipid binding|calcium-dependent phospholipid binding|phosphatidylinositol-4,5-bisphosphate binding|nucleus|cytoplasm|cytosol|G protein-coupled receptor signaling pathway|response to aluminum ion|response to organonitrogen compound|positive regul…	rno00562,rno04020,rno04070,rno04919,rno04933	Inositol phosphate metabolism|Calcium signaling pathway|Phosphatidylinositol signaling system|Thyroid hormone signaling pathway|AGE-RAGE signaling pathway in diabetic complications
Plcl2	93.1359	72.1217	114.15	1.58138	0.661184	0.0160643	0.0395452	Up	301173	phospholipase C-like 2	GO:0002322,GO:0002337,GO:0004435,GO:0007214,GO:0016042,GO:0032228,GO:0033135,GO:0048015,GO:0050811,GO:0050859,GO:0070679,GO:0120163,GO:1900122	B cell proliferation involved in immune response|B-1a B cell differentiation|phosphatidylinositol phospholipase C activity|gamma-aminobutyric acid signaling pathway|lipid catabolic process|regulation of synaptic transmission, GABAergic|regulation of peptidyl-serine phosphorylation|phosphatidylinositol-mediated signaling|GABA receptor binding|negative regulation of B cell receptor signaling pathwa…
Plekha2	695.611	367.284	1023.94	2.78934	1.47992	1.34329e-42	4.52408e-41	Up	684785		GO:0001954,GO:0001968,GO:0005737,GO:0016020,GO:0030165,GO:0032991,GO:0043236,GO:0043325	positive regulation of cell-matrix adhesion|fibronectin binding|cytoplasm|membrane|PDZ domain binding|protein-containing complex|laminin binding|phosphatidylinositol-3,4-bisphosphate binding
Plpp2	909.408	698.934	1119.88	1.60214	0.680001	8.44118e-16	9.51122e-15	Up	246115	phospholipid phosphatase 2	GO:0005769,GO:0005783,GO:0005789,GO:0005886,GO:0005887,GO:0005901,GO:0006644,GO:0006670,GO:0006672,GO:0007165,GO:0008195,GO:0016021,GO:0031901,GO:0042392,GO:0042577,GO:0046839,GO:0106235,GO:1902806	early endosome|endoplasmic reticulum|endoplasmic reticulum membrane|plasma membrane|integral component of plasma membrane|caveola|phospholipid metabolic process|sphingosine metabolic process|ceramide metabolic process|signal transduction|phosphatidate phosphatase activity|integral component of membrane|early endosome membrane|sphingosine-1-phosphate phosphatase activity|lipid phosphatase activity…	rno00561,rno00564,rno00565,rno00600,rno04072,rno04666,rno04975,rno05231	Glycerolipid metabolism|Glycerophospholipid metabolism|Ether lipid metabolism|Sphingolipid metabolism|Phospholipase D signaling pathway|Fc gamma R-mediated phagocytosis|Fat digestion and absorption|Choline metabolism in cancer
Plscr1	124.626	44.5881	204.664	4.59726	2.20077	5.02781e-12	4.36028e-11	Up	117540	phospholipid scramblase 1	GO:0000287,GO:0001228,GO:0001618,GO:0003677,GO:0004518,GO:0005154,GO:0005509,GO:0005634,GO:0005654,GO:0005730,GO:0005737,GO:0005794,GO:0005829,GO:0005886,GO:0005887,GO:0006659,GO:0006915,GO:0006953,GO:0006955,GO:0008270,GO:0010288,GO:0010628,GO:0015914,GO:0017121,GO:0017124,GO:0017128,GO:0019899,GO:0030099,GO:0032091,GO:0032791,GO:0033003,GO:0035455,GO:0035456,GO:0042609,GO:0043065,GO:0045071,GO:…	magnesium ion binding|DNA-binding transcription activator activity, RNA polymerase II-specific|virus receptor activity|DNA binding|nuclease activity|epidermal growth factor receptor binding|calcium ion binding|nucleus|nucleoplasm|nucleolus|cytoplasm|Golgi apparatus|cytosol|plasma membrane|integral component of plasma membrane|phosphatidylserine biosynthetic process|apoptotic process|acute-phase r…
Plscr2	101.94	80.5405	123.339	1.53272	0.616094	0.0113253	0.029036	Up	315883	phospholipid scramblase 2	GO:0005634,GO:0005737,GO:0017121,GO:0017128,GO:0071222	nucleus|cytoplasm|plasma membrane phospholipid scrambling|phospholipid scramblase activity|cellular response to lipopolysaccharide
Plscr4	124.822	89.4795	160.164	1.7907	0.840522	0.000555234	0.0019399	Up	300900	phospholipid scramblase 4	GO:0005886,GO:0017121,GO:0017128,GO:0019899,GO:0042609,GO:0071222	plasma membrane|plasma membrane phospholipid scrambling|phospholipid scramblase activity|enzyme binding|CD4 receptor binding|cellular response to lipopolysaccharide
Plxdc1	42.7842	24.0323	61.5361	2.56049	1.35642	0.00153367	0.00489014	Up	303505	plexin domain containing 1	GO:0001525,GO:0005737,GO:0005886,GO:0016021,GO:0021510,GO:0030425,GO:0043025,GO:0043235	angiogenesis|cytoplasm|plasma membrane|integral component of membrane|spinal cord development|dendrite|neuronal cell body|receptor complex
Plxna1	7336.94	5135.84	9538.03	1.85701	0.892983	7.67546e-102	9.80156e-100	Up	362398		GO:0002116,GO:0005654,GO:0005829,GO:0005887,GO:0007162,GO:0008360,GO:0014910,GO:0016020,GO:0017154,GO:0030334,GO:0043087,GO:0050772,GO:0060666,GO:0097485,GO:1902287,GO:1990138	semaphorin receptor complex|nucleoplasm|cytosol|integral component of plasma membrane|negative regulation of cell adhesion|regulation of cell shape|regulation of smooth muscle cell migration|membrane|semaphorin receptor activity|regulation of cell migration|regulation of GTPase activity|positive regulation of axonogenesis|dichotomous subdivision of terminal units involved in salivary gland branch…	rno04360	Axon guidance
Pmaip1	141.544	96.4722	186.616	1.93514	0.952438	2.14377e-05	9.45357e-05	Up	492821	phorbol-12-myristate-13-acetate-induced protein 1	GO:0001836,GO:0005634,GO:0005739,GO:0005829,GO:0006915,GO:0006919,GO:0006974,GO:0008630,GO:0009411,GO:0010165,GO:0010498,GO:0010907,GO:0010917,GO:0042149,GO:0042771,GO:0043029,GO:0043065,GO:0043280,GO:0043331,GO:0043517,GO:0043525,GO:0046902,GO:0048147,GO:0051607,GO:0070059,GO:0071456,GO:0072332,GO:0072593,GO:0090200,GO:0097193,GO:1900740,GO:1902043,GO:2001244	release of cytochrome c from mitochondria|nucleus|mitochondrion|cytosol|apoptotic process|activation of cysteine-type endopeptidase activity involved in apoptotic process|cellular response to DNA damage stimulus|intrinsic apoptotic signaling pathway in response to DNA damage|response to UV|response to X-ray|proteasomal protein catabolic process|positive regulation of glucose metabolic process|neg…	rno01524,rno04115,rno04210,rno04215,rno05200,rno05203,rno05210	Platinum drug resistance|p53 signaling pathway|Apoptosis|Apoptosis - multiple species|Pathways in cancer|Viral carcinogenesis|Colorectal cancer
Pmp2	83.3647	64.3649	102.365	1.5903	0.669301	0.0144421	0.0360442	Up	688790	peripheral myelin protein 2	GO:0005504,GO:0005737,GO:0015485,GO:0043209,GO:0061024	fatty acid binding|cytoplasm|cholesterol binding|myelin sheath|membrane organization
Pmp22	836.524	649.287	1023.76	1.57637	0.656607	4.56729e-11	3.67204e-10	Up	24660	peripheral myelin protein 22	GO:0003774,GO:0005886,GO:0005923,GO:0006914,GO:0006955,GO:0007155,GO:0007422,GO:0007618,GO:0007628,GO:0008203,GO:0008219,GO:0008285,GO:0008305,GO:0008344,GO:0009617,GO:0009986,GO:0010259,GO:0010468,GO:0010498,GO:0010624,GO:0010628,GO:0010629,GO:0010761,GO:0010977,GO:0014037,GO:0014044,GO:0016020,GO:0016021,GO:0019226,GO:0019227,GO:0019228,GO:0022011,GO:0030032,GO:0030036,GO:0030154,GO:0030913,GO:…	motor activity|plasma membrane|bicellular tight junction|autophagy|immune response|cell adhesion|peripheral nervous system development|mating|adult walking behavior|cholesterol metabolic process|cell death|negative regulation of cell population proliferation|integrin complex|adult locomotory behavior|response to bacterium|cell surface|multicellular organism aging|regulation of gene expression|pro…
Pnma2	40.1871	13.8579	66.5162	4.81725	2.26821	1.64917e-06	8.39317e-06	Up	305977	PNMA family member 2	GO:0005730	nucleolus
Podn	109.734	70.0264	149.441	2.13305	1.09292	2.29583e-05	0.000100841	Up	102552895		GO:0005518,GO:0005615,GO:0005737,GO:0008285,GO:0030336	collagen binding|extracellular space|cytoplasm|negative regulation of cell population proliferation|negative regulation of cell migration
Polr2d	638.396	392.464	884.328	2.25372	1.17231	6.40915e-29	1.33081e-27	Up	364834	RNA polymerase II subunit D	GO:0000166,GO:0000288,GO:0000932,GO:0003697,GO:0003727,GO:0003899,GO:0005634,GO:0005654,GO:0005665,GO:0005829,GO:0006366,GO:0006367,GO:0016607,GO:0031369,GO:0031990,GO:0034402,GO:0045948	nucleotide binding|nuclear-transcribed mRNA catabolic process, deadenylation-dependent decay|P-body|single-stranded DNA binding|single-stranded RNA binding|DNA-directed 5'-3' RNA polymerase activity|nucleus|nucleoplasm|RNA polymerase II, core complex|cytosol|transcription by RNA polymerase II|transcription initiation from RNA polymerase II promoter|nuclear speck|translation initiation factor bind…	rno03020,rno05016	RNA polymerase|Huntington disease
Polr2e	2181.03	1630.25	2731.81	1.67573	0.744792	4.68825e-37	1.29612e-35	Up	690966	RNA polymerase II, I and III subunit E	GO:0003677,GO:0003899,GO:0005634,GO:0005654,GO:0005665,GO:0005666,GO:0005736,GO:0006351,GO:0006366	DNA binding|DNA-directed 5'-3' RNA polymerase activity|nucleus|nucleoplasm|RNA polymerase II, core complex|RNA polymerase III complex|RNA polymerase I complex|transcription, DNA-templated|transcription by RNA polymerase II	rno03020,rno04623,rno05016	RNA polymerase|Cytosolic DNA-sensing pathway|Huntington disease
Pom121	2467.97	1900.22	3035.71	1.59742	0.675746	2.86912e-36	7.60664e-35	Up	113975	POM121 transmembrane nucleoporin	GO:0005643,GO:0005654,GO:0005789,GO:0006405,GO:0006606,GO:0006999,GO:0008139,GO:0016021,GO:0017056,GO:0031965,GO:0051028	nuclear pore|nucleoplasm|endoplasmic reticulum membrane|RNA export from nucleus|protein import into nucleus|nuclear pore organization|nuclear localization sequence binding|integral component of membrane|structural constituent of nuclear pore|nuclear membrane|mRNA transport	rno03013,rno05014	RNA transport|Amyotrophic lateral sclerosis
Potef	221.543	156.879	286.206	1.82334	0.866586	7.06344e-07	3.77948e-06	Up	684969		GO:0001895,GO:0005515	retina homeostasis|protein binding
Ppard	811.13	648.333	973.926	1.50268	0.587541	5.65924e-09	3.80694e-08	Up	25682	peroxisome proliferator-activated receptor delta	GO:0000122,GO:0000785,GO:0000978,GO:0001223,GO:0001227,GO:0001890,GO:0003677,GO:0003700,GO:0004879,GO:0005504,GO:0005634,GO:0006029,GO:0006629,GO:0006631,GO:0006635,GO:0006776,GO:0006915,GO:0007507,GO:0007566,GO:0008144,GO:0008270,GO:0008284,GO:0008289,GO:0008366,GO:0008654,GO:0009749,GO:0009755,GO:0010033,GO:0010628,GO:0010887,GO:0014068,GO:0014823,GO:0014842,GO:0014912,GO:0015908,GO:0019216,GO:…	negative regulation of transcription by RNA polymerase II|chromatin|RNA polymerase II cis-regulatory region sequence-specific DNA binding|transcription coactivator binding|DNA-binding transcription repressor activity, RNA polymerase II-specific|placenta development|DNA binding|DNA-binding transcription factor activity|nuclear receptor activity|fatty acid binding|nucleus|proteoglycan metabolic pro…	rno03320,rno04310,rno05200,rno05221	PPAR signaling pathway|Wnt signaling pathway|Pathways in cancer|Acute myeloid leukemia
Ppm1e	932.33	223.243	1641.42	7.34497	2.87676	4.88254e-163	1.38556e-160	Up	360593	protein phosphatase, Mg2+/Mn2+ dependent, 1E	GO:0004722,GO:0005515,GO:0005634,GO:0005654,GO:0005730,GO:0005737,GO:0005739,GO:0006469,GO:0006470,GO:0032991,GO:0035690,GO:0035970,GO:0046872,GO:0051496,GO:0106306,GO:0106307	protein serine/threonine phosphatase activity|protein binding|nucleus|nucleoplasm|nucleolus|cytoplasm|mitochondrion|negative regulation of protein kinase activity|protein dephosphorylation|protein-containing complex|cellular response to drug|peptidyl-threonine dephosphorylation|metal ion binding|positive regulation of stress fiber assembly|protein serine phosphatase activity|protein threonine pho…
Ppp1cb	10549.9	8018.98	13080.7	1.63129	0.70601	1.42304e-115	2.27154e-113	Up	25594	protein phosphatase 1 catalytic subunit beta	GO:0000164,GO:0000781,GO:0004721,GO:0004722,GO:0005515,GO:0005634,GO:0005654,GO:0005730,GO:0005737,GO:0005829,GO:0005886,GO:0005977,GO:0005979,GO:0005981,GO:0006470,GO:0016791,GO:0017018,GO:0019901,GO:0030155,GO:0032922,GO:0042587,GO:0042752,GO:0043153,GO:0046872,GO:0050115,GO:0051301,GO:0072357,GO:0106306,GO:0106307	protein phosphatase type 1 complex|chromosome, telomeric region|phosphoprotein phosphatase activity|protein serine/threonine phosphatase activity|protein binding|nucleus|nucleoplasm|nucleolus|cytoplasm|cytosol|plasma membrane|glycogen metabolic process|regulation of glycogen biosynthetic process|regulation of glycogen catabolic process|protein dephosphorylation|phosphatase activity|myosin phospha…	rno03015,rno04022,rno04024,rno04114,rno04218,rno04261,rno04270,rno04390,rno04510,rno04611,rno04720,rno04728,rno04750,rno04810,rno04910,rno04921,rno04931,rno05031,rno05034,rno05168,rno05205,rno05415	mRNA surveillance pathway|cGMP-PKG signaling pathway|cAMP signaling pathway|Oocyte meiosis|Cellular senescence|Adrenergic signaling in cardiomyocytes|Vascular smooth muscle contraction|Hippo signaling pathway|Focal adhesion|Platelet activation|Long-term potentiation|Dopaminergic synapse|Inflammatory mediator regulation of TRP channels|Regulation of actin cytoskeleton|Insulin signaling pathway|Oxy…
Ppp1r14c	80.4936	54.8336	106.154	1.93729	0.95404	0.00103113	0.00341055	Up	171010	protein phosphatase 1, regulatory (inhibitor) subunit 14c	GO:0004865,GO:0005737,GO:0012505,GO:0016020,GO:0032515,GO:0042325	protein serine/threonine phosphatase inhibitor activity|cytoplasm|endomembrane system|membrane|negative regulation of phosphoprotein phosphatase activity|regulation of phosphorylation
Pramef8	131.898	105.116	158.679	1.50924	0.593818	0.00428855	0.0123021	Up	502994	PRAME family member 8	GO:0005737,GO:0008284,GO:0043066,GO:0045596,GO:0045892	cytoplasm|positive regulation of cell population proliferation|negative regulation of apoptotic process|negative regulation of cell differentiation|negative regulation of transcription, DNA-templated
Prelid2	248.199	163.654	332.744	2.03511	1.0251	3.005e-09	2.06496e-08	Up	681037	PRELI domain containing 2	GO:0120009	intermembrane lipid transfer
Prkaa2	39.4928	20.6061	58.3796	2.83285	1.50225	0.000132589	0.000519642	Up	78975	protein kinase AMP-activated catalytic subunit alpha 2	GO:0003682,GO:0004672,GO:0004674,GO:0004679,GO:0004712,GO:0005515,GO:0005524,GO:0005634,GO:0005654,GO:0005737,GO:0005794,GO:0006468,GO:0006633,GO:0006695,GO:0006914,GO:0008610,GO:0010468,GO:0010494,GO:0010508,GO:0010629,GO:0014823,GO:0014850,GO:0016055,GO:0016241,GO:0016324,GO:0016607,GO:0019216,GO:0030424,GO:0030425,GO:0030674,GO:0031000,GO:0031588,GO:0031669,GO:0032007,GO:0032991,GO:0034599,GO:…	chromatin binding|protein kinase activity|protein serine/threonine kinase activity|AMP-activated protein kinase activity|protein serine/threonine/tyrosine kinase activity|protein binding|ATP binding|nucleus|nucleoplasm|cytoplasm|Golgi apparatus|protein phosphorylation|fatty acid biosynthetic process|cholesterol biosynthetic process|autophagy|lipid biosynthetic process|regulation of gene expressio…	rno04068,rno04140,rno04150,rno04151,rno04152,rno04211,rno04213,rno04371,rno04530,rno04710,rno04714,rno04910,rno04920,rno04921,rno04922,rno04931,rno04932,rno05410,rno05418	FoxO signaling pathway|Autophagy - animal|mTOR signaling pathway|PI3K-Akt signaling pathway|AMPK signaling pathway|Longevity regulating pathway|Longevity regulating pathway - multiple species|Apelin signaling pathway|Tight junction|Circadian rhythm|Thermogenesis|Insulin signaling pathway|Adipocytokine signaling pathway|Oxytocin signaling pathway|Glucagon signaling pathway|Insulin resistance|Non-a…
Prkar2a	1278.46	785.285	1771.64	2.25574	1.1736	2.16107e-49	8.87833e-48	Up	29699	protein kinase cAMP-dependent type II regulatory subunit alpha	GO:0004862,GO:0005515,GO:0005737,GO:0005813,GO:0005829,GO:0005886,GO:0005930,GO:0005952,GO:0008603,GO:0010738,GO:0019904,GO:0030315,GO:0030552,GO:0031588,GO:0031625,GO:0031698,GO:0032991,GO:0034236,GO:0036094,GO:0042585,GO:0042802,GO:0043949,GO:0044853,GO:0044877,GO:0045202,GO:0045859,GO:0048471,GO:0050804,GO:0097338,GO:0098978,GO:1903538,GO:1904146,GO:2000480	cAMP-dependent protein kinase inhibitor activity|protein binding|cytoplasm|centrosome|cytosol|plasma membrane|axoneme|cAMP-dependent protein kinase complex|cAMP-dependent protein kinase regulator activity|regulation of protein kinase A signaling|protein domain specific binding|T-tubule|cAMP binding|nucleotide-activated protein kinase complex|ubiquitin protein ligase binding|beta-2 adrenergic rece…	rno04910	Insulin signaling pathway
Prmt6	375.502	288.318	462.687	1.60561	0.683119	4.62804e-07	2.52835e-06	Up	295384	protein arginine methyltransferase 6	GO:0000122,GO:0003682,GO:0005634,GO:0005654,GO:0005730,GO:0008469,GO:0010821,GO:0016274,GO:0016571,GO:0019919,GO:0031064,GO:0034970,GO:0035241,GO:0035242,GO:0035246,GO:0042054,GO:0042393,GO:0043985,GO:0044020,GO:0045892,GO:0051572,GO:0070611,GO:0070612,GO:0090398,GO:1901796	negative regulation of transcription by RNA polymerase II|chromatin binding|nucleus|nucleoplasm|nucleolus|histone-arginine N-methyltransferase activity|regulation of mitochondrion organization|protein-arginine N-methyltransferase activity|histone methylation|peptidyl-arginine methylation, to asymmetrical-dimethyl arginine|negative regulation of histone deacetylation|histone H3-R2 methylation|prot…
Prp2l1	364.449	278.18	450.718	1.62012	0.6961	2.19311e-07	1.24425e-06	Up	287750		GO:0016021	integral component of membrane
Prss12	77.1601	47.5226	106.798	2.24713	1.16809	0.000401081	0.00144548	Up	85266	serine protease 12	GO:0004252,GO:0005044,GO:0005886,GO:0006508,GO:0006887,GO:0006897,GO:0008233,GO:0030424,GO:0030425,GO:0031410,GO:0031638,GO:0043083,GO:0043195,GO:0045202	serine-type endopeptidase activity|scavenger receptor activity|plasma membrane|proteolysis|exocytosis|endocytosis|peptidase activity|axon|dendrite|cytoplasmic vesicle|zymogen activation|synaptic cleft|terminal bouton|synapse
Pskh1	381.5	261.591	501.409	1.91753	0.939249	8.43529e-12	7.20124e-11	Up	364993	protein serine kinase H1	GO:0004672,GO:0004674,GO:0005524,GO:0005829,GO:0006468,GO:0007368,GO:0007507,GO:0016607	protein kinase activity|protein serine/threonine kinase activity|ATP binding|cytosol|protein phosphorylation|determination of left/right symmetry|heart development|nuclear speck
Psmd13	3189.68	2228.87	4150.49	1.86208	0.896914	4.27012e-66	2.61741e-64	Up	365388	proteasome 26S subunit, non-ATPase 13	GO:0000502,GO:0005198,GO:0005634,GO:0005829,GO:0005838,GO:0006511,GO:0007127,GO:0008541,GO:0022624,GO:0043248	proteasome complex|structural molecule activity|nucleus|cytosol|proteasome regulatory particle|ubiquitin-dependent protein catabolic process|meiosis I|proteasome regulatory particle, lid subcomplex|proteasome accessory complex|proteasome assembly	rno03050,rno05010,rno05012,rno05014,rno05016,rno05017,rno05020,rno05022,rno05169	Proteasome|Alzheimer disease|Parkinson disease|Amyotrophic lateral sclerosis|Huntington disease|Spinocerebellar ataxia|Prion disease|Pathways of neurodegeneration - multiple diseases|Epstein-Barr virus infection
Psmd7	3081.77	1991.42	4172.11	2.09479	1.0668	6.16001e-96	7.2058e-94	Up	307821	proteasome 26S subunit, non-ATPase 7	GO:0000502,GO:0005654,GO:0005838,GO:0008237,GO:0042803,GO:0043161,GO:0070122	proteasome complex|nucleoplasm|proteasome regulatory particle|metallopeptidase activity|protein homodimerization activity|proteasome-mediated ubiquitin-dependent protein catabolic process|isopeptidase activity	rno03050,rno05010,rno05012,rno05014,rno05016,rno05017,rno05020,rno05022,rno05169	Proteasome|Alzheimer disease|Parkinson disease|Amyotrophic lateral sclerosis|Huntington disease|Spinocerebellar ataxia|Prion disease|Pathways of neurodegeneration - multiple diseases|Epstein-Barr virus infection
Ptbp2	2398.44	1774.08	3022.81	1.70385	0.768799	3.71761e-46	1.37274e-44	Up	310820	polypyrimidine tract binding protein 2	GO:0003729,GO:0005634,GO:0005681,GO:0006376,GO:0021510,GO:0021549,GO:0030426,GO:0033119,GO:0043025,GO:0043484,GO:2000177	mRNA binding|nucleus|spliceosomal complex|mRNA splice site selection|spinal cord development|cerebellum development|growth cone|negative regulation of RNA splicing|neuronal cell body|regulation of RNA splicing|regulation of neural precursor cell proliferation
Ptbp3	5484.12	4316.13	6652.12	1.54126	0.624109	2.30124e-35	5.92676e-34	Up	83515	polypyrimidine tract binding protein 3	GO:0003723,GO:0003729,GO:0005634,GO:0006397,GO:0008380,GO:0033119,GO:0043249,GO:0043484,GO:0045595,GO:0048025	RNA binding|mRNA binding|nucleus|mRNA processing|RNA splicing|negative regulation of RNA splicing|erythrocyte maturation|regulation of RNA splicing|regulation of cell differentiation|negative regulation of mRNA splicing, via spliceosome
Pter	337.287	170.206	504.367	2.96166	1.56641	1.05063e-24	1.83789e-23	Up	63852	phosphotriesterase related	GO:0008270,GO:0009056,GO:0016788,GO:0030855	zinc ion binding|catabolic process|hydrolase activity, acting on ester bonds|epithelial cell differentiation
Purb	1933.81	1477.35	2390.27	1.61784	0.694071	5.39808e-29	1.12239e-27	Up	498407	purine rich element binding protein B	GO:0000122,GO:0000900,GO:0000977,GO:0000981,GO:0001227,GO:0003690,GO:0003697,GO:0003700,GO:0003723,GO:0003729,GO:0005634,GO:0005654,GO:0006357,GO:0008283,GO:0017148,GO:0030154,GO:0032422,GO:0045892,GO:0046332	negative regulation of transcription by RNA polymerase II|translation repressor activity, mRNA regulatory element binding|RNA polymerase II transcription regulatory region sequence-specific DNA binding|DNA-binding transcription factor activity, RNA polymerase II-specific|DNA-binding transcription repressor activity, RNA polymerase II-specific|double-stranded DNA binding|single-stranded DNA bindin…
Pyroxd2	292.501	230.055	354.946	1.54234	0.625124	1.00677e-05	4.64831e-05	Up	309381	pyridine nucleotide-disulphide oxidoreductase domain 2	GO:0005759,GO:0007005,GO:0016491	mitochondrial matrix|mitochondrion organization|oxidoreductase activity
Pyurf	640.497	300.688	980.305	3.25912	1.70448	8.30488e-42	2.72514e-40	Up	502782	PIGY upstream reading frame	GO:0000506,GO:0005739,GO:0005789,GO:0006506,GO:0009893	glycosylphosphatidylinositol-N-acetylglucosaminyltransferase (GPI-GnT) complex|mitochondrion|endoplasmic reticulum membrane|GPI anchor biosynthetic process|positive regulation of metabolic process
Qdpr	779.442	579.599	979.285	1.68876	0.755966	1.23375e-10	9.53402e-10	Up	64192	quinoid dihydropteridine reductase	GO:0001889,GO:0004155,GO:0005737,GO:0005829,GO:0006559,GO:0006729,GO:0010044,GO:0010288,GO:0033762,GO:0035690,GO:0042802,GO:0043005,GO:0070402,GO:0070404	liver development|6,7-dihydropteridine reductase activity|cytoplasm|cytosol|L-phenylalanine catabolic process|tetrahydrobiopterin biosynthetic process|response to aluminum ion|response to lead ion|response to glucagon|cellular response to drug|identical protein binding|neuron projection|NADPH binding|NADH binding	rno00790	Folate biosynthesis
RGD1306063	504.406	386.416	622.397	1.61001	0.687066	9.116e-08	5.3828e-07	Up	289928	similar to HT021
RGD1306271	372.052	264.358	479.745	1.81531	0.860213	4.86877e-11	3.90419e-10	Up	312246		GO:0016021,GO:0032391	integral component of membrane|photoreceptor connecting cilium
RGD1307461	38.5998	20.2016	56.9979	2.81677	1.49404	0.000591055	0.00205428	Up	300990	similar to RIKEN cDNA 6430571L13 gene; similar to g20 protein	GO:0016021	integral component of membrane
RGD1308706	1494.32	1154.01	1834.62	1.58995	0.668985	1.86591e-24	3.23087e-23	Up	291925	similar to RIKEN cDNA 4921524J17
RGD1310587	144.565	105.566	183.565	1.73986	0.798973	0.000120137	0.000473016	Up	360894	similar to hypothetical protein FLJ14146	GO:0016021,GO:0097731	integral component of membrane|9+0 non-motile cilium
RGD1359108	645.2	485.07	805.329	1.66049	0.731612	1.44558e-10	1.11038e-09	Up	313155	similar to RIKEN cDNA 3110043O21	GO:0000932,GO:0001933,GO:0005085,GO:0005615,GO:0005634,GO:0005737,GO:0005764,GO:0005768,GO:0005776,GO:0005829,GO:0006897,GO:0006914,GO:0010494,GO:0010506,GO:0016239,GO:0030425,GO:0031267,GO:0031965,GO:0032045,GO:0034063,GO:0043005,GO:0043204,GO:0043231,GO:0044295,GO:0044304,GO:0048675,GO:0050790,GO:0090543,GO:0110053,GO:1902774,GO:1903432,GO:1904425,GO:1990316,GO:2000785	P-body|negative regulation of protein phosphorylation|guanyl-nucleotide exchange factor activity|extracellular space|nucleus|cytoplasm|lysosome|endosome|autophagosome|cytosol|endocytosis|autophagy|cytoplasmic stress granule|regulation of autophagy|positive regulation of macroautophagy|dendrite|small GTPase binding|nuclear membrane|guanyl-nucleotide exchange factor complex|stress granule assembly|…	rno04140,rno05014,rno05022	Autophagy - animal|Amyotrophic lateral sclerosis|Pathways of neurodegeneration - multiple diseases
RGD1559938	79.3288	59.1013	99.5563	1.68442	0.752253	0.0184167	0.0444928	Up	498273
RGD1560010	245.017	188.378	301.657	1.60057	0.67859	7.34422e-05	0.000298998	Up	310537	RGD1560010
RGD1560402	161.095	123.091	199.098	1.61764	0.693894	0.000532213	0.00186884	Up	499525		GO:0006096	glycolytic process
RGD1561777	41.928	25.4583	58.3977	2.29494	1.19846	0.00175574	0.00551898	Up	499463		GO:0005355,GO:0016021,GO:1904659	glucose transmembrane transporter activity|integral component of membrane|glucose transmembrane transport
RGD1564664	102.325	73.3868	131.264	1.78965	0.839679	0.0063716	0.0175296	Up	499839	similar to LOC387763 protein
RGD1565616	5504.15	4363.76	6644.54	1.52267	0.6066	6.48763e-39	1.93417e-37	Up	499891	RGD1565616
RGD1566099	237.037	183.991	290.084	1.5766	0.656818	0.000113053	0.000446155	Up	360851	similar to novel protein
RT1-M3-1	218.037	173.367	262.706	1.51518	0.599488	0.00171884	0.00541964	Up	24747	RT1 class Ib, locus M3, gene 1	GO:0001916,GO:0002237,GO:0002287,GO:0002476,GO:0002481,GO:0002486,GO:0005102,GO:0005615,GO:0006955,GO:0009897,GO:0016021,GO:0032398,GO:0032729,GO:0042605,GO:0042742,GO:0045429,GO:0045954	positive regulation of T cell mediated cytotoxicity|response to molecule of bacterial origin|alpha-beta T cell activation involved in immune response|antigen processing and presentation of endogenous peptide antigen via MHC class Ib|antigen processing and presentation of exogenous protein antigen via MHC class Ib, TAP-dependent|antigen processing and presentation of endogenous peptide antigen via…	rno04144,rno04145,rno04218,rno04514,rno04612,rno04650,rno04940,rno05163,rno05165,rno05166,rno05167,rno05168,rno05169,rno05170,rno05203,rno05320,rno05330,rno05332,rno05416	Endocytosis|Phagosome|Cellular senescence|Cell adhesion molecules|Antigen processing and presentation|Natural killer cell mediated cytotoxicity|Type I diabetes mellitus|Human cytomegalovirus infection|Human papillomavirus infection|Human T-cell leukemia virus 1 infection|Kaposi sarcoma-associated herpesvirus infection|Herpes simplex virus 1 infection|Epstein-Barr virus infection|Human immunodefic…
Rab27a	94.8644	68.8816	120.847	1.75602	0.812307	0.0017319	0.00545523	Up	50645	RAB27A, member RAS oncogene family	GO:0001750,GO:0003924,GO:0003925,GO:0005515,GO:0005525,GO:0005764,GO:0005770,GO:0005794,GO:0006605,GO:0006887,GO:0007596,GO:0010628,GO:0016192,GO:0016324,GO:0019003,GO:0019882,GO:0019904,GO:0030141,GO:0030318,GO:0030425,GO:0030667,GO:0031489,GO:0032400,GO:0032402,GO:0032585,GO:0033093,GO:0036257,GO:0042470,GO:0043316,GO:0043320,GO:0043473,GO:0045921,GO:0050766,GO:0051875,GO:0051904,GO:0070382,GO:…	photoreceptor outer segment|GTPase activity|G protein activity|protein binding|GTP binding|lysosome|late endosome|Golgi apparatus|protein targeting|exocytosis|blood coagulation|positive regulation of gene expression|vesicle-mediated transport|apical plasma membrane|GDP binding|antigen processing and presentation|protein domain specific binding|secretory granule|melanocyte differentiation|dendrite…
Rab2a	4189.64	3330.76	5048.53	1.51585	0.600128	3.67295e-37	1.02522e-35	Up	65158	RAB2A, member RAS oncogene family	GO:0000139,GO:0003924,GO:0005525,GO:0005789,GO:0005794,GO:0006888,GO:0007030,GO:0015031,GO:0016020,GO:0019003,GO:0032482,GO:0033116,GO:0042470,GO:0043025,GO:0048471,GO:0098993	Golgi membrane|GTPase activity|GTP binding|endoplasmic reticulum membrane|Golgi apparatus|endoplasmic reticulum to Golgi vesicle-mediated transport|Golgi organization|protein transport|membrane|GDP binding|Rab protein signal transduction|endoplasmic reticulum-Golgi intermediate compartment membrane|melanosome|neuronal cell body|perinuclear region of cytoplasm|anchored component of synaptic vesicl…	rno04152	AMPK signaling pathway
Rab3b	105.233	64.8017	145.664	2.24559	1.16709	2.43141e-06	1.21128e-05	Up	81755	RAB3B, member RAS oncogene family	GO:0003924,GO:0005525,GO:0005737,GO:0005768,GO:0005794,GO:0005829,GO:0005886,GO:0006904,GO:0008021,GO:0009306,GO:0017157,GO:0018125,GO:0019003,GO:0019882,GO:0030141,GO:0030742,GO:0031489,GO:0031982,GO:0048471,GO:0051586,GO:0072659,GO:0097494,GO:0098691,GO:0098693,GO:0098993	GTPase activity|GTP binding|cytoplasm|endosome|Golgi apparatus|cytosol|plasma membrane|vesicle docking involved in exocytosis|synaptic vesicle|protein secretion|regulation of exocytosis|peptidyl-cysteine methylation|GDP binding|antigen processing and presentation|secretory granule|GTP-dependent protein binding|myosin V binding|vesicle|perinuclear region of cytoplasm|positive regulation of dopamin…
Rac1	4872.98	3153.32	6592.65	2.09052	1.06386	1.64062e-133	3.26504e-131	Up	363875	Rac family small GTPase 1	GO:0000139,GO:0000242,GO:0001764,GO:0001891,GO:0001934,GO:0002093,GO:0002551,GO:0003376,GO:0003382,GO:0003924,GO:0003925,GO:0005515,GO:0005525,GO:0005634,GO:0005737,GO:0005802,GO:0005829,GO:0005856,GO:0005884,GO:0005886,GO:0005938,GO:0006897,GO:0006911,GO:0006935,GO:0006972,GO:0007010,GO:0007015,GO:0007155,GO:0007163,GO:0007186,GO:0007264,GO:0007411,GO:0008045,GO:0008283,GO:0008360,GO:0008361,GO:…	Golgi membrane|pericentriolar material|neuron migration|phagocytic cup|positive regulation of protein phosphorylation|auditory receptor cell morphogenesis|mast cell chemotaxis|sphingosine-1-phosphate receptor signaling pathway|epithelial cell morphogenesis|GTPase activity|G protein activity|protein binding|GTP binding|nucleus|cytoplasm|trans-Golgi network|cytosol|cytoskeleton|actin filament|plasm…	rno04010,rno04014,rno04015,rno04024,rno04062,rno04071,rno04145,rno04151,rno04310,rno04360,rno04370,rno04380,rno04510,rno04520,rno04530,rno04613,rno04620,rno04650,rno04662,rno04664,rno04666,rno04670,rno04722,rno04810,rno04932,rno04933,rno04972,rno05014,rno05020,rno05022,rno05100,rno05132,rno05135,rno05163,rno05167,rno05169,rno05170,rno05200,rno05203,rno05205,rno05210,rno05211,rno05212,rno05231,rno…	MAPK signaling pathway|Ras signaling pathway|Rap1 signaling pathway|cAMP signaling pathway|Chemokine signaling pathway|Sphingolipid signaling pathway|Phagosome|PI3K-Akt signaling pathway|Wnt signaling pathway|Axon guidance|VEGF signaling pathway|Osteoclast differentiation|Focal adhesion|Adherens junction|Tight junction|Neutrophil extracellular trap formation|Toll-like receptor signaling pathway|N…
Rad51ap2	3.15348	0	6.30696	33.3138	5.05805	0.00604693	0.0167504	Up	100360197		GO:0032991	protein-containing complex
Rad51c	147.428	116.315	178.54	1.53358	0.616902	0.00735444	0.0198554	Up	497976	RAD51 paralog C	GO:0000400,GO:0000707,GO:0000722,GO:0000724,GO:0005524,GO:0005634,GO:0005654,GO:0005657,GO:0005737,GO:0005739,GO:0005829,GO:0006281,GO:0006310,GO:0007066,GO:0007131,GO:0007141,GO:0007283,GO:0008094,GO:0008821,GO:0010971,GO:0030054,GO:0033063,GO:0033065,GO:0043231,GO:0048471	four-way junction DNA binding|meiotic DNA recombinase assembly|telomere maintenance via recombination|double-strand break repair via homologous recombination|ATP binding|nucleus|nucleoplasm|replication fork|cytoplasm|mitochondrion|cytosol|DNA repair|DNA recombination|female meiosis sister chromatid cohesion|reciprocal meiotic recombination|male meiosis I|spermatogenesis|ATPase, acting on DNA|cros…	rno03440,rno03460	Homologous recombination|Fanconi anemia pathway
Radil	158.693	123.862	193.523	1.56108	0.642547	0.00261619	0.00790427	Up	304299	Rap associating with DIL domain	GO:0001755,GO:0005874,GO:0007165,GO:0032991,GO:0034446,GO:0051020	neural crest cell migration|microtubule|signal transduction|protein-containing complex|substrate adhesion-dependent cell spreading|GTPase binding
Ranbp17	330.181	227.847	432.514	1.89981	0.925855	8.6029e-09	5.69956e-08	Up	303029	RAN binding protein 17	GO:0005049,GO:0005643,GO:0005737,GO:0006611,GO:0031267	nuclear export signal receptor activity|nuclear pore|cytoplasm|protein export from nucleus|small GTPase binding
Rap1gap	117.155	78.6073	155.703	1.9793	0.984994	0.000368375	0.0013342	Up	313644	Rap1 GTPase-activating protein	GO:0005096,GO:0005515,GO:0005737,GO:0005769,GO:0005829,GO:0016020,GO:0022409,GO:0030424,GO:0030425,GO:0031267,GO:0042803,GO:0043025,GO:0043087,GO:0043547,GO:0045665,GO:0050766,GO:0051056,GO:0090630,GO:1903697,GO:1904425,GO:1904442,GO:1990792	GTPase activator activity|protein binding|cytoplasm|early endosome|cytosol|membrane|positive regulation of cell-cell adhesion|axon|dendrite|small GTPase binding|protein homodimerization activity|neuronal cell body|regulation of GTPase activity|positive regulation of GTPase activity|negative regulation of neuron differentiation|positive regulation of phagocytosis|regulation of small GTPase mediate…	rno04015	Rap1 signaling pathway
Rap2c	3145.06	2446.91	3843.22	1.57041	0.651144	2.13998e-35	5.53003e-34	Up	302495	RAP2C, member of RAS oncogene family	GO:0003713,GO:0003924,GO:0003925,GO:0005525,GO:0005737,GO:0005829,GO:0005886,GO:0005923,GO:0016020,GO:0019003,GO:0030033,GO:0030336,GO:0031954,GO:0032486,GO:0044291,GO:0045893,GO:0055037,GO:0055038,GO:0061097,GO:0090557	transcription coactivator activity|GTPase activity|G protein activity|GTP binding|cytoplasm|cytosol|plasma membrane|bicellular tight junction|membrane|GDP binding|microvillus assembly|negative regulation of cell migration|positive regulation of protein autophosphorylation|Rap protein signal transduction|cell-cell contact zone|positive regulation of transcription, DNA-templated|recycling endosome|…	rno04530	Tight junction
Rasgef1c	466.438	363.731	569.146	1.56411	0.645343	8.67409e-08	5.13013e-07	Up	360519	RasGEF domain family, member 1C	GO:0005085,GO:0007264,GO:0050790	guanyl-nucleotide exchange factor activity|small GTPase mediated signal transduction|regulation of catalytic activity
Rassf2	81.7266	44.2902	119.163	2.69062	1.42794	2.40156e-07	1.35649e-06	Up	311437	Ras association domain family member 2	GO:0000776,GO:0001501,GO:0001503,GO:0004672,GO:0005634,GO:0005654,GO:0005737,GO:0005794,GO:0005829,GO:0005886,GO:0006468,GO:0007165,GO:0031954,GO:0032991,GO:0033137,GO:0038168,GO:0042981,GO:0043065,GO:0045667,GO:0045670,GO:0045860,GO:0046330,GO:0046849,GO:0048872,GO:0050821,GO:1901222,GO:1901223	kinetochore|skeletal system development|ossification|protein kinase activity|nucleus|nucleoplasm|cytoplasm|Golgi apparatus|cytosol|plasma membrane|protein phosphorylation|signal transduction|positive regulation of protein autophosphorylation|protein-containing complex|negative regulation of peptidyl-serine phosphorylation|epidermal growth factor receptor signaling pathway via I-kappaB kinase/NF-k…	rno04392	Hippo signaling pathway - multiple species
Raver2	99.5778	77.1	122.056	1.58368	0.66328	0.00640168	0.0175994	Up	362551	ribonucleoprotein, PTB-binding 2	GO:0000398,GO:0003676,GO:0003723,GO:0005634	mRNA splicing, via spliceosome|nucleic acid binding|RNA binding|nucleus
Rbm24	12.2427	3.12447	21.361	6.86517	2.77929	0.00104825	0.00346193	Up	690139	RNA binding motif protein 24	GO:0000381,GO:0003197,GO:0003730,GO:0005634,GO:0005654,GO:0005737,GO:0005829,GO:0006974,GO:0010830,GO:0010831,GO:0035925,GO:0043488,GO:0048255,GO:0061157,GO:0061158,GO:0097157,GO:1902811,GO:1905870,GO:1990715,GO:1990825,GO:2000738,GO:2000766	regulation of alternative mRNA splicing, via spliceosome|endocardial cushion development|mRNA 3'-UTR binding|nucleus|nucleoplasm|cytoplasm|cytosol|cellular response to DNA damage stimulus|regulation of myotube differentiation|positive regulation of myotube differentiation|mRNA 3'-UTR AU-rich region binding|regulation of mRNA stability|mRNA stabilization|mRNA destabilization|3'-UTR-mediated mRNA d…
Rbm46	53.2161	39.1062	67.326	1.72115	0.783377	0.0181692	0.043971	Up	310548	RNA binding motif protein 46	GO:0001829,GO:0003723,GO:0003729,GO:0005634,GO:0048255	trophectodermal cell differentiation|RNA binding|mRNA binding|nucleus|mRNA stabilization
Reep1	910.947	514.699	1307.19	2.53981	1.34472	3.4878e-51	1.51838e-49	Up	362384	receptor accessory protein 1	GO:0005737,GO:0005783,GO:0005789,GO:0005881,GO:0005886,GO:0008017,GO:0016020,GO:0016021,GO:0031849,GO:0032386,GO:0051205,GO:0071782,GO:0071786	cytoplasm|endoplasmic reticulum|endoplasmic reticulum membrane|cytoplasmic microtubule|plasma membrane|microtubule binding|membrane|integral component of membrane|olfactory receptor binding|regulation of intracellular transport|protein insertion into membrane|endoplasmic reticulum tubular network|endoplasmic reticulum tubular network organization
Reps2	34.8859	15.0762	54.6956	3.62318	1.85726	0.000107419	0.000425015	Up	363466		GO:0005509	calcium ion binding
Rexo5	59.6068	41.986	77.2275	1.84077	0.880309	0.0071588	0.0194059	Up	309036	RNA exonuclease 5	GO:0003723,GO:0004527,GO:0005634,GO:0005730,GO:0090305	RNA binding|exonuclease activity|nucleus|nucleolus|nucleic acid phosphodiester bond hydrolysis	rno03008	Ribosome biogenesis in eukaryotes
Rflna	9.8046	2.45873	17.1505	7.04898	2.81742	0.00710015	0.0192912	Up	689711	refilin A	GO:0005737,GO:0031005,GO:0032432,GO:0048705,GO:0061182,GO:0061572,GO:1900158	cytoplasm|filamin binding|actin filament bundle|skeletal system morphogenesis|negative regulation of chondrocyte development|actin filament bundle organization|negative regulation of bone mineralization involved in bone maturation
Rgs11	79.0998	41.6949	116.505	2.7884	1.47944	1.22867e-05	5.60026e-05	Up	54291	regulator of G-protein signaling 11	GO:0005096,GO:0008277,GO:0009968,GO:0031681,GO:0032991,GO:0044292,GO:0050790	GTPase activator activity|regulation of G protein-coupled receptor signaling pathway|negative regulation of signal transduction|G-protein beta-subunit binding|protein-containing complex|dendrite terminus|regulation of catalytic activity
Rgs4	229.038	154.104	303.971	1.97442	0.981432	9.73018e-07	5.1046e-06	Up	29480	regulator of G-protein signaling 4	GO:0001965,GO:0001975,GO:0005096,GO:0005634,GO:0005737,GO:0005829,GO:0005886,GO:0007186,GO:0007420,GO:0010460,GO:0016020,GO:0032991,GO:0042220,GO:0043278,GO:0043547,GO:0045471,GO:0045744,GO:0051924,GO:0060160,GO:0061052,GO:0110053,GO:1900924,GO:1901379,GO:1901380,GO:1990791,GO:2000463	G-protein alpha-subunit binding|response to amphetamine|GTPase activator activity|nucleus|cytoplasm|cytosol|plasma membrane|G protein-coupled receptor signaling pathway|brain development|positive regulation of heart rate|membrane|protein-containing complex|response to cocaine|response to morphine|positive regulation of GTPase activity|response to ethanol|negative regulation of G protein-coupled r…
Rgs5	91.6363	67.9282	115.344	1.70001	0.76554	0.00669298	0.0183181	Up	54294	regulator of G-protein signaling 5	GO:0005737,GO:0007165,GO:0009968,GO:0016020,GO:1904706	cytoplasm|signal transduction|negative regulation of signal transduction|membrane|negative regulation of vascular associated smooth muscle cell proliferation
Rhd	7.33988	2.39347	12.2863	5.11529	2.35482	0.0169536	0.0415011	Up	60414	Rh blood group, D antigen	GO:0005887,GO:0008519,GO:0015696,GO:0016020,GO:0048821,GO:0060586,GO:0072488	integral component of plasma membrane|ammonium transmembrane transporter activity|ammonium transport|membrane|erythrocyte development|multicellular organismal iron ion homeostasis|ammonium transmembrane transport
Robo2	400.597	274.524	526.671	1.91878	0.940192	3.00015e-12	2.65901e-11	Up	84409	roundabout guidance receptor 2	GO:0001656,GO:0001657,GO:0003148,GO:0003180,GO:0003184,GO:0003272,GO:0005886,GO:0007156,GO:0007411,GO:0007420,GO:0008046,GO:0009986,GO:0016021,GO:0016199,GO:0021510,GO:0021891,GO:0030673,GO:0031290,GO:0032870,GO:0035385,GO:0035481,GO:0035904,GO:0042802,GO:0050772,GO:0050925,GO:0060412,GO:0061364	metanephros development|ureteric bud development|outflow tract septum morphogenesis|aortic valve morphogenesis|pulmonary valve morphogenesis|endocardial cushion formation|plasma membrane|homophilic cell adhesion via plasma membrane adhesion molecules|axon guidance|brain development|axon guidance receptor activity|cell surface|integral component of membrane|axon midline choice point recognition|sp…	rno04360	Axon guidance
Rorb	12.9195	5.45198	20.387	3.7252	1.89732	0.0209982	0.0499032	Up	309288	RAR-related orphan receptor B	GO:0000978,GO:0000981,GO:0001228,GO:0003700,GO:0004879,GO:0005634,GO:0005654,GO:0006355,GO:0006357,GO:0007186,GO:0007275,GO:0007420,GO:0007601,GO:0007623,GO:0008270,GO:0008502,GO:0009725,GO:0030522,GO:0035881,GO:0042462,GO:0042752,GO:0043565,GO:0045668,GO:0045892,GO:0045893,GO:0045944,GO:0046548,GO:0046549,GO:0060041,GO:0071300,GO:1990837	RNA polymerase II cis-regulatory region sequence-specific DNA binding|DNA-binding transcription factor activity, RNA polymerase II-specific|DNA-binding transcription activator activity, RNA polymerase II-specific|DNA-binding transcription factor activity|nuclear receptor activity|nucleus|nucleoplasm|regulation of transcription, DNA-templated|regulation of transcription by RNA polymerase II|G prot…	rno04710	Circadian rhythm
Rp2	1053.38	842.064	1264.69	1.50187	0.586756	3.63504e-14	3.69631e-13	Up	367714	RP2 activator of ARL3 GTPase	GO:0000287,GO:0000902,GO:0005096,GO:0005525,GO:0005654,GO:0005737,GO:0005794,GO:0005814,GO:0005886,GO:0005929,GO:0006892,GO:0007023,GO:0016604,GO:0031410,GO:0036064,GO:0043547,GO:0050790,GO:1990075	magnesium ion binding|cell morphogenesis|GTPase activator activity|GTP binding|nucleoplasm|cytoplasm|Golgi apparatus|centriole|plasma membrane|cilium|post-Golgi vesicle-mediated transport|post-chaperonin tubulin folding pathway|nuclear body|cytoplasmic vesicle|ciliary basal body|positive regulation of GTPase activity|regulation of catalytic activity|periciliary membrane compartment
Rpa3	395.105	308.732	481.478	1.5596	0.641177	5.78752e-07	3.12502e-06	Up	296883	replication protein A3	GO:0000724,GO:0003684,GO:0003697,GO:0005662,GO:0006260,GO:0006284,GO:0006289,GO:0006298,GO:0007346,GO:0035861,GO:0042127	double-strand break repair via homologous recombination|damaged DNA binding|single-stranded DNA binding|DNA replication factor A complex|DNA replication|base-excision repair|nucleotide-excision repair|mismatch repair|regulation of mitotic cell cycle|site of double-strand break|regulation of cell population proliferation	rno03030,rno03420,rno03430,rno03440,rno03460	DNA replication|Nucleotide excision repair|Mismatch repair|Homologous recombination|Fanconi anemia pathway
Rsu1	3913.21	3065.03	4761.39	1.55356	0.635578	8.18904e-36	2.15247e-34	Up	680419	Ras suppressor protein 1	GO:0005925,GO:0007165,GO:0007265,GO:0010810,GO:0010811,GO:0043547,GO:2000179	focal adhesion|signal transduction|Ras protein signal transduction|regulation of cell-substrate adhesion|positive regulation of cell-substrate adhesion|positive regulation of GTPase activity|positive regulation of neural precursor cell proliferation
Rundc3a	53.7195	22.6491	84.7899	3.74118	1.90349	6.67764e-08	3.99407e-07	Up	303569	RUN domain containing 3A	GO:0005829,GO:0005886,GO:0010753,GO:0043231	cytosol|plasma membrane|positive regulation of cGMP-mediated signaling|intracellular membrane-bounded organelle
Rxfp1	60.5512	34.9551	86.1474	2.46339	1.30065	0.00054691	0.00191344	Up	295144	relaxin family peptide receptor 1	GO:0004930,GO:0005886,GO:0005887,GO:0007188,GO:0007189,GO:0007190,GO:0007567,GO:0008528,GO:0009755,GO:0016021,GO:0030154,GO:0030198,GO:0042562,GO:0046872,GO:0060427,GO:0060658	G protein-coupled receptor activity|plasma membrane|integral component of plasma membrane|adenylate cyclase-modulating G protein-coupled receptor signaling pathway|adenylate cyclase-activating G protein-coupled receptor signaling pathway|activation of adenylate cyclase activity|parturition|G protein-coupled peptide receptor activity|hormone-mediated signaling pathway|integral component of membran…	rno04080,rno04926	Neuroactive ligand-receptor interaction|Relaxin signaling pathway
Rxrg	361.486	283.144	439.828	1.55375	0.635757	0.000146728	0.000569483	Up	83574	retinoid X receptor gamma	GO:0000977,GO:0000978,GO:0003707,GO:0004879,GO:0005634,GO:0005737,GO:0006357,GO:0007422,GO:0007507,GO:0007519,GO:0008270,GO:0014070,GO:0030154,GO:0030182,GO:0031641,GO:0032526,GO:0032870,GO:0042802,GO:0043401,GO:0043565,GO:0044323,GO:0045944,GO:0048384,GO:0048856,GO:0090575,GO:1901522,GO:1990837	RNA polymerase II transcription regulatory region sequence-specific DNA binding|RNA polymerase II cis-regulatory region sequence-specific DNA binding|steroid hormone receptor activity|nuclear receptor activity|nucleus|cytoplasm|regulation of transcription by RNA polymerase II|peripheral nervous system development|heart development|skeletal muscle tissue development|zinc ion binding|response to or…	rno03320,rno04659,rno04919,rno04920,rno04928,rno05200,rno05202,rno05216,rno05222,rno05223,rno05226,rno05417	PPAR signaling pathway|Th17 cell differentiation|Thyroid hormone signaling pathway|Adipocytokine signaling pathway|Parathyroid hormone synthesis, secretion and action|Pathways in cancer|Transcriptional misregulation in cancer|Thyroid cancer|Small cell lung cancer|Non-small cell lung cancer|Gastric cancer|Lipid and atherosclerosis
S100a1	104.1	75.845	132.354	1.74497	0.803206	0.0025041	0.00759408	Up	295214	S100 calcium binding protein A1	GO:0000122,GO:0005509,GO:0005515,GO:0005634,GO:0005654,GO:0005737,GO:0005794,GO:0005829,GO:0008016,GO:0016529,GO:0021762,GO:0030018,GO:0031430,GO:0031672,GO:0031674,GO:0042802,GO:0042803,GO:0043005,GO:0044548,GO:0048306,GO:0051000,GO:0051117,GO:1901387,GO:1903672	negative regulation of transcription by RNA polymerase II|calcium ion binding|protein binding|nucleus|nucleoplasm|cytoplasm|Golgi apparatus|cytosol|regulation of heart contraction|sarcoplasmic reticulum|substantia nigra development|Z disc|M band|A band|I band|identical protein binding|protein homodimerization activity|neuron projection|S100 protein binding|calcium-dependent protein binding|positi…
S100a10	15169.9	11518.4	18821.4	1.63401	0.708413	5.196e-90	5.37996e-88	Up	81778	S100 calcium binding protein A10	GO:0001558,GO:0001765,GO:0005509,GO:0005515,GO:0005615,GO:0005737,GO:0005783,GO:0006900,GO:0008289,GO:0019897,GO:0042493,GO:0042803,GO:0043547,GO:0044325,GO:0045121,GO:0045595,GO:0048306,GO:0051099,GO:0051496,GO:0051894,GO:0072659,GO:1900026,GO:1990665	regulation of cell growth|membrane raft assembly|calcium ion binding|protein binding|extracellular space|cytoplasm|endoplasmic reticulum|vesicle budding from membrane|lipid binding|extrinsic component of plasma membrane|response to drug|protein homodimerization activity|positive regulation of GTPase activity|ion channel binding|membrane raft|regulation of cell differentiation|calcium-dependent pr…	rno05132	Salmonella infection
S100a13	200.568	146.728	254.407	1.73296	0.793242	0.000222972	0.000835612	Up	295213	S100 calcium binding protein A13	GO:0001819,GO:0005507,GO:0005509,GO:0005615,GO:0005634,GO:0005654,GO:0005730,GO:0005737,GO:0005829,GO:0005886,GO:0008270,GO:0008284,GO:0008360,GO:0017134,GO:0032730,GO:0042803,GO:0043123,GO:0046688,GO:0048306,GO:0048471,GO:0050786,GO:0051602	positive regulation of cytokine production|copper ion binding|calcium ion binding|extracellular space|nucleus|nucleoplasm|nucleolus|cytoplasm|cytosol|plasma membrane|zinc ion binding|positive regulation of cell population proliferation|regulation of cell shape|fibroblast growth factor binding|positive regulation of interleukin-1 alpha production|protein homodimerization activity|positive regulati…
S100a4	9099.78	6475.25	11724.3	1.81068	0.856533	2.39404e-102	3.13558e-100	Up	24615	S100 calcium-binding protein A4	GO:0003779,GO:0005509,GO:0005515,GO:0005576,GO:0005634,GO:0042802,GO:0043005,GO:0043123,GO:0044877,GO:0046914,GO:0048306,GO:0048471,GO:0050786	actin binding|calcium ion binding|protein binding|extracellular region|nucleus|identical protein binding|neuron projection|positive regulation of I-kappaB kinase/NF-kappaB signaling|protein-containing complex binding|transition metal ion binding|calcium-dependent protein binding|perinuclear region of cytoplasm|RAGE receptor binding
S100a7a	5.32087	1.37424	9.26751	6.74743	2.75434	0.019842	0.0474352	Up	685479	S100 calcium binding protein A7A	GO:0005509,GO:0005615,GO:0005737,GO:0005829,GO:0006954,GO:0042056,GO:0043621,GO:0046914,GO:0048306,GO:0050918	calcium ion binding|extracellular space|cytoplasm|cytosol|inflammatory response|chemoattractant activity|protein self-association|transition metal ion binding|calcium-dependent protein binding|positive chemotaxis
Scd	4220.85	2776.1	5665.6	2.04065	1.02903	8.02522e-103	1.07876e-100	Up	246074	stearoyl-CoA desaturase	GO:0004768,GO:0005506,GO:0005730,GO:0005783,GO:0005789,GO:0006633,GO:0006636,GO:0006641,GO:0008610,GO:0009617,GO:0016021,GO:0016491,GO:0030176,GO:0032896,GO:0033561,GO:0034434,GO:0034435,GO:0043231,GO:0046872,GO:0048733,GO:0050830,GO:0050872,GO:0050873,GO:0055088,GO:0070542,GO:0120162,GO:1903699,GO:1903966	stearoyl-CoA 9-desaturase activity|iron ion binding|nucleolus|endoplasmic reticulum|endoplasmic reticulum membrane|fatty acid biosynthetic process|unsaturated fatty acid biosynthetic process|triglyceride metabolic process|lipid biosynthetic process|response to bacterium|integral component of membrane|oxidoreductase activity|integral component of endoplasmic reticulum membrane|palmitoyl-CoA 9-desa…	rno01040,rno03320,rno04152	Biosynthesis of unsaturated fatty acids|PPAR signaling pathway|AMPK signaling pathway
Scn1a	175.462	130.507	220.416	1.69038	0.757351	0.000162478	0.000624955	Up	81574	sodium voltage-gated channel alpha subunit 1	GO:0001508,GO:0001518,GO:0005244,GO:0005248,GO:0005654,GO:0005886,GO:0006814,GO:0007628,GO:0014704,GO:0016020,GO:0016604,GO:0019227,GO:0019228,GO:0030018,GO:0030315,GO:0030424,GO:0031402,GO:0033268,GO:0034706,GO:0034765,GO:0035725,GO:0042391,GO:0043025,GO:0043194,GO:0050884,GO:0050966,GO:0086002,GO:0086010,GO:0099056	action potential|voltage-gated sodium channel complex|voltage-gated ion channel activity|voltage-gated sodium channel activity|nucleoplasm|plasma membrane|sodium ion transport|adult walking behavior|intercalated disc|membrane|nuclear body|neuronal action potential propagation|neuronal action potential|Z disc|T-tubule|axon|sodium ion binding|node of Ranvier|sodium channel complex|regulation of ion…	rno04728	Dopaminergic synapse
Scn9a	180.671	66.1217	295.219	4.46763	2.15951	1.05601e-22	1.68214e-21	Up	78956	sodium voltage-gated channel alpha subunit 9	GO:0001518,GO:0005244,GO:0005248,GO:0005887,GO:0006954,GO:0009636,GO:0009791,GO:0019228,GO:0019233,GO:0030424,GO:0031402,GO:0034765,GO:0035725,GO:0043179,GO:0048266,GO:0086010	voltage-gated sodium channel complex|voltage-gated ion channel activity|voltage-gated sodium channel activity|integral component of plasma membrane|inflammatory response|response to toxic substance|post-embryonic development|neuronal action potential|sensory perception of pain|axon|sodium ion binding|regulation of ion transmembrane transport|sodium ion transmembrane transport|rhythmic excitation|…	rno04742	Taste transduction
Sco1	411.875	328.374	495.377	1.50898	0.593571	3.19787e-06	1.56864e-05	Up	497930	synthesis of cytochrome C oxidase 1	GO:0005739,GO:0006878,GO:0010608,GO:0019371,GO:0030016,GO:0031305,GO:0033617,GO:0051898,GO:0072659,GO:1900077,GO:1901799,GO:1904959	mitochondrion|cellular copper ion homeostasis|posttranscriptional regulation of gene expression|cyclooxygenase pathway|myofibril|integral component of mitochondrial inner membrane|mitochondrial cytochrome c oxidase assembly|negative regulation of protein kinase B signaling|protein localization to plasma membrane|negative regulation of cellular response to insulin stimulus|negative regulation of p…
Sdhaf4	379.57	279.453	479.687	1.71624	0.77925	8.64478e-09	5.72483e-08	Up	685888		GO:0005739,GO:0008047,GO:0034553,GO:0045087,GO:0045333,GO:1904231	mitochondrion|enzyme activator activity|mitochondrial respiratory chain complex II assembly|innate immune response|cellular respiration|positive regulation of succinate dehydrogenase activity
Sdr42e1	19.0859	9.63997	28.5318	2.96231	1.56672	0.0088001	0.0232545	Up	307897	short chain dehydrogenase/reductase family 42E, member 1	GO:0003854,GO:0005783,GO:0006694,GO:0016021,GO:0016616	3-beta-hydroxy-delta5-steroid dehydrogenase activity|endoplasmic reticulum|steroid biosynthetic process|integral component of membrane|oxidoreductase activity, acting on the CH-OH group of donors, NAD or NADP as acceptor
Sema3d	86.6526	61.7687	111.537	1.80627	0.853015	0.00461733	0.0131639	Up	246262	semaphorin 3D	GO:0001755,GO:0005615,GO:0005887,GO:0007411,GO:0030215,GO:0030335,GO:0045499,GO:0048843,GO:0050919,GO:0071526	neural crest cell migration|extracellular space|integral component of plasma membrane|axon guidance|semaphorin receptor binding|positive regulation of cell migration|chemorepellent activity|negative regulation of axon extension involved in axon guidance|negative chemotaxis|semaphorin-plexin signaling pathway	rno04360	Axon guidance
Septin4	176.743	111.243	242.243	2.17752	1.12269	2.49577e-07	1.40608e-06	Up	287606	septin 4	GO:0000287,GO:0003924,GO:0005525,GO:0005654,GO:0005940,GO:0007286,GO:0007420,GO:0008021,GO:0015630,GO:0017157,GO:0030317,GO:0030382,GO:0031105,GO:0031398,GO:0031514,GO:0032153,GO:0034613,GO:0036126,GO:0042802,GO:0042995,GO:0043065,GO:0048240,GO:0048515,GO:0060090,GO:0061640,GO:0097227,GO:2001244	magnesium ion binding|GTPase activity|GTP binding|nucleoplasm|septin ring|spermatid development|brain development|synaptic vesicle|microtubule cytoskeleton|regulation of exocytosis|flagellated sperm motility|sperm mitochondrion organization|septin complex|positive regulation of protein ubiquitination|motile cilium|cell division site|cellular protein localization|sperm flagellum|identical protein …	rno04210,rno04215	Apoptosis|Apoptosis - multiple species
Serinc5	2512.38	1794.32	3230.44	1.80016	0.848123	1.37026e-59	7.21574e-58	Up	170907	serine incorporator 5	GO:0005794,GO:0005813,GO:0005829,GO:0005886,GO:0006658,GO:0006665,GO:0008654,GO:0009597,GO:0016020,GO:0016021,GO:0030674,GO:0042552,GO:0043209,GO:0043231,GO:0045087,GO:0051607,GO:1904219,GO:1904222	Golgi apparatus|centrosome|cytosol|plasma membrane|phosphatidylserine metabolic process|sphingolipid metabolic process|phospholipid biosynthetic process|detection of virus|membrane|integral component of membrane|protein-macromolecule adaptor activity|myelination|myelin sheath|intracellular membrane-bounded organelle|innate immune response|defense response to virus|positive regulation of CDP-diacy…
Serpinb6a	2124.07	1558.9	2689.24	1.72536	0.786898	3.94391e-40	1.21603e-38	Up	291085	serpin family B member 6A	GO:0002020,GO:0004867,GO:0005615,GO:0005634,GO:0005737,GO:0007605,GO:0010951,GO:0071470,GO:0097180	protease binding|serine-type endopeptidase inhibitor activity|extracellular space|nucleus|cytoplasm|sensory perception of sound|negative regulation of endopeptidase activity|cellular response to osmotic stress|serine protease inhibitor complex	rno05146	Amoebiasis
Serpine1	19257.9	14338.7	24177.2	1.68617	0.753749	5.64386e-120	9.60962e-118	Up	24617	serpin family E member 1	GO:0000302,GO:0001525,GO:0001890,GO:0002020,GO:0004867,GO:0005102,GO:0005576,GO:0005615,GO:0005737,GO:0008585,GO:0010469,GO:0010628,GO:0010629,GO:0010757,GO:0010951,GO:0014912,GO:0030194,GO:0030336,GO:0031667,GO:0032496,GO:0032757,GO:0032869,GO:0032967,GO:0033629,GO:0034097,GO:0034616,GO:0035491,GO:0035690,GO:0035865,GO:0036120,GO:0042127,GO:0042246,GO:0042583,GO:0042593,GO:0042594,GO:0043627,GO:…	response to reactive oxygen species|angiogenesis|placenta development|protease binding|serine-type endopeptidase inhibitor activity|signaling receptor binding|extracellular region|extracellular space|cytoplasm|female gonad development|regulation of signaling receptor activity|positive regulation of gene expression|negative regulation of gene expression|negative regulation of plasminogen activatio…	rno04066,rno04115,rno04218,rno04371,rno04390,rno04610,rno04933,rno05142	HIF-1 signaling pathway|p53 signaling pathway|Cellular senescence|Apelin signaling pathway|Hippo signaling pathway|Complement and coagulation cascades|AGE-RAGE signaling pathway in diabetic complications|Chagas disease
Sf3b2	5726.81	4564.58	6889.04	1.50925	0.59383	4.33003e-53	1.9748e-51	Up	293671	splicing factor 3b, subunit 2	GO:0000398,GO:0005634,GO:0005681,GO:0005684,GO:0005686,GO:0005689,GO:0016607,GO:0071005,GO:0071011,GO:0071013	mRNA splicing, via spliceosome|nucleus|spliceosomal complex|U2-type spliceosomal complex|U2 snRNP|U12-type spliceosomal complex|nuclear speck|U2-type precatalytic spliceosome|precatalytic spliceosome|catalytic step 2 spliceosome	rno03040	Spliceosome
Sft2d3	275.355	158.547	392.164	2.47158	1.30543	3.31256e-13	3.14119e-12	Up	364835	SFT2 domain containing 3	GO:0000139,GO:0015031,GO:0016021,GO:0016192	Golgi membrane|protein transport|integral component of membrane|vesicle-mediated transport
Sgms2	163.308	102.884	223.731	2.17506	1.12106	9.85276e-09	6.48834e-08	Up	310849	sphingomyelin synthase 2	GO:0002950,GO:0005794,GO:0005886,GO:0005887,GO:0006686,GO:0016301,GO:0016310,GO:0030173,GO:0030176,GO:0030500,GO:0033188,GO:0046513,GO:0047493,GO:1905373	ceramide phosphoethanolamine synthase activity|Golgi apparatus|plasma membrane|integral component of plasma membrane|sphingomyelin biosynthetic process|kinase activity|phosphorylation|integral component of Golgi membrane|integral component of endoplasmic reticulum membrane|regulation of bone mineralization|sphingomyelin synthase activity|ceramide biosynthetic process|ceramide cholinephosphotransf…	rno00600,rno04071	Sphingolipid metabolism|Sphingolipid signaling pathway
Sgtb	280.692	205.102	356.281	1.7373	0.79685	5.73939e-07	3.1045e-06	Up	294708	small glutamine rich tetratricopeptide repeat containing beta	GO:0006457,GO:0006620,GO:0008022,GO:0016020,GO:0030433,GO:0030544,GO:0051087,GO:0060090,GO:0072380,GO:1903646	protein folding|posttranslational protein targeting to endoplasmic reticulum membrane|protein C-terminus binding|membrane|ubiquitin-dependent ERAD pathway|Hsp70 protein binding|chaperone binding|molecular adaptor activity|TRC complex|positive regulation of chaperone-mediated protein folding
Sh2d1b	59.6641	39.1714	80.1569	2.04675	1.03334	0.00100953	0.00334995	Up	501869				rno04650	Natural killer cell mediated cytotoxicity
Sh3bgrl2	191.347	152.203	230.491	1.51478	0.599107	0.00214434	0.00659968	Up	501026	SH3 domain binding glutamate-rich protein like 2	GO:0005654,GO:0031965	nucleoplasm|nuclear membrane
Sh3d19	1817.92	1267.16	2368.69	1.86927	0.902475	8.61121e-48	3.39224e-46	Up	295171		GO:0005654,GO:0005829,GO:0005886,GO:0007010,GO:0022604,GO:0051044,GO:0070064	nucleoplasm|cytosol|plasma membrane|cytoskeleton organization|regulation of cell morphogenesis|positive regulation of membrane protein ectodomain proteolysis|proline-rich region binding
Sh3gl2	29.6363	16.7694	42.5032	2.52968	1.33896	0.00415615	0.0119716	Up	116743	SH3 domain containing GRB2 like 2, endophilin A1	GO:0001933,GO:0002090,GO:0005515,GO:0005769,GO:0005829,GO:0005886,GO:0008022,GO:0008289,GO:0010629,GO:0016191,GO:0019901,GO:0030672,GO:0031175,GO:0042802,GO:0043025,GO:0045202,GO:0048471,GO:0048488,GO:0060988,GO:0097441,GO:0097484,GO:0097749,GO:0097753,GO:0098684,GO:0098685,GO:0098686,GO:0098793,GO:0098978,GO:0099050,GO:0099523,GO:1903527,GO:1905604,GO:1990416,GO:2000369	negative regulation of protein phosphorylation|regulation of receptor internalization|protein binding|early endosome|cytosol|plasma membrane|protein C-terminus binding|lipid binding|negative regulation of gene expression|synaptic vesicle uncoating|protein kinase binding|synaptic vesicle membrane|neuron projection development|identical protein binding|neuronal cell body|synapse|perinuclear region …	rno04144	Endocytosis
Shld3	41.0568	26.4025	55.711	2.10956	1.07694	0.00540475	0.0151283	Up	120101079		GO:0005694,GO:0035861,GO:0045830,GO:2000042,GO:2001034	chromosome|site of double-strand break|positive regulation of isotype switching|negative regulation of double-strand break repair via homologous recombination|positive regulation of double-strand break repair via nonhomologous end joining
Shroom2	4329.37	3344.77	5313.97	1.58873	0.667878	1.40467e-44	5.0767e-43	Up	317435	shroom family member 2	GO:0000902,GO:0003779,GO:0005737,GO:0005856,GO:0005874,GO:0005886,GO:0005911,GO:0005912,GO:0005923,GO:0005938,GO:0007015,GO:0007275,GO:0008013,GO:0016324,GO:0016477,GO:0019904,GO:0030835,GO:0030864,GO:0032401,GO:0032438,GO:0043025,GO:0043296,GO:0045176,GO:0045217,GO:0051015,GO:0051017	cell morphogenesis|actin binding|cytoplasm|cytoskeleton|microtubule|plasma membrane|cell-cell junction|adherens junction|bicellular tight junction|cell cortex|actin filament organization|multicellular organism development|beta-catenin binding|apical plasma membrane|cell migration|protein domain specific binding|negative regulation of actin filament depolymerization|cortical actin cytoskeleton|est…
Siae	224.321	156.595	292.047	1.86506	0.89922	7.87757e-06	3.67463e-05	Up	363045	sialic acid acetylesterase	GO:0001681,GO:0002682,GO:0005764,GO:0005975,GO:0106330,GO:0106331	sialate O-acetylesterase activity|regulation of immune system process|lysosome|carbohydrate metabolic process|sialate 9-O-acetylesterase activity|sialate 4-O-acetylesterase activity
Skp2	324.488	235.148	413.827	1.75981	0.815417	8.80482e-09	5.8283e-08	Up	294790	S-phase kinase associated protein 2	GO:0000082,GO:0000086,GO:0000209,GO:0005515,GO:0005634,GO:0005654,GO:0005730,GO:0005829,GO:0006511,GO:0016301,GO:0016310,GO:0019005,GO:0031146,GO:0033148,GO:0042802,GO:0042981,GO:0043161,GO:0045087,GO:0048661,GO:0051607,GO:0051726,GO:0070936,GO:0071460,GO:1902916	G1/S transition of mitotic cell cycle|G2/M transition of mitotic cell cycle|protein polyubiquitination|protein binding|nucleus|nucleoplasm|nucleolus|cytosol|ubiquitin-dependent protein catabolic process|kinase activity|phosphorylation|SCF ubiquitin ligase complex|SCF-dependent proteasomal ubiquitin-dependent protein catabolic process|positive regulation of intracellular estrogen receptor signalin…	rno04068,rno04110,rno04120,rno04150,rno05169,rno05200,rno05203,rno05222	FoxO signaling pathway|Cell cycle|Ubiquitin mediated proteolysis|mTOR signaling pathway|Epstein-Barr virus infection|Pathways in cancer|Viral carcinogenesis|Small cell lung cancer
Slc16a7	1022.76	774.698	1270.82	1.64047	0.714109	9.87577e-18	1.24454e-16	Up	29735	solute carrier family 16 member 7	GO:0005515,GO:0005654,GO:0005737,GO:0005886,GO:0005887,GO:0008028,GO:0015129,GO:0015293,GO:0015718,GO:0016021,GO:0035873,GO:0035879,GO:0050833,GO:0098685,GO:0098686,GO:0098688,GO:0098978,GO:0099061,GO:1901475	protein binding|nucleoplasm|cytoplasm|plasma membrane|integral component of plasma membrane|monocarboxylic acid transmembrane transporter activity|lactate transmembrane transporter activity|symporter activity|monocarboxylic acid transport|integral component of membrane|lactate transmembrane transport|plasma membrane lactate transport|pyruvate transmembrane transporter activity|Schaffer collateral…
Slc18b1	1205.39	781.35	1629.43	2.08518	1.06018	4.03593e-39	1.21031e-37	Up	309570		GO:0016021,GO:0022857,GO:0055085	integral component of membrane|transmembrane transporter activity|transmembrane transport
[truncated: 1,290 more rows]

## Sheet: Table S2.2
Table S2.2 The differentialyl expressed genes in Diff-NC versus NCs (fold change > 1.5 or < 0.67 plus p-value < 0.05)
gene_id	BaseMean_DESeq2	BaseMean_control_group1	BaseMean_case_group3	FoldChange	log2FoldChange	p-value	q-value	Regulation	gene_Dbxref	description	GO_id	GO_term	pathway	pathway_description
[truncated: 3,607 more rows]

## Sheet: Table S2.3 
Table S2.3 The differentialyl expressed genes in Diff-Gnao1-KD-SCs versus Gnao1-KD-SCs (fold change > 1.5 or < 0.67 plus p-value < 0.05)
gene_id	BaseMean_DESeq2	BaseMean_control_group2	BaseMean_case_group4	FoldChange	log2FoldChange	p-value	q-value	Regulation	gene_Dbxref	description	GO_id	GO_term	pathway	pathway_description
[truncated: 4,672 more rows]

## Sheet: Table S2.4 
Table S2.4 The differentialyl expressed genes in Diff-Gnao-KD-SCs versus Diff-NCs (fold change > 1.5 or < 0.67 plus p-value < 0.05)
[truncated: 162 more rows]

[truncated: 12 more sheets: Table S2.5, Table S2.6, Table S2.7, Table S2.8, Table S2.9, Table S2.10, Table S2.11, Table S2.12, Table S2.13, Table S2.14, Table S2.15, Table S2.16]
